# Supplementary material for: Identifying correlates of Guinea worm (Dracunculus medinensis) infection in domestic dog populations
Source: PLoS Negl Trop Dis. 2020 Sep 14;14(9):e0008620. doi: 10.1371/journal.pntd.0008620 (PMC7515199; doi:10.1371/journal.pntd.0008620)
Supplement: S1 Code — This code displays data-sourcing and processing and conducts analyses and visualizations for this paper. Code is an.Rmd file for use with the knitr and rmarkdown packages in the RStudio software. (RMD) [file pntd.0008620.s014.Rmd]

---
title: "S10 Code"
author: "Robert Richards"
date: "6/5/2019"
output: html_document
---

```{r setup, include=FALSE}
knitr::opts_chunk$set(echo = TRUE)
```

```{r, eval =T}
## Load required packages

library(caret)
library(raster)
library(rgdal)
library(gdalUtils)
library(stringr)
library(dplyr)
library(rgeos)
library(ggplot2)
library(ggthemes)
library(tidyverse)
library(dismo)
library(gbm)
library(sp)
library(rgeos)
library(stringdist)
library(ROCR)
library(foreach)
library(doParallel)
library(rsatscan)
library(Hmisc)
library(cowplot)
library(rnaturalearth)
library(rnaturalearthdata)

elevationFunc<-function(elev, latlon){
  meanElev<-c()
  sdElev<-c()
  for (i in 1001:nrow(latlon)){
    # This creates a buffer extent of width 2km centering on the point. It is a square.
    buff <- gBuffer(SpatialPoints(t(matrix(latlon[i,]))), width=2*0.008333)
    
    # Then we take the mean and standard deviation of the elevation within that area.
    buffRast <- crop(elev, buff)
    meanElev[i] <- cellStats(buffRast, stat='mean')
    sdElev[i] <- cellStats(buffRast, stat='sd')
    print(i)
  }
  
 return(cbind(meanElev, sdElev)) 
}

```


```{r}
# Data are included with covariates already extracted here
# The following code chunks are set not to run but instead are left to show how the covariates were sourced and extracted

traindf <- read.csv("S15_Data.csv")

testdf <- read.csv("S16_Data.csv")

df <- rbind(traindf, testdf)


```

```{r, eval =F}

## Load Worldclim Data


## Extract Min Temp Data

download.file("http://biogeo.ucdavis.edu/data/worldclim/v2.0/tif/base/wc2.0_30s_tmin.zip", destfile="wc2.0_30s_tmin.zip")

unzip("wc2.0_30s_tmin.zip")


mintemp<-list()
for(i in 1:9)
{
  Full<-raster(paste("wc2.0_30s_tmin_0",i,".tif", sep=""))
  mintemp[[i]]<-crop(Full, extent(rbind(long,lat)))
  
}

for(i in 10:12)
{
  Full<-raster(paste("wc2.0_30s_tmin_",i,".tif", sep=""))
  mintemp[[i]]<-crop(Full, extent(rbind(long,lat)))
  
}
mintemp<-stack(mintemp)
writeRaster(mintemp, file="MinTempChad.tif", format="GTiff")


## Extract Precip Data

download.file("http://biogeo.ucdavis.edu/data/worldclim/v2.0/tif/base/wc2.0_30s_prec.zip", destfile="wc2.0_30s_prec.zip") 

unzip("wc2.0_30s_prec.zip")

precip<-list()
for(i in 1:9)
{
  Full<-raster(paste("wc2.0_30s_prec_0",i,".tif", sep=""))
  precip[[i]]<-crop(Full, extent(rbind(long,lat)))
  
}

for(i in 10:12)
{
  Full<-raster(paste("wc2.0_30s_prec_",i,".tif", sep=""))
  precip[[i]]<-crop(Full, extent(rbind(long,lat)))
  
}
precip<-stack(precip)
writeRaster(precip, file="PrecipChad.tif", format="GTiff")

## Extract Max Temp Data

download.file("http://biogeo.ucdavis.edu/data/worldclim/v2.0/tif/base/wc2.0_30s_tmax.zip", destfile="wc2.0_30s_tmax.zip")

unzip("wc2.0_30s_tmax.zip")

maxtemp<-list()
for(i in 1:9)
{
  Full<-raster(paste("wc2.0_30s_tmax_0",i,".tif", sep=""))
  maxtemp[[i]]<-crop(Full, extent(rbind(long,lat)))
  
}

for(i in 10:12)
{
  Full<-raster(paste("wc2.0_30s_tmax_",i,".tif", sep=""))
  maxtemp[[i]]<-crop(Full, extent(rbind(long,lat)))
  
}

maxtemp<-stack(maxtemp)
writeRaster(maxtemp, file="MaxTempChad.tif", format="GTiff")

## Load water area data
waterArea<-raster("../gpw-v4-land-water-area/gpw-v4-land-water-area_water.tif")


## Load land cover data
## source for GLOBCOVER 2009 Land Cover Data: http://due.esrin.esa.int/page_globcover.php

landCover<-raster("../GlobCover2009/GLOBCOVER_L4_200901_200912_V2.3.tif")


## Load river shape files

rivers <- readOGR(dsn = "african_rivers", layer = "af_riv_15s")


## Load elevation data
## Source for elevation data: https://lta.cr.usgs.gov/SRTM

elevation1<-raster::getData("SRTM", lat=12.5, lon=17.5)
elevation2<-raster::getData("SRTM", lat=7, lon=17.5)
elevation3<-raster::getData("SRTM", lat=12.5,lon=22)
elevation4<-raster::getData("SRTM", lat=7, lon=22)


elevation12<-merge(elevation1, elevation2)
elevation34<-merge(elevation3,elevation4)

elevation<-merge(elevation12, elevation34)

writeRaster(elevation, filename="ChadElevation.tif", format="GTiff")


## Load surface water data


library(stringr)
library(plyr)

year<-c("2012","2013","2014","2015","2016", "2017")
day <- seq(1,365)

day<-as.character(day)

for (i in 1:length(day)) {
  x<-1
  if(str_length(day[i])==1){
    day[i]<- paste0("00",day[i])
  }
  if(str_length(day[i])==2){
    day[i]<- paste0("0", day[i])
  }
}

daySub<- day[seq(3,365, by=3)]


for(k in 1:length(year))
{
  
  for(j in 1:length(daySub))
  {
    try(download.file(paste("https://floodmap.modaps.eosdis.nasa.gov/Products/010E020N/",year[k],"/MWP_",year[k],daySub[j],"_010E020N_3D3OT.tif", sep=""), destfile=paste("SurfaceWaterData/010E020N",year[k],daySub[j],".tif", sep=""), method="auto", mode="wb"))
  } 
}

year<- year[-1]
for(k in 1:length(year))
{
  
  for(j in 1:length(daySub))
  {
    try(download.file(paste("https://floodmap.modaps.eosdis.nasa.gov/Products/010E010N/",year[k],"/MWP_",year[k],daySub[j],"_010E010N_3D3OT.tif", sep=""), destfile=paste("SurfaceWaterData/010E010N",year[k],daySub[j],".tif", sep=""), method="auto", mode="wb"))
  } 
}


for(k in 1:length(year))
{
  
  for(j in 1:length(daySub))
  {
    try(download.file(paste("https://floodmap.modaps.eosdis.nasa.gov/Products/020E020N/",year[k],"/MWP_",year[k],daySub[j],"_020E020N_3D3OT.tif", sep=""), destfile=paste("SurfaceWaterData/020E020N",year[k],daySub[j],".tif", sep=""), method="auto", mode="wb"))
  } 
}

for(k in 1:length(year))
{
  
  for(j in 1:length(daySub))
  {
    try(download.file(paste("https://floodmap.modaps.eosdis.nasa.gov/Products/020E010N/",year[k],"/MWP_",year[k],daySub[j],"_020E010N_3D3OT.tif", sep=""), destfile=paste("SurfaceWaterData/020E010N",year[k],daySub[j],".tif", sep=""), method="auto", mode="wb"))
  } 
}

```

```{r, eval = F}
## Extract values of covariates at the location of each village


elevation<-raster("../ChadElevation.tif")
mintemp<-stack("../MinTempChad.tif")
maxtemp<-stack("../MaxTempChad.tif")
precip<-stack("../PrecipChad.tif")

latlon<-cbind(as.numeric(as.character(df$Longitude)),as.numeric(as.character(df$Latitude)))


remoteVars<-data.frame(matrix(NA,nrow=nrow(df),ncol=1))


remoteVars[,1]<-raster::extract(waterArea, latlon)
remoteVars[,2]<-raster::extract(remotePop, latlon)
remoteVars[,3]<-raster::extract(landCover, latlon)
# remoteVars[,4]<-raster::extract(elevation, latlon[1:300,]) Issues with size of elevation raster
remoteVars[,4:5]<-elevationFunc(elevation,latlon)


villagepoints<-SpatialPoints(cbind(as.numeric(as.character(df$Longitude)), as.numeric(as.character(df$Latitude))), proj4string = CRS("+proj=longlat +datum=WGS84 +no_defs +ellps=WGS84 +towgs84=0,0,0"))

villagepoints<-spTransform(villagepoints, CRS("+init=epsg:26978"))

rivers<-spTransform(rivers, CRS("+init=epsg:26978"))

RivDist<-foreach(i=1:length(villagepoints))%dopar%{
  min(gDistance(villagepoints[1], rivers,byid=TRUE))
}

remoteVars[,6]<-RivDist

bioclimaticVars<-biovars(precip, mintemp, maxtemp)

remoteVars[,7:24]<-raster::extract(bioclimaticVars, cbind(as.numeric(as.character(inftot$Longitude)), as.numeric(as.character(inftot$Latitude))))


colnames(remoteVars)<-c("WaterArea","RemotePop","LandCover","ElevMean", "ElevSD","RiverDist","Bioclim1","Bioclim2","Bioclim3","Bioclim4","Bioclim5","Bioclm6","Bioclim7","Bioclim8","Bioclim9","Bioclim10","Bioclim11","Bioclim12","Bioclm13","Bioclim14","Bioclim15","Bioclim16","Bioclim17","Bioclim18", )

annualTotal$NS <-NA


annualTotal <- mutate(annualTotal, NS = replace(NS, which(annualTotal$Latitude > 9.5), "N"))%>%
  mutate(NS = replace(NS, which(annualTotal$Latitude <= 9.5), "S"))


Months <- list(1:10, 11:20, 21:30, 31:40, 41:50, 51:60, 61:71, 72:81, 82:91, 92:101, 102:111, 112:121)
### Summarize the surface water seasonality

load("overallPresAbsModelSurfWater.RData")
cl <- makeCluster(12)
registerDoParallel(cl)

surfaceWaterTot <- foreach (j = 1:length(Months), .combine=cbind, .packages= c("rgdal", "rgeos", "sp", "raster")) %dopar% {
  #sDay <- list()
  #nDay <- list()
  #nNCells <- c()
  #sNCells <- c()
  z<-1
  SurfaceWater<-matrix(ncol=length(year)*length(Months[[j]]), nrow=nrow(annualTotal))
  for(i in 1:length(Months[[j]])){
    for(k in 1:length(year)){
      
      try(sDay<-raster(paste0("SurfaceWaterData/010E010N", year[k], daySub[Months[[j]][i]],".tif")))
      try(nDay<-raster(paste0("SurfaceWaterData/010E020N", year[k], daySub[Months[[j]][i]],".tif")))
      try(seDay<-raster(paste0("SurfaceWaterData/020E010N", year[k], daySub[Months[[j]][i]],".tif")))
      try(neDay<-raster(paste0("SurfaceWaterData/020E020N", year[k], daySub[Months[[j]][i]],".tif")))
      
      for(a in 1:nrow(annualTotal)){
        buff <- gBuffer(SpatialPoints(t(matrix(c(annualTotal$Longitude[a],annualTotal$Latitude[a])))), width=2*0.008333)
        try(buffRast<- crop(sDay,buff), silent=T)
        if(!exists("buffRast")){
          try(buffRast <- crop(nDay, buff), silent=T)
        }
        if(!exists("buffRast")){
          try(buffRast <- crop(seDay, buff), silent=T)
        }
        if(!exists("buffRast")){
          try(buffRast <- crop(neDay, buff), silent=T)
        }
        
        ## This should fill all  years of a given day then all years of the next day and so on
        try(SurfaceWater[a,z]<-cellStats(buffRast, stat="sum"))
        rm(buffRast)
        #print(a)
      }
      

      z<-z+1
    }
    
  }

  return(SurfaceWater)
}

stopCluster(cl)


###Summarize into month means mins and maxes

surfaceWaterDayMean <- matrix(NA, nrow=nrow(surfaceWaterTot), ncol=length(daySub))
yearReps<-matrix(seq(1:ncol(surfaceWaterTot)), ncol=4, byrow=T)
for(i in 1:length(daySub)){
  for(j in 1:nrow(surfaceWaterTot)){
    surfaceWaterDayMean[j,i] <- mean(surfaceWaterTot[j,yearReps[i,]], na.rm=T) 
  }
}

SurfaceWaterMonthMax <- matrix(NA, nrow=nrow(surfaceWaterDayMean), ncol=12)
SurfaceWaterMonthMin <- matrix(NA, nrow=nrow(surfaceWaterDayMean), ncol=12)
SurfaceWaterMonthMean <- matrix(NA, nrow=nrow(surfaceWaterDayMean), ncol=12)

for(i in 1:length(Months)){
  for(j in 1:nrow(surfaceWaterDayMean)){
    SurfaceWaterMonthMax[j,i] <- max(surfaceWaterDayMean[j,Months[[i]]], na.rm=T)
    SurfaceWaterMonthMin[j,i] <- min(surfaceWaterDayMean[j,Months[[i]]], na.rm=T)
    SurfaceWaterMonthMean[j,i] <- mean(surfaceWaterDayMean[j,Months[[i]]], na.rm=T)
  }
}

save(SurfaceWaterMonthMax, SurfaceWaterMonthMin, SurfaceWaterMonthMean, file="surfaceWaterMonthSums.RData")


remoteVars$SurfaceWaterMean <- apply(SurfaceWaterMonthMean, 1, mean)

remoteVars$SurfaceWaterMax <- apply(SurfaceWaterMonthMax, 1, max)

remoteVars$SurfaceWaterMin <- apply(SurfaceWaterMonthMin, 1, min)


window <- function(x)  { 
			lng <- length(x)
			x <- c(x,  x[1:3])
			m <- matrix(ncol=3, nrow=lng)
			for (i in 1:3) { m[,i] <- x[i:(lng+i-1)] }
			apply(m, MARGIN=1, FUN=sum)
}

SurfaceWaterQ <- t(apply(SurfaceWaterMonthMean, 1, window))/3


remoteVars$SurfaceWaterQMax <- apply(SurfaceWaterQ, 1, max)

remoteVars$SurfaceWaterQMin <- apply(SurfaceWaterQ, 1, min)

dfFull <- bind_cols(df, remoteVars)


set.seed(8675309)
train.index<-createDataPartition(dfFull$presAbs, p=.8, list=F)

traindf<-dfFulll[train.index,]
testdf<-dfFull[-train.index,]

```


```{r}
#Format covariate data for co-linearity analysis
varMat <- data.frame(apply(traindf[,c(4:39)], MARGIN = c(1,2), FUN = function(x){return(as.numeric(as.character(x)))}))
varMat2 <- filter(varMat, !is.na(HumanPopulation), !is.na(No.ofHouseholds), !is.na(DogPopulation))

#Diagnose co-linearity between covariates
matClus <- varclus(as.matrix(varMat2), similarity = "spearman")

#Identify covariates which are significantly co-linear
matCol <- apply(matClus$sim, MARGIN = c(1,2), FUN = function(x){as.numeric(x>.49)})

# Identify most central covariate to a cluster by placing column and row numbers for all covariates in the cluster below
firstClus <- matClus$sim[c(),c()]
max(colMeans(firstClus))
```


```{r}


#Tune parameters of presence absence gbm model on training data
treeComp <- c(2,3,4,5)
learnRate <- c(.01,.001,.0001,.00001)
bagFrac <- c(.5,.75,.85,.95)
tuneDf<-matrix(NA, nrow=1, ncol = 3)
for(tC in treeComp){
  for(lR in learnRate){
    for(bF in bagFrac){
      temp <- c(tC, lR, bF) 
      tuneDf <- rbind(tuneDf, temp)
    }
  }
}
tuneDf<- tuneDf[-1,]
AUCs <- foreach(i = 1:nrow(tuneDf), .combine = "rbind", .packages = c("gbm", "dismo"))%do%{
      modelTemp<-gbm.step(traindf,c(6,7,9,10,11,13,14,15,24,26,27,34,35,36, 38,39),2, tree.complexity = tuneDf[i,1], learning.rate = tuneDf[i,2], n.trees=50, bag.frac = tuneDf[i,3], max.trees = 100000)
      temp <- c(modelTemp$self.statistics$discrimination, modelTemp$cv.statistics$discrimination.mean, modelTemp$cv.statistics$discrimination.se)
      rm(modelTemp)
      return(temp)
      
      
}
tuneDf <- cbind(tuneDf, AUCs)


# Fit presence absence gbm model to training data
# With real data - 3,4,6,7,8,10,11,20,22,23,30,31,32,34,35
overallPresAbsModel<-gbm.step(traindf,c(6,7,9,10,11,13,14,15,24,26,27,34,35,36, 38,39),2, tree.complexity = 3, learning.rate = .001, n.trees=50, bag.frac = .85, max.trees = 50000)

# Use model to make predictions on testing data

# With real data - 3,4,6,7,8,10,11,20,22,23,30,31,32,34,35

preds<-predict.gbm(overallPresAbsModel, testdf[c(6,7,9,10,11,13,14,15,24,26,27,34,35,36, 38,39)],  n.trees=overallPresAbsModel$gbm.call$best.trees, type="response")

# Evaluate predictive performance on testing data via AUC

preds<-prediction(preds, testdf[2])
aucOverallPresAbs<- performance(preds, measure="auc")@y.values


# Find the important interactions between covariates

find.int <- gbm.interactions(overallPresAbsModel)

# Save model data

save(traindf, testdf, overallPresAbsModel, aucOverallPresAbs, find.int, file="overallPresAbsModel.RData")


```


```{r, eval = F}

# Set up data for rsatscan. External software download required: https://www.satscan.org/download.html

# Alternatively use the chunk below to load the village data pre-tagged with hotspot points


td<- tempdir()

 Spatcas<-data.frame(cbind(df$X, df$fiveyearCase))
colnames(Spatcas)<-c("Village", "Cases")
Spatpop<-data.frame(cbind(df$X, rep(2016, nrow(df)),df$DogPopulation+df$fiveyearCase))
colnames(Spatpop)<-c("Village", "Date","Pop")
Spatgeo<-data.frame(cbind(df$X, df$Latitude, df$Longitude))
colnames(Spatgeo)<-c("Village", "lat", "long")
Spatctl<-data.frame(cbind(df$X, df$DogPopulation))
colnames(Spatpop)<-c("Village", "Control")


write.cas(Spatcas, td, "SpatCluster")
write.pop(Spatpop, td, "SpatCluster")
write.ctl(Spatctl, td, "SpatCluster")
write.geo(Spatgeo, td, "SpatCluster")
invisible(ss.options(reset=TRUE))
ss.options(list(CaseFile="SpatCluster.cas", PopulationFile="SpatCluster.pop", CoordinatesFile="SpatCluster.geo", CoordinatesType=0, ModelType=0, PrecisionCaseTimes=0, AnalysisType=1))
write.ss.prm(td, "SpatCluster")

# Identify spatial hostpots using satscan 
SpatCluster <- satscan(td, "SpatCluster", sslocation="C:/Program Files (x86)/SaTScan", verbose=T) # Change sslocation to installation location of satscan

summary(SpatCluster)


# Label villages that are members of a statistically significant hotspot
spaceHotSpots<-SpatCluster$gis$LOC_ID[which(SpatCluster$gis$P_VALUE<.05)]
hotspotID<-rep(0, nrow(df))
hotspotID[as.numeric(as.character(spaceHotSpots))]<-1
df$hotspotID<-hotspotID


# Recreate data partition for training and testing
set.seed(8675309)
train.index<-createDataPartition(df$hotspotID, p=.8, list=F)

traindf<-dfl[train.index,]
testdf<-df[-train.index,]
```


```{r}
# Here we load the village data pre-tagged with hotspot points to allow replication of later analyses without the interface with the satscan software
# Note that there are fewer village records in this data set as we are restriced to villages which recorded dog population.

traindf <- read.csv("S17_Data.csv")
testdf <- read.csv("S18_Data.csv")


```

```{r}


#Tune parameters of hotspot gbm model on training data
treeComp <- c(2,3,4,5)
learnRate <- c(.01,.001,.0001,.00001)
bagFrac <- c(.5,.75,.85,.95)
tuneDf<-matrix(NA, nrow=1, ncol = 3)
for(tC in treeComp){
  for(lR in learnRate){
    for(bF in bagFrac){
      temp <- c(tC, lR, bF) 
      tuneDf <- rbind(tuneDf, temp)
    }
  }
}
tuneDf<- tuneDf[-1,]
AUCs <- foreach(i = 1:nrow(tuneDf), .combine = "rbind", .packages = c("gbm", "dismo"))%do%{
      modelTemp<-gbm.step(traindf,c(6,7,9,10,11,13,14,15,24,26,27,34,35,36, 38,39),40, tree.complexity = tuneDf[i,1], learning.rate = tuneDf[i,2], n.trees=50, bag.frac = tuneDf[i,3], max.trees = 100000)
      temp <- c(modelTemp$self.statistics$discrimination, modelTemp$cv.statistics$discrimination.mean, modelTemp$cv.statistics$discrimination.se)
      rm(modelTemp)
      return(temp)
      
      
}
tuneDf <- cbind(tuneDf, AUCs)
# Train gbm model on hotspot identity of training data
hotspotModel<-gbm.step(traindf,c(6,7,9,10,11,13,14,15,24,26,27,34,35,36, 38,39),40, tree.complexity = 4, learning.rate = .001, n.trees=50, max.trees = 50000)

# Use gbm model to predict hotspot identity in testing data
preds<-predict.gbm(hotspotModel, testdf[c(6,7,9,10,11,13,14,15,24,26,27,34,35,36, 38,39)],  n.trees=hotspotModel$gbm.call$best.trees, type="response")

# Evaluate predictive performance on testing data via AUC
preds<-prediction(preds, testdf[40])
aucHotspot<- performance(preds, measure="auc")@y.values


# Find the important interactions between covariates

find.int <- gbm.interactions(hotspotModel)


save(# Save model data
traindf, testdf, hotspotModel, aucHotspot, find.int, file="hotspotModel.RData")


```

```{r Fig1 Generation}

# This code recreates Figure 1 but requires the SatScan based chunk above to generate the figure.


pres <- filter(traindf, presAbs ==1)

prespoints <- geom_point(aes(x=Longitude, y=Latitude), data = pres, color = "#d95f02")


abs <- filter(traindf, presAbs ==0)

abspoints <- geom_point(aes(x=Longitude, y=Latitude), data = abs, color = "#1b9e77")

hotCircles<- filter(SpatCluster$col, P_VALUE<0.02)

hotCircles <- geom_circle(aes(x0= Y, y0 = X, r = RADIUS), data = hotCircles ,inherit.aes = F)

countryShapes <- ne_countries(scale = "medium", continent = "africa", returnclass = "sf")

lakes <- ne_download(scale = "medium", type = 'lakes', category = 'physical', returnclass = "sf")

rivers <- ne_download(scale = "medium", type = 'rivers_lake_centerlines', category = 'physical', returnclass = "sf")


p <- ggplot(countryShapes)+
  
  geom_sf(fill = "#bab86c")+
  geom_sf(data = rivers, color = "#44B0CD")+
  geom_sf(data = lakes, color = "#44B0CD", fill = "#44B0CD") +
  coord_sf(xlim = c(13, 24.1), ylim = c(8, 14))+
abspoints+
  prespoints+
  hotCircles +
  geom_hline(aes(yintercept=9.56))

```

```{r Figs2-4 Generation Examples}

load("overallPresAbsModel.RData")

# Extract variable names and relative importances from model
vars <- overallPresAbsModel$contributions$var
imp <- overallPresAbsModel$contributions$rel.inf
varImpDf <- data.frame(matrix(NA, nrow=length(vars), ncol=2))
varImpDf[,1]<-as.factor(vars)
varImpDf[,2]<-imp
names(varImpDf) <- c("Variable", "RelativeImportance")
varImpDf <- arrange(varImpDf, Variable)


# Produce relative importance skree plot of all variables
mainSkree<-varImpDf %>%
  ggplot(aes(x= reorder(Variable, -RelativeImportance),y=RelativeImportance)) +
  geom_col() +
  xlab("Variable") + theme_minimal()+
  theme(axis.text.x = element_text(angle=90, hjust=1), plot.margin = margin(.5,1,.5,1,"cm"), panel.grid.major = element_blank(), panel.grid.minor = element_blank(), axis.ticks = element_line())

mainSkree 


# Extract partial dependence predictions for variable with highest relative importance 
k<-match(overallPresAbsModel$contributions$var[1],  overallPresAbsModel$gbm.call$predictor.names) #Change var[x] to x=importance rank of variable to be plotted.
data<-overallPresAbsModel$gbm.call$dataframe
pred.data <- data[, overallPresAbsModel$gbm.call$gbm.x[k]]
response.matrix <- gbm::plot.gbm(overallPresAbsModel, k, return.grid = TRUE)


# Rescale predictions to probability scale
response.matrix[,2]<-response.matrix[,2]-mean(response.matrix[,2])
response.matrix[,2] <- 1/(1+exp(-response.matrix[,2]))


# Produce line plot of probability predictions
plot1 <- response.matrix %>%
  ggplot() +
  geom_line(aes(x = DogPopulation, y = y),color="black",size=1) +
  xlim(0,750)+
  ylab("Probability of Infection") +
  theme_minimal() +
  theme(axis.title.x = element_blank())+ theme(panel.grid.major = element_blank(), panel.grid.minor = element_blank(), axis.ticks = element_line())+
  theme(axis.text.x=element_blank(),
        axis.ticks.x=element_blank(),axis.text=element_text(size=22), plot.margin = margin(.5,1,.5,1,"cm"))

# Produce histogram of variable frequency in the training set
plot2 <- traindf %>%
  dplyr::select(DogPopulation) %>%
  na.omit() %>%
  ggplot(aes(DogPopulation)) +
  geom_histogram(fill="gray") +
  #geom_histogram(fill="gray",binwidth=20) +
  scale_y_continuous(position = "right")+
  ylab("Frequency") +
  theme_minimal() + theme(panel.grid.major = element_blank(), panel.grid.minor = element_blank(), axis.ticks = element_line(), plot.margin = margin(.5,1,.5,1,"cm"))+
  theme(axis.title.x = element_blank(),axis.text=element_text(size=22))

# Combine two plots to produce composite figure
p1 <- add_sub(plot1," ")
p2 <- add_sub(plot2,"Covariate",size=12)
overallDogPopPlot<-ggdraw() +
  # These parameters can be tweaked to better line up the plots
  draw_plot(p2,x=0,scale=0.95) +
  draw_plot(p1,x=0,scale=0.975,y=0.05) 

```

```{r Supplemental North/South Analyses}
load("overallPresAbsModel.RData")
# The below code reproduces the above analyses separately for northern/western and southern/eastern data
# These analyses allow the production of figures S4 and S9
traindf <- filter(traindf, NS== "N")
testdf <- filter(testdf, NS=="N")
#Tune parameters of presence absence gbm model on training data
treeComp <- c(2,3,4,5)
learnRate <- c(.01,.001,.0001,.00001)
bagFrac <- c(.5,.75,.85,.95)
tuneDf<-matrix(NA, nrow=1, ncol = 3)
for(tC in treeComp){
  for(lR in learnRate){
    for(bF in bagFrac){
      temp <- c(tC, lR, bF) 
      tuneDf <- rbind(tuneDf, temp)
    }
  }
}
tuneDf<- tuneDf[-1,]
AUCs <- foreach(i = 1:nrow(tuneDf), .combine = "rbind", .packages = c("gbm", "dismo"))%do%{
      modelTemp<-gbm.step(traindf,c(6,7,9,10,11,13,14,15,24,26,27,34,35,36, 38,39),2, tree.complexity = tuneDf[i,1], learning.rate = tuneDf[i,2], n.trees=50, bag.frac = tuneDf[i,3], max.trees = 100000)
      temp <- c(modelTemp$self.statistics$discrimination, modelTemp$cv.statistics$discrimination.mean, modelTemp$cv.statistics$discrimination.se)
      rm(modelTemp)
      return(temp)
      
      
}
tuneDf <- cbind(tuneDf, AUCs)
# Fit presence absence gbm model to training data using parameter values that maximize CV AUC while minimizing variation in AUC in tuning above
northPresAbsModel<-gbm.step(traindf,c(6,7,9,10,11,13,14,15,24,26,27,34,35,36, 38,39),2, tree.complexity = 2, learning.rate = .001, n.trees=50, bag.frac = 0.75, max.trees = 50000)
preds<-predict.gbm(northPresAbsModel, testdf[c(6,7,9,10,11,13,14,15,24,26,27,34,35,36, 38,39)],  n.trees=northPresAbsModel$gbm.call$best.trees, type="response")
preds<-prediction(preds, testdf[2])
aucNorthPresAbs<- performance(preds, measure="auc")@y.values
find.int <- gbm.interactions(northPresAbsModel)
save(traindf, testdf, northPresAbsModel, aucNorthPresAbs, find.int, file="northPresAbsModel.RData")


load("overallPresAbsModel.RData")
traindf <- filter(traindf, NS== "S")
testdf <- filter(testdf, NS=="S")
#Tune parameters of presence absence gbm model on training data
treeComp <- c(2,3,4,5)
learnRate <- c(.01,.001,.0001,.00001)
bagFrac <- c(.5,.75,.85,.95)
tuneDf<-matrix(NA, nrow=1, ncol = 3)
for(tC in treeComp){
  for(lR in learnRate){
    for(bF in bagFrac){
      temp <- c(tC, lR, bF) 
      tuneDf <- rbind(tuneDf, temp)
    }
  }
}
tuneDf<- tuneDf[-1,]
AUCs <- foreach(i = 1:nrow(tuneDf), .combine = "rbind", .packages = c("gbm", "dismo"))%do%{
      modelTemp<-gbm.step(traindf,c(6,7,9,10,11,13,14,15,24,26,27,34,35,36, 38,39),2, tree.complexity = tuneDf[i,1], learning.rate = tuneDf[i,2], n.trees=50, bag.frac = tuneDf[i,3], max.trees = 100000)
      temp <- c(modelTemp$self.statistics$discrimination, modelTemp$cv.statistics$discrimination.mean, modelTemp$cv.statistics$discrimination.se)
      rm(modelTemp)
      return(temp)
      
      
}
tuneDf <- cbind(tuneDf, AUCs)
# Fit presence absence gbm model to training data using parameter values that maximize CV AUC while minimizing variation in AUC in tuning above
southPresAbsModel<-gbm.step(traindf,c(6,7,9,10,11,13,14,15,24,26,27,34,35,36, 38,39),2, tree.complexity = 4, learning.rate = .001, n.trees=50, bag.frac = 0.95, max.trees = 50000)
preds<-predict.gbm(southPresAbsModel, testdf[c(6,7,9,10,11,13,14,15,24,26,27,34,35,36, 38,39)],  n.trees=southPresAbsModel$gbm.call$best.trees, type="response")
preds<-prediction(preds, testdf[2])
aucSouthPresAbs<- performance(preds, measure="auc")@y.values
find.int <- gbm.interactions(southPresAbsModel)
save(traindf, testdf, southPresAbsModel, aucSouthPresAbs, find.int, file="southPresAbsModel.RData")


```

```{r Supplemental present climate analyses, eval =F}

#This code replaces the bioclim variables with composites of contemporary climate data from ARC2 and MERRA-2

load("overallPresAbsModel.RData")
## Load Rainfall data

###source for ARC2 Precipitation data:https://iridl.ldeo.columbia.edu/SOURCES/.NOAA/.NCEP/.CPC/.FEWS/.Africa/.DAILY/.ARC2/.daily/?Set-Language=en

precip<-stack("../PrecipChad.tif")

precip <- precip[[1]]
## 2012-2017 data
year<-c("2012","2013","2014","2015","2016", "2017")
month<-c("01","02","03","04","05","06","07","08","09","10","11","12")
day<-c("01","02","03","04","05","06","07","08","09","10","11","12","13","14","15","16","17","18","19","20","21","22","23","24","25","26","27","28","29","30","31")

# Download and aggregate rainfall data 
for(k in 1:length(year))
{
  Months <- list()
  for(i in 1:length(month))
  {
    Days<-list()
    for(j in 1:length(day))
    {
      try(download.file(paste("ftp://ftp.cpc.ncep.noaa.gov/fews/fewsdata/africa/arc2/geotiff/africa_arc.",year[k], month[i],day[j], ".tif.zip", sep=""), destfile="ARCDATA/ARC2temp.zip"), silent=T)
      try(unzip("./ARCDATA/ARC2temp.zip", exdir="./ARCDATA"), silent=T)
      try(file.remove("./ARCDATA/ARC2temp.zip"), silent=T)
      try(Days[[j]]<-raster(paste("./ARCDATA/africa_arc.", year[k],month[i],day[j],".tif", sep="")), silent=T)
    }
    nDays <- sum(sapply(Days,typeof)=="S4")
    if(nDays > 0){
      Days<-Days[which(sapply(Days,typeof)=="S4")]
      Days<-stack(Days)
      Days <- projectRaster(Days, precip)
      Days <- crop(Days, precip)
      Months[[i]] <- (sum(Days)/nDays)*30
    }
    
    
    
    for(j in 1:length(day)){
      try(file.remove(paste("./ARCDATA/africa_arc.", year[k],month[i],day[j],".tif", sep="")), silent=T)
    }
  }
  Months <- stack(Months)
  saveRDS(Months, file=paste0("./ARCDATA/Monthly/",year[k]))
}


year<-c("2012","2013","2014","2015","2016")
month<-c("01","02","03","04","05","06","07","08","09","10","11","12")
hundred<-"400"

### Source for MERRA-2 data for 2m air temperature:

## https://disc.gsfc.nasa.gov/datasets/M2IMNXASM_V5.12.4/summary?keywords=%22MERRA-2%22

## Temperature in K


# Summarize temperature and precipitation data by month
precByMonth <- list()
tempByMonth <- list()
for(k in 1: length(year)){
  MonthsPrec <- readRDS(file=paste0("./ARCDATA/Monthly/",year[k]))
  precByMonth[[k]]<-getValues(MonthsPrec)

  Months<-list()
  for(i in 1:length(month)){
    Months[[i]] <-raster(paste("TempData/MERRA2_",hundred,".instM_2d_asm_Nx.", year[k], month[i],".nc4.nc", sep=""))
  }
  Months <- stack(Months)
  tempByMonth[[k]]<-getValues(Months)

}


# Produce monthly rasters of minimum temperature, maximum temperature, and precipitation 
tmin <-list()
tmax <- list()
prec <- list()
for(i in 1: length(month)){
  tmin[[i]]<-setValues(Months[[i]],apply(cbind(tempByMonth[[1]][,i], tempByMonth[[2]][,i], tempByMonth[[3]][,i], tempByMonth[[4]][,i], tempByMonth[[5]][,i]), MARGIN = 1, FUN= min))
  tmax[[i]]<-setValues(Months[[i]],apply(cbind(tempByMonth[[1]][,i], tempByMonth[[2]][,i], tempByMonth[[3]][,i], tempByMonth[[4]][,i], tempByMonth[[5]][,i]), MARGIN = 1, FUN= max))
  prec[[i]]<- setValues(MonthsPrec[[i]], apply(cbind(precByMonth[[1]][,i], precByMonth[[2]][,i], precByMonth[[3]][,i], precByMonth[[4]][,i], precByMonth[[5]][,i]), MARGIN = 1, FUN= mean))
}

# Rescale temperature to Celsius
tmin<- stack(tmin)-273.15
tmax <- stack(tmax)-273.15
prec <- stack(prec)

# Extract contemporary tmin, tmax, and precip for all training and testing points
 
tminTrain <- data.frame(raster::extract(tmin, cbind(traindf$Longitude,traindf$Latitude)))

tmaxTrain <- data.frame(raster::extract(tmax, cbind(traindf$Longitude,traindf$Latitude)))

precTrain <- data.frame(raster::extract(prec, cbind(traindf$Longitude,traindf$Latitude)))

tminTest <- data.frame(raster::extract(tmin, cbind(testdf$Longitude,testdf$Latitude)))

tmaxTest <- data.frame(raster::extract(tmax, cbind(testdf$Longitude,testdf$Latitude)))

precTest <- data.frame(raster::extract(prec, cbind(testdf$Longitude,testdf$Latitude)))


# Calculate bioclimatic variables for all training villages using source code from biovars() function in raster package
tmin <- tminTrain
tmax <- tmaxTrain
prec <- precTrain
rm(p)

p <- matrix(nrow=nrow(prec), ncol=19)
            colnames(p) = paste('bio', 1:19, sep='')
tavg <- (tmin + tmax) / 2
            
            # P1. Annual Mean Temperature 
            p[,1] <- apply(tavg,1,mean)
            # P2. Mean Diurnal Range(Mean(period max-min)) 
            p[,2] <- apply(tmax-tmin, 1, mean)
            # P4. Temperature Seasonality (standard deviation) 
            p[,4] <- 100 * apply(tavg, 1, sd)
            # P5. Max Temperature of Warmest Period 
            p[,5] <- apply(tmax,1, max)
            # P6. Min Temperature of Coldest Period 
            p[,6] <- apply(tmin, 1, min)
            # P7. Temperature Annual Range (P5-P6) 
            p[,7] <- p[,5] - p[,6]
            # P3. Isothermality (P2 / P7) 
            p[,3] <- 100 * p[,2] / p[,7]
            # P12. Annual Precipitation 
            p[,12] <- apply(prec, 1, sum)
            # P13. Precipitation of Wettest Period 
            p[,13] <-  apply(prec, 1, max)
            # P14. Precipitation of Driest Period 
            p[,14] <-  apply(prec, 1, min)
            # P15. Precipitation Seasonality(Coefficient of Variation) 
            # the "1 +" is to avoid strange CVs for areas where mean rainfaill is < 1)
            p[,15] <- apply(prec+1, 1, cv)
            
            # precip by quarter (3 months)		
            wet <- t(apply(prec, 1, window))
            # P16. Precipitation of Wettest Quarter 
            p[,16] <- apply(wet, 1, max)
            # P17. Precipitation of Driest Quarter 
            p[,17] <- apply(wet, 1, min)
            tmp <- t(apply(tavg, 1, window)) / 3
            
            if (all(is.na(wet))) {
              p[,8] <- NA		
              p[,9] <- NA		
            } else {
              # P8. Mean Temperature of Wettest Quarter 
              wetqrt <- cbind(1:nrow(p), as.integer(apply(wet, 1, which.max)))
              p[,8] <- tmp[wetqrt]
              # P9. Mean Temperature of Driest Quarter 
              dryqrt <- cbind(1:nrow(p), as.integer(apply(wet, 1, which.min)))
              p[,9] <- tmp[dryqrt]
            }
            # P10 Mean Temperature of Warmest Quarter 
            p[,10] <- apply(tmp, 1, max)
            
            # P11 Mean Temperature of Coldest Quarter
            p[,11] <- apply(tmp, 1, min) 
            
            if (all(is.na(tmp))) {
              p[,18] <- NA		
              p[,19] <- NA
            } else {
              # P18. Precipitation of Warmest Quarter 
              hot <- cbind(1:nrow(p), as.integer(apply(tmp, 1, which.max)))
              p[,18] <- wet[hot]
              # P19. Precipitation of Coldest Quarter 
              cold <- cbind(1:nrow(p), as.integer(apply(tmp, 1, which.min)))
              p[,19] <- wet[cold]
            }
            

bioVarPresTrain <- data.frame(p)

# Calculate bioclimatic variables for all testing villages using source code from biovars() function in raster package

tmin <- tminTest
tmax <- tmaxTest
prec <- precTest
p <- matrix(nrow=nrow(prec), ncol=19)
            colnames(p) = paste('bio', 1:19, sep='')
tavg <- (tmin + tmax) / 2
            
            # P1. Annual Mean Temperature 
            p[,1] <- apply(tavg,1,mean)
            # P2. Mean Diurnal Range(Mean(period max-min)) 
            p[,2] <- apply(tmax-tmin, 1, mean)
            # P4. Temperature Seasonality (standard deviation) 
            p[,4] <- 100 * apply(tavg, 1, sd)
            # P5. Max Temperature of Warmest Period 
            p[,5] <- apply(tmax,1, max)
            # P6. Min Temperature of Coldest Period 
            p[,6] <- apply(tmin, 1, min)
            # P7. Temperature Annual Range (P5-P6) 
            p[,7] <- p[,5] - p[,6]
            # P3. Isothermality (P2 / P7) 
            p[,3] <- 100 * p[,2] / p[,7]
            # P12. Annual Precipitation 
            p[,12] <- apply(prec, 1, sum)
            # P13. Precipitation of Wettest Period 
            p[,13] <-  apply(prec, 1, max)
            # P14. Precipitation of Driest Period 
            p[,14] <-  apply(prec, 1, min)
            # P15. Precipitation Seasonality(Coefficient of Variation) 
            # the "1 +" is to avoid strange CVs for areas where mean rainfaill is < 1)
            p[,15] <- apply(prec+1, 1, cv)
            
            # precip by quarter (3 months)		
            wet <- t(apply(prec, 1, window))
            # P16. Precipitation of Wettest Quarter 
            p[,16] <- apply(wet, 1, max)
            # P17. Precipitation of Driest Quarter 
            p[,17] <- apply(wet, 1, min)
            tmp <- t(apply(tavg, 1, window)) / 3
            
            if (all(is.na(wet))) {
              p[,8] <- NA		
              p[,9] <- NA		
            } else {
              # P8. Mean Temperature of Wettest Quarter 
              wetqrt <- cbind(1:nrow(p), as.integer(apply(wet, 1, which.max)))
              p[,8] <- tmp[wetqrt]
              # P9. Mean Temperature of Driest Quarter 
              dryqrt <- cbind(1:nrow(p), as.integer(apply(wet, 1, which.min)))
              p[,9] <- tmp[dryqrt]
            }
            # P10 Mean Temperature of Warmest Quarter 
            p[,10] <- apply(tmp, 1, max)
            
            # P11 Mean Temperature of Coldest Quarter
            p[,11] <- apply(tmp, 1, min) 
            
            if (all(is.na(tmp))) {
              p[,18] <- NA		
              p[,19] <- NA
            } else {
              # P18. Precipitation of Warmest Quarter 
              hot <- cbind(1:nrow(p), as.integer(apply(tmp, 1, which.max)))
              p[,18] <- wet[hot]
              # P19. Precipitation of Coldest Quarter 
              cold <- cbind(1:nrow(p), as.integer(apply(tmp, 1, which.min)))
              p[,19] <- wet[cold]
            }
            

bioVarPresTest <- data.frame(p)


# Add contemporary bioclimatic variables to training and testing dataframes
traindf <- bind_cols(traindf, bioVarPresTrain)
testdf <- bind_cols(testdf, bioVarPresTest)

# Train model to parasite presence absence as above in main code but excluding WorldClim based bioclimatic variables and including the newly generated contemporary bioclimatic variables
overallPresAbsModel<-gbm.step(traindf,c(1:7, 10:15, 34:57),8, tree.complexity = 4, learning.rate = .001, n.trees=50, max.trees = 50000)


preds<-predict.gbm(overallPresAbsModel, testdf[c(1:7, 10:15, 34:57)],  n.trees=overallPresAbsModel$gbm.call$best.trees, type="response")

preds<-prediction(preds, testdf[8])

aucOverallPresAbs<- performance(preds, measure="auc")@y.values


find.int <- gbm.interactions(overallPresAbsModel)

save(traindf, testdf, overallPresAbsModel, aucOverallPresAbs, find.int, file="overallPresAbsModelPresClimate.RData")


# Repeat the above analyses for the prediction of hotspot identity

load("hotspotModel.RData")

# Extract contemporary tmin, tmax, and precip for all training and testing points

tminTrain <- data.frame(raster::extract(tmin, cbind(traindf$Longitude,traindf$Latitude)))

tmaxTrain <- data.frame(raster::extract(tmax, cbind(traindf$Longitude,traindf$Latitude)))

precTrain <- data.frame(raster::extract(prec, cbind(traindf$Longitude,traindf$Latitude)))

tminTest <- data.frame(raster::extract(tmin, cbind(testdf$Longitude,testdf$Latitude)))

tmaxTest <- data.frame(raster::extract(tmax, cbind(testdf$Longitude,testdf$Latitude)))

precTest <- data.frame(raster::extract(prec, cbind(testdf$Longitude,testdf$Latitude)))

# Calculate bioclimatic variables for all training villages using source code from biovars() function in raster package

tmin <- tminTrain
tmax <- tmaxTrain
prec <- precTrain
rm(p)
p <- matrix(nrow=nrow(prec), ncol=19)
            colnames(p) = paste('bio', 1:19, sep='')
tavg <- (tmin + tmax) / 2
            
            # P1. Annual Mean Temperature 
            p[,1] <- apply(tavg,1,mean)
            # P2. Mean Diurnal Range(Mean(period max-min)) 
            p[,2] <- apply(tmax-tmin, 1, mean)
            # P4. Temperature Seasonality (standard deviation) 
            p[,4] <- 100 * apply(tavg, 1, sd)
            # P5. Max Temperature of Warmest Period 
            p[,5] <- apply(tmax,1, max)
            # P6. Min Temperature of Coldest Period 
            p[,6] <- apply(tmin, 1, min)
            # P7. Temperature Annual Range (P5-P6) 
            p[,7] <- p[,5] - p[,6]
            # P3. Isothermality (P2 / P7) 
            p[,3] <- 100 * p[,2] / p[,7]
            # P12. Annual Precipitation 
            p[,12] <- apply(prec, 1, sum)
            # P13. Precipitation of Wettest Period 
            p[,13] <-  apply(prec, 1, max)
            # P14. Precipitation of Driest Period 
            p[,14] <-  apply(prec, 1, min)
            # P15. Precipitation Seasonality(Coefficient of Variation) 
            # the "1 +" is to avoid strange CVs for areas where mean rainfaill is < 1)
            p[,15] <- apply(prec+1, 1, cv)
            
            # precip by quarter (3 months)		
            wet <- t(apply(prec, 1, window))
            # P16. Precipitation of Wettest Quarter 
            p[,16] <- apply(wet, 1, max)
            # P17. Precipitation of Driest Quarter 
            p[,17] <- apply(wet, 1, min)
            tmp <- t(apply(tavg, 1, window)) / 3
            
            if (all(is.na(wet))) {
              p[,8] <- NA		
              p[,9] <- NA		
            } else {
              # P8. Mean Temperature of Wettest Quarter 
              wetqrt <- cbind(1:nrow(p), as.integer(apply(wet, 1, which.max)))
              p[,8] <- tmp[wetqrt]
              # P9. Mean Temperature of Driest Quarter 
              dryqrt <- cbind(1:nrow(p), as.integer(apply(wet, 1, which.min)))
              p[,9] <- tmp[dryqrt]
            }
            # P10 Mean Temperature of Warmest Quarter 
            p[,10] <- apply(tmp, 1, max)
            
            # P11 Mean Temperature of Coldest Quarter
            p[,11] <- apply(tmp, 1, min) 
            
            if (all(is.na(tmp))) {
              p[,18] <- NA		
              p[,19] <- NA
            } else {
              # P18. Precipitation of Warmest Quarter 
              hot <- cbind(1:nrow(p), as.integer(apply(tmp, 1, which.max)))
              p[,18] <- wet[hot]
              # P19. Precipitation of Coldest Quarter 
              cold <- cbind(1:nrow(p), as.integer(apply(tmp, 1, which.min)))
              p[,19] <- wet[cold]
            }
            

bioVarPresTrain <- data.frame(p)

# Calculate bioclimatic variables for all testing villages using source code from biovars() function in raster package

tmin <- tminTest
tmax <- tmaxTest
prec <- precTest
p <- matrix(nrow=nrow(prec), ncol=19)
            colnames(p) = paste('bio', 1:19, sep='')
tavg <- (tmin + tmax) / 2
            
            # P1. Annual Mean Temperature 
            p[,1] <- apply(tavg,1,mean)
            # P2. Mean Diurnal Range(Mean(period max-min)) 
            p[,2] <- apply(tmax-tmin, 1, mean)
            # P4. Temperature Seasonality (standard deviation) 
            p[,4] <- 100 * apply(tavg, 1, sd)
            # P5. Max Temperature of Warmest Period 
            p[,5] <- apply(tmax,1, max)
            # P6. Min Temperature of Coldest Period 
            p[,6] <- apply(tmin, 1, min)
            # P7. Temperature Annual Range (P5-P6) 
            p[,7] <- p[,5] - p[,6]
            # P3. Isothermality (P2 / P7) 
            p[,3] <- 100 * p[,2] / p[,7]
            # P12. Annual Precipitation 
            p[,12] <- apply(prec, 1, sum)
            # P13. Precipitation of Wettest Period 
            p[,13] <-  apply(prec, 1, max)
            # P14. Precipitation of Driest Period 
            p[,14] <-  apply(prec, 1, min)
            # P15. Precipitation Seasonality(Coefficient of Variation) 
            # the "1 +" is to avoid strange CVs for areas where mean rainfaill is < 1)
            p[,15] <- apply(prec+1, 1, cv)
            
            # precip by quarter (3 months)		
            wet <- t(apply(prec, 1, window))
            # P16. Precipitation of Wettest Quarter 
            p[,16] <- apply(wet, 1, max)
            # P17. Precipitation of Driest Quarter 
            p[,17] <- apply(wet, 1, min)
            tmp <- t(apply(tavg, 1, window)) / 3
            
            if (all(is.na(wet))) {
              p[,8] <- NA		
              p[,9] <- NA		
            } else {
              # P8. Mean Temperature of Wettest Quarter 
              wetqrt <- cbind(1:nrow(p), as.integer(apply(wet, 1, which.max)))
              p[,8] <- tmp[wetqrt]
              # P9. Mean Temperature of Driest Quarter 
              dryqrt <- cbind(1:nrow(p), as.integer(apply(wet, 1, which.min)))
              p[,9] <- tmp[dryqrt]
            }
            # P10 Mean Temperature of Warmest Quarter 
            p[,10] <- apply(tmp, 1, max)
            
            # P11 Mean Temperature of Coldest Quarter
            p[,11] <- apply(tmp, 1, min) 
            
            if (all(is.na(tmp))) {
              p[,18] <- NA		
              p[,19] <- NA
            } else {
              # P18. Precipitation of Warmest Quarter 
              hot <- cbind(1:nrow(p), as.integer(apply(tmp, 1, which.max)))
              p[,18] <- wet[hot]
              # P19. Precipitation of Coldest Quarter 
              cold <- cbind(1:nrow(p), as.integer(apply(tmp, 1, which.min)))
              p[,19] <- wet[cold]
            }
            

bioVarPresTest <- data.frame(p)


# Add contemporary bioclimatic variables to training and testing dataframes

traindf <- bind_cols(traindf, bioVarPresTrain)
testdf <- bind_cols(testdf, bioVarPresTest)

# Train model to parasite presence absence as above in main code but excluding WorldClim based bioclimatic variables and including the newly generated contemporary bioclimatic variables
treeComp <- c(2,3,4,5)
learnRate <- c(.01,.001,.0001,.00001)
bagFrac <- c(.5,.75,.85,.95)
tuneDf<-matrix(NA, nrow=1, ncol = 3)
for(tC in treeComp){
  for(lR in learnRate){
    for(bF in bagFrac){
      temp <- c(tC, lR, bF) 
      tuneDf <- rbind(tuneDf, temp)
    }
  }
}
tuneDf<- tuneDf[-1,]
AUCs <- foreach(i = 1:nrow(tuneDf), .combine = "rbind", .packages = c("gbm", "dismo"))%do%{
      modelTemp<-gbm.step(traindf,c(4:15,41:59),2, tree.complexity = tuneDf[i,1], learning.rate = tuneDf[i,2], n.trees=50, bag.frac = tuneDf[i,3], max.trees = 100000)
      temp <- c(modelTemp$self.statistics$discrimination, modelTemp$cv.statistics$discrimination.mean, modelTemp$cv.statistics$discrimination.se)
      rm(modelTemp)
      return(temp)
      
      
}
tuneDf <- cbind(tuneDf, AUCs)
# Fit hotspot gbm model to training data using parameter values that maximize CV AUC while minimizing variation in AUC in tuning above
presClimModel<-gbm.step(traindf,c(4:15,41:59),2, tree.complexity = 4, learning.rate = .001, n.trees=50, max.trees = 50000)
preds<-predict.gbm(hotspotModel, testdf[c(4:15,41:59)],  n.trees=hotspotModel$gbm.call$best.trees, type="response")
preds<-prediction(preds, testdf[2])
aucPresClim<- performance(preds, measure="auc")@y.values
find.int <- gbm.interactions(presClimModel)
save(traindf, testdf, presClimModel, aucPresClim, find.int, file="presAbsModelPresClimate.RData")


```
