# Supplementary material for: Identifying correlates of Guinea worm (Dracunculus medinensis) infection in domestic dog populations
Source: PLoS Negl Trop Dis. 2020 Sep 14;14(9):e0008620. doi: 10.1371/journal.pntd.0008620 (PMC7515199; doi:10.1371/journal.pntd.0008620)
Supplement: S2 Data — Dataset of villages under surveillance. Village data include the five year case count, presence over the five years, and all covariates detailed in S1 Data are split between S15 and S16 to include the training/testing split for BRT modeling. (CSV) [file pntd.0008620.s016.csv]

	presAbs	fiveyearCase	Latitude	Longitude	Fishing	HumanPopulation	No.ofHouseholds	DogPopulation	WaterArea	RemotePop	ElevMean	ElevSD	LandCover	RiverDist	Bioclim1	Bioclim2	Bioclim3	Bioclim4	Bioclim5	Bioclm6	Bioclim7	Bioclim8	Bioclim9	Bioclim10	Bioclim11	Bioclim12	Bioclm13	Bioclim15	Bioclim16	Bioclim17	Bioclim18	Bioclim19	SurfaceWaterMax	SurfaceWaterMean	SurfaceWaterQMax	SurfaceWaterQMin	NoASVTot	ASVVisits	NS
2	1	4	10.51575	16.44456	1	5457	1142	145	0	15.5605297088623	331.33	2.61373674312305	14	494.58581188053	28.1833343505859	14.1333341598511	67.3015899658203	231.72607421875	38	17	21	26.7999992370605	26.2000007629395	31.5833339691162	26.033332824707	809	248	123.109565734863	581	0	86	8	225	125.633901515152	212.183333333333	35.8689393939394	122	404	N
8	0	0	10.51215	16.44065	0	743	74	40	0	15.5605297088623	331.696875	2.30831549720714	20	1078.84620405447	28.1958332061768	14.1916675567627	67.2590866088867	232.334579467773	38	16.8999996185303	21.1000003814697	26.7999992370605	26.216667175293	31.6000003814697	26.033332824707	812	247	122.642288208008	582	0	87	8	225	125.772159090909	212.458333333333	34.855303030303	10	65	N
17	1	30	10.54222	16.40747	1	2218	374	79	0	15.5605297088623	330.23625	2.80117654857476	14	1082.61847763636	28.1916675567627	14.0833339691162	67.0634918212891	232.87565612793	38	17	21	26.7999992370605	26.1999988555908	31.6166667938232	26.033332824707	798	245	123.553810119629	575	0	84	7	226	129.735227272727	213.391666666667	36.4325757575758	68	328	N
21	0	0	10.2932	16.2045	0	74	16	2	0	15.5605297088623	333.423125	1.16937799168175	130	2136.08707453992	28.1416664123535	14.1666669845581	67.460319519043	230.610198974609	38	17	21	26.6166667938232	26.3833332061768	31.5833339691162	26.1333332061768	802	244	122.665664672852	571	0	87	6	225	132.663068181818	216.091666666667	44.0022727272727	4	122	N
22	0	0	10.501803	16.359972	0	209	60	2	0	15.5605297088623	333.52875	1.20626815604582	14	4006.36098505749	28.2458324432373	14.0583324432373	67.2647476196289	235.839492797852	37.9000015258789	17	20.9000015258789	26.6666660308838	26.3999996185303	31.75	26.1833324432373	794	244	123.653625488281	572	0	83	7	240	149.185037878788	231.733333333333	56.4818181818182	20	130	N
25	1	8	10.55262	16.39408	1	300	150	17	0	15.5605306625366	329.81375	2.99661029052341	14	2332.54929541872	28.1749992370605	14.0833339691162	66.7456588745117	235.386566162109	38	16.8999996185303	21.1000003814697	26.7666664123535	26.1666660308838	31.6333332061768	26	794	245	123.722045898438	572	0	83	7	233	129.259090909091	214.366666666667	33.4863636363636	13	121	N
27	0	0	10.32	16.22	0	208	100	52	0	15.5605306625366	333.719263642341	1.15597007999417	20	3518.75323973811	28.1333332061768	14.216667175293	67.377571105957	233.504241943359	38.0999984741211	17	21.0999984741211	26.5833339691162	26.3666667938232	31.6166667938232	26.1000003814697	799	243	122.827484130859	570	0	87	6	225	136.498863636364	213.266666666667	53.7371212121212	6	124	N
28	1	1	10.62734	16.35612	1	582	98	3	0	15.5605297088623	327.933125	4.71235415269404	30	1227.18222474331	28.2083339691162	14.3333330154419	66.9781951904297	237.695678710938	38.0999984741211	16.7000007629395	21.3999977111816	26.7666664123535	26.2000007629395	31.7000007629395	26.0166664123535	795	242	122.08650970459	566	0	89	7	256.75	119.187310606061	216.7	27.0159090909091	16	116	N
30	1	30	10.59233	16.37136	1	2064	303	127	0	15.560528755188	328.163125	3.883740772228	20	1307.06033185083	28.220832824707	14.3916664123535	66.9379806518555	239.00798034668	38.2000007629395	16.7000007629395	21.5	26.7666664123535	26.216667175293	31.7333335876465	26.0166664123535	782	242	124.243797302246	566	0	80	7	235	129.278787878788	214.833333333333	37.3234848484848	29	213	N
37	0	0	10.51416	16.44555	0	6049	934	62	0	15.5605297088623	331.48875	2.54881025354338	30	541.256944256903	28.1833343505859	14.1333341598511	67.3015899658203	231.72607421875	38	17	21	26.7999992370605	26.2000007629395	31.5833339691162	26.033332824707	809	248	123.109565734863	581	0	86	8	256	143.017045454545	241.45	41.0098484848485	60	10	N
45	0	0	10.50916	16.45027	0	587	108	10	0	15.5605297088623	331.924375	2.27362853739981	14	563.002718293415	28.1791667938232	14.091667175293	67.1031799316406	231.658645629883	38	17	21	26.8166675567627	26.1833324432373	31.5833339691162	26.0166664123535	808	248	123.354232788086	581	0	86	7	225	126.52803030303	212.425	36.2954545454545	6	1	N
54	0	0	10.38638	16.48472	0	172	35	10	0	15.5605297088623	330.363125	2.18242802961295	20	988.780812258545	28.1749992370605	14.1999998092651	66.3551330566406	242.641723632812	38.2000007629395	16.7999992370605	21.4000015258789	26.5666656494141	26.3666667938232	31.7999992370605	26.033332824707	812	248	123.432075500488	582	0	89	5	225	132.295643939394	216.575	40.6825757575758	6	1	N
56	1	2	10.43361	16.49194	1	356	107	33	0	15.5605306625366	330.701875	2.2833648594346	20	684.174615274751	28.1749992370605	14.2000007629395	66.6666717529297	242.426147460938	38.0999984741211	16.7999992370605	21.2999992370605	26.6166667938232	26.283332824707	31.783332824707	26	807	248	123.957214355469	581	0	88	5	225	131.015909090909	215.566666666667	37.130303030303	6	3	N
59	0	0	10.51888	16.50444	1	151	42	4	0.384736120700836	15.5605297088623	329.82625	4.74698795254828	110	130.703428558796	28.1499996185303	14.0499992370605	66.9047622680664	232.545211791992	38	17	21	26.8500003814697	26.0833320617676	31.533332824707	25.9166660308838	821	250	122.450454711914	585	0	95	6	249.5	122.275	216.008333333333	24.6833333333333	6	1	N
61	0	0	10.46833	16.50916	0	357	55	25	0	15.5605297088623	332.069375	2.66063647947675	20	1230.82968369918	28.1416664123535	14.3833332061768	66.8992309570312	237.896408081055	38.0999984741211	16.6000003814697	21.4999980926514	26.6833324432373	26.1833343505859	31.6499996185303	25.9500007629395	809	249	123.936592102051	582	0	89	5	240	138.124053030303	228.875	39.1628787878788	6	2	N
76	0	0	10.42944	16.51083	0	203	40	39	0	15.5605297088623	331.06875	2.43469264336739	20	497.208166027324	28.095832824707	14.1750001907349	66.5493011474609	242.49137878418	38	16.7000007629395	21.2999992370605	26.533332824707	26.216667175293	31.6999988555908	25.9166679382324	811	249	123.86499786377	583	0	89	5	225	130.176893939394	215.241666666667	34.3659090909091	6	0	N
77	0	0	10.4555	16.49194	1	172	34	21	0	15.5605306625366	331.329375	2.22097277322621	20	654.291103930567	28.1791667938232	14.2749996185303	66.7056121826172	241.439392089844	38.0999984741211	16.7000007629395	21.3999977111816	26.6499996185303	26.2666664123535	31.75	25.9833335876465	807	248	123.676643371582	580	0	88	6	225	130.397727272727	215.016666666667	38.8659090909091	6	0	N
82	1	1	10.44166	16.45527	0	238	41	18	0	15.5605306625366	332.51125	1.23169460795058	20	3243.94317586322	28.283332824707	14.25	66.5887832641602	243.444351196289	38.2999992370605	16.8999996185303	21.3999996185303	26.6833343505859	26.4333343505859	31.9166660308838	26.1333332061768	808	248	123.678939819336	581	0	87	6	240	139.278977272727	230.166666666667	44.5742424242424	6	0	N
97	1	1	10.80675	15.99197	1	3728	802	191	0.27120503783226	9.07238006591797	323.443125	4.66131367079989	20	501.211188763132	28.2083339691162	14.6499996185303	68.139533996582	235.746719360352	38.2000007629395	16.7000007629395	21.5	26.7000007629395	26.2000007629395	31.6499996185303	26.1166667938232	703	226	128.529312133789	520	0	66	4	225	138.70321969697	218.833333333333	51.0128787878788	75	852	N
103	0	0	10.78709	16.04112	0	96	16	0	0	9.07238006591797	329.21625	1.90997799659241	14	2517.34514949799	28.1749992370605	14.3000001907349	67.7725067138672	233.914306640625	38	16.8999996185303	21.1000003814697	26.6833324432373	26.1666660308838	31.5833320617676	26.1000003814697	710	227	127.941207885742	524	0	68	4	240.5	149.894886363636	234.816666666667	58.4878787878788	10	146	N
104	0	0	10.77842	16.03039	0	225	58	2	0	9.07238006591797	325.70375	5.71512467876324	20	1008.95224937377	28.1458339691162	14.2083339691162	67.6587295532227	231.893951416016	38	17	21	26.716667175293	26.1166667938232	31.5166664123535	26.0499992370605	710	227	128.003997802734	524	0	67	4	260.25	152.197727272727	234.75	61.1825757575758	10	144	N
112	0	0	10.82414	15.86847	0	91	20	0	0	9.07238101959229	325.8125	2.38765718158208	20	1374.9636948133	28.2541656494141	14.2749996185303	68.3014373779297	230.419143676758	38	17.1000003814697	20.8999996185303	26.6833343505859	26.3833332061768	31.6499996185303	26.3166675567627	687	222	129.213653564453	510	0	64	3	225	137.703787878788	222.491666666667	52.5818181818182	10	157	N
116	0	0	10.54656	16.01653	0	68	17	1	0	33.2315483093262	329.63625	1.14389848865414	130	242.921558338718	28.1083335876465	13.8499994277954	67.5609741210938	229.256042480469	37.5	17	20.5	26.533332824707	26.3333320617676	31.5166664123535	26.1833324432373	744	233	125.838989257812	541	0	74	5	225	142.088257575758	215.875	65.0363636363636	6	140	N
117	1	1	10.78668	15.99478	1	71	17	4	0.170956462621689	9.07238101959229	318.12625	4.43918657226632	200	600.450963337445	28.1916656494141	14.4333333969116	68.0817642211914	233.742584228516	38.0999984741211	16.8999996185303	21.1999988555908	26.7666664123535	26.1333332061768	31.5999984741211	26.0833339691162	704	226	128.261993408203	520	0	67	4	250.25	142.602651515152	222.625	51.4772727272727	10	175	N
118	1	3	10.78373	15.94895	1	575	48	18	0.0556537732481956	9.07238006591797	316.93	6.50386713269881	110	274.077922833652	28.1916656494141	14.3000001907349	68.0952377319336	230.560913085938	38	17	21	26.75	26.1666660308838	31.5499992370605	26.1499996185303	699	225	128.578811645508	517	0	65	4	280.5	154.415151515152	240.991666666667	53.6606060606061	10	167	N
122	1	9	10.82274	15.83916	1	263	46	66	0.00563531648367643	9.07238006591797	322.713125	5.75697767751119	20	990.905508293118	28.1958332061768	14.3083333969116	68.4609298706055	228.059585571289	38	17.1000003814697	20.8999996185303	26.6666660308838	26.283332824707	31.533332824707	26.25	688	222	129.079177856445	510	0	64	3	245.5	143.176515151515	236.65	47.2560606060606	10	162	N
124	0	0	10.83113	15.82745	0	67	14	0	0	9.07238006591797	326.221875	2.8178199113025	20	2553.52520903188	28.216667175293	14.283332824707	68.34130859375	229.261016845703	38	17.1000003814697	20.8999996185303	26.6666660308838	26.3166656494141	31.5833339691162	26.283332824707	686	222	129.263122558594	509	0	64	3	225.5	135.860227272727	221.25	44.1325757575758	10	160	N
150	1	1	10.78222	16.11388	1	317	97	33	0	15.5605297088623	323.02625	5.75521611304192	14	76.9046034428706	28.2083339691162	14.1499996185303	67.3809509277344	234.23796081543	38	17	21	26.8500003814697	26.1000003814697	31.6000003814697	26.033332824707	717	229	127.789543151855	529	0	68	5	285.25	162.521022727273	253.325	52.4590909090909	8	22	N
154	0	0	10.69611	16.29388	1	172	32	3	0	15.5605297088623	325.39	4.46196068822211	20	441.535748505259	28.0874996185303	13.908332824707	66.8669815063477	235.48908996582	37.7000007629395	16.8999996185303	20.8000011444092	26.716667175293	26	31.5166664123535	25.8833332061768	752	237	126.006172180176	549	0	74	6	257.5	150.58428030303	233.916666666667	54.9287878787879	6	23	N
157	0	0	10.69583	16.30361	1	60	15	9	0	15.5605306625366	326.170625	4.08098286232332	20	622.746988670515	28.0874996185303	13.8916664123535	66.7868576049805	235.189727783203	37.7000007629395	16.8999996185303	20.8000011444092	26.6833343505859	26.033332824707	31.5166664123535	25.9166660308838	752	237	126.006172180176	549	0	74	6	229.75	140.309848484848	218.466666666667	52.2060606060606	6	23	N
165	0	0	10.529119	16.250097	0	178	29	8	0	15.5605297088623	331.72	1.54088739326539	20	1976.89558981421	28.216667175293	13.9499998092651	66.7464065551758	235.953903198242	37.7999992370605	16.8999996185303	20.8999996185303	26.7000007629395	26.3166656494141	31.716667175293	26.1166667938232	778	241	124.352745056152	562	0	80	6	240	145.726325757576	233.216666666667	54.180303030303	10	131	N
169	0	0	10.613844	16.318497	0	294	67	0	0	15.5605297088623	330.88375	1.17147072190588	20	1876.00470919833	28.2416667938232	14.1833333969116	66.5884170532227	240.896362304688	38	16.7000007629395	21.2999992370605	26.7666664123535	26.25	31.7999992370605	26.033332824707	771	241	124.855911254883	559	0	78	7	225	130.476325757576	215.383333333333	39.330303030303	10	139	N
170	1	3	10.68215	16.259	1	635	165	29	0	15.5605297088623	326.69125	4.96362487703795	14	1048.65350625814	28.1124992370605	13.8583335876465	66.9484710693359	233.648193359375	37.7999992370605	17.1000003814697	20.6999988555908	26.783332824707	26.0166664123535	31.5	25.8999996185303	754	237	125.857231140137	550	0	74	6	242.25	134.179924242424	218.416666666667	37.6280303030303	13	146	N
178	1	2	10.65456	16.311325	1	446	91	15	0.00728281866759062	15.5605297088623	326.33	5.08770852017305	20	99.3691651683211	28.1416664123535	13.8500003814697	66.586540222168	233.868988037109	37.7999992370605	17	20.7999992370605	26.7999992370605	26.0666656494141	31.5499992370605	25.9333324432373	782	241	123.248725891113	560	0	86	6	290.75	141.315909090909	250.341666666667	31.3886363636364	9	70	N
181	0	0	10.499286	16.181619	1	90	13	8	0	15.5605297088623	330.305	1.62284349619216	20	1230.96577337898	28.1833324432373	13.9666662216187	67.1474380493164	233.085372924805	37.7999992370605	17	20.7999992370605	26.6499996185303	26.3500003814697	31.6499996185303	26.1499996185303	775	240	124.35962677002	559	0	80	6	225	137.475946969697	217.4	55.9371212121212	10	124	N
197	0	0	10.425	16.59305	0	198	40	0	0	15.560528755188	334.742948717949	1.35867781725294	20	230.436302252982	27.9874992370605	13.875	65.7582931518555	242.890960693359	37.7000007629395	16.6000003814697	21.1000003814697	26.4333343505859	26.1166667938232	31.6000003814697	25.783332824707	806	251	125.294372558594	583	0	89	3	225	132.295075757576	215.633333333333	39.7386363636364	6	0	N
199	0	0	10.49583	16.58	1	743	128	96	0.00634669419378042	15.560528755188	330.407692307692	4.28855807925823	20	583.794201466185	28.2000007629395	14.1833343505859	66.5884170532227	238.879989624023	38.2000007629395	16.8999996185303	21.3000011444092	26.7666664123535	26.216667175293	31.716667175293	25.966667175293	806	249	124.426315307617	580	0	91	4	248.25	124.999242424242	219.5	29.6469696969697	14	0	N
202	0	0	10.48444	16.65166	1	148	26	14	0.0133981825783849	15.5605306625366	331.079375	4.1985523708335	20	865.934248615907	28.1916656494141	14.1499996185303	66.7452774047852	237.418258666992	38.2000007629395	17	21.2000007629395	26.8166656494141	26.1499996185303	31.6666660308838	25.9333324432373	798	250	126.138069152832	579	0	89	2	248	119.943939393939	220.625	24.5090909090909	18	0	N
205	0	0	10.32916	16.3375	0	771	161	NA	0	15.5605306625366	333.596153846154	1.23908368010791	20	1368.90279045826	28.2250003814697	14.283332824707	67.3742065429688	236.090316772461	38.2000007629395	17	21.2000007629395	26.5999984741211	26.5166664123535	31.7666664123535	26.216667175293	809	246	122.690795898438	577	0	89	6	225	130.808901515152	216.35	44.8356060606061	12	0	N
210	0	0	10.30055	16.3255	0	274	47	NA	0	15.5605306625366	334.780625	1.26826847510813	20	2581.72600654556	28.2374992370605	14.4416666030884	67.8012542724609	234.580139160156	38.2999992370605	17	21.2999992370605	26.6499996185303	26.5166664123535	31.75	26.2333335876465	812	246	122.352684020996	578	0	90	6	225	129.465909090909	216.216666666667	38.955303030303	6	0	N
211	0	0	10.29194	16.30583	0	1015	479	NA	0	15.5605297088623	334.4975	1.26233501141759	20	3425.86544423037	28.220832824707	14.4083337783813	67.6447601318359	233.242553710938	38.2999992370605	17	21.2999992370605	26.6666660308838	26.466667175293	31.716667175293	26.216667175293	813	246	122.309455871582	578	0	90	6	225	131.147348484848	216.775	41.6893939393939	12	2	N
212	0	0	10.32694	16.29472	0	210	48	NA	0	15.5605297088623	333.35	1.25836786396135	20	444.915065436138	28.220832824707	14.3083324432373	67.4921340942383	233.291275024414	38.2000007629395	17	21.2000007629395	26.7000007629395	26.4333324432373	31.716667175293	26.1999988555908	807	245	122.710273742676	576	0	88	6	225	133.69071969697	217.641666666667	47.1045454545455	6	2	N
213	0	0	10.27388	16.32361	0	265	60	NA	0	15.5605297088623	335.766875	1.31143152405165	20	2723.05157058267	28.2124996185303	14.3916664123535	67.8852157592773	233.677383422852	38.2000007629395	17	21.2000007629395	26.6333332061768	26.4833335876465	31.716667175293	26.216667175293	814	247	122.441749572754	579	0	90	6	225	127.767424242424	215.933333333333	37.369696969697	6	3	N
223	0	0	10.77055556	16.75472222	0	154	40	0	0	15.5605297088623	337.03375	1.43488597058891	20	660.615376349034	28.1458339691162	14.3083333969116	65.9370193481445	251.842819213867	38	16.2999992370605	21.7000007629395	26.7000007629395	25.966667175293	31.7999992370605	25.75	767	244	127.569007873535	562	0	78	2	225	134.085227272727	213.65	44.0575757575758	4	0	N
228	0	0	10.72722222	16.57722222	0	237	46	39	0	15.5605306625366	334.41875	1.16961679179541	20	1597.76196600004	28.158332824707	14.0499992370605	65.9624404907227	247.118225097656	37.7999992370605	16.5	21.2999992370605	26.6333332061768	26.1166667938232	31.783332824707	25.8833332061768	765	242	126.665107727051	559	0	78	4	256	158.217613636364	247.05	56.8621212121212	4	0	N
230	0	0	10.90333	16.81111	0	168	39	27	0	15.5605306625366	337.301875	1.43423573008621	20	5193.40649988272	28.2416667938232	14.6166667938232	66.7427673339844	250.516143798828	38.2999992370605	16.3999996185303	21.8999996185303	26.8666667938232	25.9833335876465	31.8333339691162	25.8166656494141	756	240	127.329154968262	553	0	76	2	225	133.414204545455	213.6	46.6818181818182	2	0	N
231	0	0	10.89944444	16.73194444	0	2395	670	116	0	15.5605297088623	333.96	1.16425821265778	20	634.470825700182	28.2250003814697	14.9333333969116	66.6666717529297	254.16975402832	38.5999984741211	16.2000007629395	22.3999977111816	26.9166660308838	25.8666667938232	31.8500003814697	25.716667175293	752	240	127.539993286133	551	0	75	3	225	131.020075757576	213.216666666667	39.730303030303	36	0	N
236	0	0	10.90027778	16.73583333	0	105	27	0	0	15.5605306625366	334.103205128205	1.16347667886814	14	878.930818201133	28.2291660308838	14.8916664123535	66.7787780761719	252.635696411133	38.5999984741211	16.2999992370605	22.2999992370605	26.9166660308838	25.8999996185303	31.8333320617676	25.75	750	239	127.617370605469	550	0	75	3	225	131.775189393939	213.266666666667	40.7590909090909	4	0	N
243	0	0	10.81694544	16.76555556	0	136	39	0	0	15.5605297088623	336.421875	1.31528617435533	20	3089.85107884625	28.1708335876465	14.6749992370605	66.402717590332	251.761611938477	38.2999992370605	16.2000007629395	22.0999984741211	26.8166656494141	25.9166660308838	31.7999992370605	25.7333335876465	764	243	127.434028625488	559	0	78	2	225	136.674621212121	211.816666666667	49.0401515151515	0	0	N
244	0	0	10.81861111	16.76722222	0	105	27	0	0	15.5605297088623	336.31625	1.34763534130462	20	2901.15414819582	28.1791667938232	14.7749996185303	66.5540466308594	254.687530517578	38.4000015258789	16.2000007629395	22.2000007629395	26.783332824707	25.9166660308838	31.8500003814697	25.716667175293	765	243	127.395683288574	560	0	78	2	225	136.007386363636	211.716666666667	48.1212121212121	4	0	N
245	0	0	10.81555556	16.76611111	0	90	28	18	0	15.5605297088623	336.539375	1.34241420836371	20	3043.22635492648	28.158332824707	14.5666675567627	66.2121276855469	253.69841003418	38.2000007629395	16.2000007629395	22	26.783332824707	25.8833332061768	31.8166675567627	25.7000007629395	762	242	127.465660095215	558	0	77	2	240	145.621590909091	225.933333333333	51.9863636363636	4	0	N
246	0	0	10.85555	16.835833	0	125	27	10	0	15.5605306625366	338.1725	1.62961760344518	110	5112.55509137415	28.25	14.6499996185303	66.5909042358398	252.199432373047	38.4000015258789	16.3999996185303	22.0000019073486	26.8333339691162	26.0166664123535	31.8833332061768	25.8333320617676	763	241	126.968528747559	557	0	78	2	225	133.961742424242	214.633333333333	43.7469696969697	2	0	N
252	0	0	10.86777778	16.7325	0	91	23	9	0	15.5605297088623	334.538461538462	1.0423035092136	20	136.681732176286	28.1875	14.7916660308838	66.6291275024414	252.668746948242	38.4000015258789	16.2000007629395	22.2000007629395	26.8500003814697	25.8833332061768	31.8000011444092	25.716667175293	755	241	127.677352905273	554	0	75	3	240	140.484090909091	230.016666666667	38.5863636363636	4	0	N
257	0	0	10.79944444	16.68527778	0	162	42	25	0	15.5605297088623	335.61	1.16027643295705	20	1814.62248938521	28.0666656494141	14.25	66.2790679931641	248.909713745117	37.7999992370605	16.2999992370605	21.5	26.6499996185303	25.9166679382324	31.6999988555908	25.7000007629395	761	242	127.278106689453	557	0	77	3	225	139.19678030303	215.041666666667	46.2037878787879	4	0	N
259	0	0	10.95583333	16.73055556	0	123	28	10	0	15.5605297088623	335.688461538462	1.26546680196332	20	2937.35052075118	28.2416667938232	14.8333330154419	67.1191482543945	250.670303344727	38.5	16.3999996185303	22.1000003814697	26.9166660308838	25.9166679382324	31.7999992370605	25.7999992370605	743	238	128.207168579102	547	0	72	3	225	134.45946969697	214.2	50.7462121212121	4	0	N
263	0	0	10.75871667	16.7711	0	264	44	8	0	15.5605306625366	337.520625	1.48018375526262	20	198.711386007653	28.1708335876465	14.2916669845581	65.860221862793	252.572708129883	38.0999984741211	16.3999996185303	21.6999988555908	26.75	25.9833335876465	31.8500003814697	25.7666664123535	770	244	127.044860839844	562	0	80	2	225	136.441477272727	214.4	46.2075757575758	4	0	N
269	0	0	10.91888889	16.77305556	0	120	26	12	0	15.5605297088623	336.299375	1.26866289862357	20	2798.37419317089	28.2291660308838	14.7749996185303	67.1590805053711	249.239379882812	38.4000015258789	16.3999996185303	22.0000019073486	26.8999996185303	25.9500007629395	31.783332824707	25.783332824707	751	240	127.874534606934	551	0	74	2	225	133.277272727273	213.241666666667	47.2590909090909	4	0	N
277	0	0	10.8523	16.88541667	0	49	12	1	0	15.5605306625366	334.50375	2.92879618477156	30	0.000532172330350316	28.2541656494141	14.7083330154419	67.1613311767578	250.866317749023	38.4000015258789	16.5	21.9000015258789	26.8333320617676	26.0166664123535	31.8500003814697	25.8500003814697	764	241	126.821838378906	557	0	78	2	242.5	148.099621212121	229.733333333333	53.3651515151515	4	0	N
279	0	0	10.77222222	16.64694444	0	145	26	23	0	15.5605297088623	335.203125	1.18806456906292	20	1749.87188817754	28.125	14.3500003814697	66.4351806640625	248.188903808594	38	16.3999996185303	21.6000003814697	26.6499996185303	26.0166664123535	31.7333335876465	25.7999992370605	764	243	127.290649414062	560	0	78	3	225	138.261742424242	217.933333333333	46.055303030303	4	0	N
281	0	0	10.7175	16.764166	0	221	46	15	0	15.5605297088623	337.204487179487	1.483232905617	20	2556.77600093608	28.1083335876465	14.1166667938232	65.6589126586914	252.233978271484	37.9000015258789	16.3999996185303	21.5000019073486	26.6499996185303	25.9833335876465	31.7999992370605	25.716667175293	772	244	127.221466064453	565	0	80	2	240	145.85625	231.516666666667	46.4	2	2	N
284	0	0	10.72972222	16.71666667	0	201	45	4	0	15.5605297088623	336.564102564103	1.19963372205341	20	1987.74475568816	28.0833339691162	14.3500003814697	66.129035949707	251.940948486328	38	16.2999992370605	21.7000007629395	26.6166667938232	25.966667175293	31.783332824707	25.716667175293	771	244	127.08487701416	564	0	80	2	225	132.558522727273	213.916666666667	34.3507575757576	4	38	N
289	0	0	10.48361111	16.71222222	0	773	84	0	0	15.5605306625366	331.54625	5.02654476580848	110	766.943133564102	28.125	13.966667175293	66.507942199707	235.916961669922	38.0999984741211	17.1000003814697	20.9999980926514	26.8000011444092	26.0499992370605	31.5499992370605	25.8333339691162	802	252	126.434638977051	582	0	90	1	251.5	123.801704545455	220.775	25.2651515151515	5	80	N
293	0	0	10.49	16.72416667	0	203	35	45	0.0815644860267639	15.560528755188	332.151216305062	4.79701251944728	110	583.570748980166	28.1291675567627	13.9416666030884	66.3888931274414	236.253494262695	38.0999984741211	17.1000003814697	20.9999980926514	26.8000011444092	26.0666675567627	31.5666656494141	25.8333339691162	801	252	126.648483276367	582	0	90	1	268	136.675946969697	235.241666666667	30.6537878787879	4	86	N
299	0	0	10.48361111	16.70972222	0	1500	301	60	0	15.5605306625366	331.51625	4.99540611351062	110	896.998297356821	28.125	13.966667175293	66.507942199707	235.916961669922	38.0999984741211	17.1000003814697	20.9999980926514	26.8000011444092	26.0499992370605	31.5499992370605	25.8333339691162	802	252	126.434638977051	582	0	90	1	249.5	122.750568181818	220.491666666667	24.0272727272727	10	165	N
301	0	0	10.48388889	16.71694444	0	1247	164	8	0.0815644860267639	15.560528755188	331.448125	5.01478080288043	200	670.034785227664	28.1291675567627	13.9416666030884	66.3888931274414	236.253494262695	38.0999984741211	17.1000003814697	20.9999980926514	26.8000011444092	26.0666675567627	31.5666656494141	25.8333339691162	801	252	126.648483276367	582	0	90	1	254.75	125.686174242424	221.2	27.2363636363636	8	83	N
305	0	0	10.64722	16.74277	0	67	16	2	0	15.5605306625366	337.011875	1.30347454445993	20	2786.78009093404	28.1041660308838	14.2750005722046	65.7834091186523	250.403823852539	38	16.2999992370605	21.7000007629395	26.6166667938232	26.0166664123535	31.783332824707	25.75	784	247	126.462280273438	570	0	84	2	225	130.995075757576	215.116666666667	35.3136363636364	1	30	N
307	0	0	10.60722	16.766944	0	308	66	76	0	15.5605297088623	336.553125	1.31034379454876	20	568.20063185962	28.0125007629395	14.1083335876465	66.2363052368164	246.854049682617	37.7000007629395	16.3999996185303	21.3000011444092	26.5666656494141	25.9333343505859	31.6333332061768	25.6666679382324	789	248	126.50267791748	574	0	85	2	225	132.550378787879	215.758333333333	36.5098484848485	2	35	N
309	0	0	10.70638889	16.73416667	0	431	101	0	0	15.5605297088623	335.860897435897	1.58828592412494	20	734.638159544949	28.0874996185303	14.341667175293	66.0906295776367	251.496658325195	38	16.2999992370605	21.7000007629395	26.6000003814697	26	31.783332824707	25.7333335876465	775	246	127.330688476562	567	0	81	2	225	131.670075757576	214.191666666667	31.930303030303	12	70	N
320	0	0	10.5378	16.75241	0	224	37	9	0	15.5605306625366	335.286875	2.20258026738446	20	3129.66986601515	28.0791664123535	14.1416664123535	66.7059707641602	240.675735473633	37.9000015258789	16.7000007629395	21.2000007629395	26.6833343505859	26.0166664123535	31.6000003814697	25.783332824707	796	250	126.430992126465	578	0	89	1	225	130.613068181818	218.65	37.4939393939394	2	31	N
328	0	0	10.65155	16.38655	1	59	30	20	0	15.5605297088623	329.181875	3.79526665927565	20	2695.45333482011	28.1208324432373	13.9250001907349	66.9471206665039	235.279891967773	37.5999984741211	16.7999992370605	20.7999992370605	26.6666660308838	26.1499996185303	31.5833320617676	25.966667175293	769	241	125.523780822754	560	0	77	6	226.5	139.023295454545	213.616666666667	60.6015151515152	4	0	N
334	0	0	10.66555	16.34785	1	230	37	20	0	15.5605306625366	326.615625	4.09369696376569	20	1215.89666618691	28.1124992370605	13.7749996185303	66.8689346313477	232.135604858398	37.5999984741211	17	20.5999984741211	26.75	26.0833320617676	31.5	25.9333324432373	762	240	125.876853942871	556	0	75	6	244.5	145.512310606061	230.933333333333	55.2075757575758	4	0	N
338	0	0	10.6256	16.402	0	378	93	10	0	15.5605297088623	328.960625	3.47190270991887	20	1511.56838378602	28.1625003814697	14.3249998092651	66.6279144287109	241.163146972656	38.0999984741211	16.6000003814697	21.4999980926514	26.7000007629395	26.1666660308838	31.716667175293	25.9500007629395	776	242	124.801040649414	562	0	80	6	227.5	127.448863636364	211.05	45.3621212121212	4	0	N
349	0	0	10.54433433	16.5197	0	1022	113	0	0	15.5605297088623	331.621875	2.50755386300273	20	295.592185529868	28.1208324432373	14.125	66.3145523071289	237.759017944336	38.0999984741211	16.7999992370605	21.2999992370605	26.783332824707	26.0499992370605	31.6000003814697	25.8499984741211	797	247	124.507469177246	576	0	86	5	226	134.691477272727	214.783333333333	43.8825757575758	0	0	N
352	0	0	10.5657	16.43423333	1	64	16	12	0.0072852149605751	15.5605306625366	328.665	5.39174780013055	14	1291.32879036026	28.1333332061768	13.9499998092651	66.4285736083984	233.805801391602	38	17	21	26.8166656494141	26.0666675567627	31.5499992370605	25.9166660308838	800	245	123.312034606934	575	0	86	7	255.5	129.283143939394	215.708333333333	33.8409090909091	4	6	N
354	0	0	10.59166	16.48305	0	243	58	2	0	15.5605297088623	333.353125	1.22550658948679	14	2851.59808443907	28.1166667938232	14.3500003814697	66.7441940307617	241.042541503906	38.0999984741211	16.6000003814697	21.4999980926514	26.6666660308838	26.1166667938232	31.6666660308838	25.8833351135254	789	245	124.507934570312	571	0	83	6	240	144.25946969697	227.733333333333	54.4378787878788	2	0	N
359	0	0	10.54758333	16.50523333	1	298	103	76	0	15.5605297088623	330.495	3.41244091093262	20	1673.87420165377	28.1291656494141	14.0916662216187	66.7851486206055	235.125289916992	38	16.8999996185303	21.1000003814697	26.7999992370605	26.0666656494141	31.5666656494141	25.8833332061768	796	246	124.277954101562	575	0	85	6	233.75	133.904356060606	214.066666666667	44.6007575757576	4	0	N
366	0	0	10.55391667	16.45931667	1	200	76	8	0.0166857074946165	15.5605306625366	329.11125	5.09780498816018	110	663.595181897276	28.154167175293	13.9416666030884	66.7065353393555	233.661178588867	37.9000015258789	17	20.9000015258789	26.8500003814697	26.0833339691162	31.5666675567627	25.9166660308838	797	246	123.908416748047	575	0	84	7	257	134.789583333333	217.266666666667	43.6666666666667	4	0	N
367	0	0	10.5506	16.4612	1	118	42	0	0.0166857074946165	15.5605306625366	328.613125	4.90341512716579	200	296.769895443343	28.154167175293	13.9416666030884	66.7065353393555	233.661178588867	37.9000015258789	17	20.9000015258789	26.8500003814697	26.0833339691162	31.5666675567627	25.9166660308838	797	246	123.908416748047	575	0	84	7	258.75	132.998106060606	216.608333333333	42.4507575757576	4	0	N
373	1	2	10.52916667	16.52901667	1	166	42	21	0	15.5605297088623	329.953205128205	3.86905487365689	20	1609.16167897933	28.1208324432373	13.9749994277954	66.5476150512695	235.047943115234	38	17	21	26.7999992370605	26.0666656494141	31.5499992370605	25.8666667938232	800	247	124.406867980957	578	0	86	5	257.75	142.811174242424	230.15	40.044696969697	4	0	N
374	0	0	10.55196667	16.48871667	0	205	45	16	0	15.5605306625366	329.866875	4.13852115286462	14	1594.89508455815	28.1416664123535	14.1499996185303	67.0616073608398	235.148239135742	38	16.8999996185303	21.1000003814697	26.8166656494141	26.0833339691162	31.5833339691162	25.8999996185303	797	246	124.048774719238	575	0	84	6	245.75	135.048674242424	213.008333333333	46.8863636363636	4	0	N
375	0	0	10.52283333	16.54566667	1	244	111	4	0	15.5605297088623	330.2625	4.46133763107115	20	1373.29851014949	28.1375007629395	14.0749998092651	66.3915100097656	237.746292114258	38.0999984741211	16.8999996185303	21.1999988555908	26.7666664123535	26.1000003814697	31.6166667938232	25.8833332061768	797	248	125.146812438965	577	0	86	4	265	143.620075757576	233.133333333333	38.2886363636364	12	0	N
387	0	0	10.617978	17.147172	0	128	28	31	0	15.5605306625366	341.420625	1.81645583603143	20	993.649284775081	28.2458324432373	14.3083333969116	66.8613739013672	244.09814453125	38	16.6000003814697	21.3999996185303	26.716667175293	26.2999992370605	31.8500003814697	26.033332824707	802	243	123.756050109863	574	0	87	2	225	139.506628787879	214.4	57.3515151515152	10	112	N
394	0	0	10.60174	16.7726	0	141	26	7	0	15.5605297088623	336.645625	1.41776219458704	20	37.9801357267781	28.0125007629395	14.1083335876465	66.2363052368164	246.854049682617	37.7000007629395	16.3999996185303	21.3000011444092	26.5666656494141	25.9333343505859	31.6333332061768	25.6666679382324	789	248	126.50267791748	574	0	85	2	225	134.352272727273	215.4	40.7257575757576	2	57	N
397	0	0	10.677753	16.924069	0	98	24	7	0	15.5605297088623	339.931875	1.71655923117186	20	3580.57075924376	28.1708335876465	14.1083335876465	66.2363052368164	245.305557250977	37.9000015258789	16.6000003814697	21.3000011444092	26.7333335876465	26.0833339691162	31.7666664123535	25.8666667938232	788	246	126.14331817627	572	0	84	2	225	134.339015151515	211.55	43.1977272727273	10	116	N
401	0	0	10.542556	17.365719	1	92	20	8	0	14.9385271072388	343.4775	1.91227070181581	20	1478.69236784237	28.1958332061768	14.1583337783813	66.4710464477539	243.510879516602	37.9000015258789	16.6000003814697	21.3000011444092	26.716667175293	26.283332824707	31.8000011444092	25.9333343505859	814	239	122.083938598633	578	0	89	2	240	148.590909090909	234.533333333333	59.6386363636364	10	112	N
404	1	3	10.58772	16.98451	1	106	25	20	0.285027951002121	15.5605297088623	335.62125	4.67013702153105	210	254.819980413043	28.1374988555908	13.5749998092651	65.8980560302734	238.1474609375	37.7000007629395	17.1000003814697	20.6000003814697	26.8499984741211	26	31.6000003814697	25.8166656494141	799	246	124.664291381836	574	0	89	2	247.5	142.310795454545	219.35	53.2181818181818	11	128	N
407	0	0	10.640094	16.908286	0	204	58	9	0	15.5605306625366	340.055	1.4961196421877	130	2633.07580636027	28.1499996185303	13.8666667938232	65.7188034057617	244.893264770508	37.7999992370605	16.7000007629395	21.0999984741211	26.7333335876465	26.0833339691162	31.7333335876465	25.8166675567627	787	246	126.306266784668	572	0	83	2	225	139.785795454545	214.066666666667	52.3431818181818	13	132	N
411	1	1	10.57497	16.91424	0	129	27	2	0.22112675011158	15.5605297088623	336.2225	5.4554188424645	20	510.681671787308	28.1000003814697	13.5833339691162	65.9385070800781	237.371978759766	37.7000007629395	17.1000003814697	20.6000003814697	26.783332824707	26	31.5499992370605	25.7999992370605	795	247	125.680549621582	575	0	86	2	236.75	141.5125	216.141666666667	55.575	10	134	N
420	1	25	10.464497	17.229056	1	53	14	10	0	15.5605297088623	341.841875	3.12757654883026	20	501.832378349702	28.1875	14.2916669845581	67.0970306396484	241.370361328125	38	16.7000007629395	21.2999992370605	26.5833339691162	26.3333339691162	31.7666664123535	26.0666675567627	821	243	122.266975402832	583	0	93	2	229.5	136.979734848485	218.716666666667	54.0606060606061	10	157	N
422	0	0	10.659672	16.86615	0	180	47	12	0	15.5605306625366	338.629375	1.56398237999284	20	415.566394789295	28.1708335876465	13.8916673660278	65.526725769043	247.317047119141	37.9000015258789	16.7000007629395	21.2000007629395	26.75	26.0833339691162	31.8000011444092	25.8166675567627	785	246	126.232002258301	570	0	85	2	225	140.553598484848	215.216666666667	51.0977272727273	10	129	N
424	0	0	10.477589	17.358281	1	42	10	10	0	15.5605297088623	345.559375	1.84522427966804	130	55.9444478301733	28.25	14.25	66.9014129638672	241.029983520508	38	16.7000007629395	21.2999992370605	26.7000007629395	26.3666667938232	31.8166675567627	26.0833339691162	823	240	121.477447509766	582	0	92	2	225	135.833333333333	220.15	52.4	10	101	N
425	0	0	10.481	17.3559	1	81	17	6	0	15.5605297088623	345.5325	1.81961895275034	130	433.387044325853	28.25	14.25	66.9014129638672	241.029983520508	38	16.7000007629395	21.2999992370605	26.7000007629395	26.3666667938232	31.8166675567627	26.0833339691162	823	240	121.477447509766	582	0	92	2	240	145.20625	234.733333333333	55.825	11	104	N
441	0	0	10.2518	16.5436	0	80	15	8	0	15.5605306625366	333.808125	1.29705838714465	130	614.875056607601	28.0625	13.875	66.3875579833984	242.281997680664	37.9000015258789	17	20.9000015258789	26.3833332061768	26.3999996185303	31.7000007629395	25.966667175293	824	250	122.997055053711	588	0	93	4	225	130.827083333333	212.225	42.1416666666667	5	132	N
442	0	0	10.51266	16.81346	1	171	40	15	0	15.5605297088623	333.675625	4.42098649176292	20	1595.56988535635	28.0750007629395	13.6000003814697	65.7004776000977	238.22737121582	37.7000007629395	17	20.7000007629395	26.7333335876465	26	31.5499992370605	25.7666664123535	803	249	125.112358093262	577	0	93	2	241.25	130.757765151515	222.266666666667	42.7393939393939	8	84	N
454	0	0	10.422571	16.90398	0	70	16	2	0	15.5605297088623	337.440625	1.53148310787078	20	120.61893157248	28.0625	13.9083337783813	65.9162750244141	243.15283203125	37.7000007629395	16.6000003814697	21.1000003814697	26.6000003814697	26.1166667938232	31.6666679382324	25.783332824707	814	250	124.463768005371	584	0	93	2	225	138.740340909091	218.966666666667	51.5530303030303	0	0	N
457	0	0	10.455	16.87397	0	48	8	6	0	15.5605297088623	337.160897435897	1.54484280232435	20	633.205394482822	28.091667175293	14.1833333969116	66.2772521972656	245.086578369141	37.9000015258789	16.5	21.4000015258789	26.6166667938232	26.1166667938232	31.716667175293	25.7999992370605	810	250	124.878234863281	582	0	92	2	240	144.306060606061	233.991666666667	54.9492424242424	8	127	N
458	0	0	10.4835	17.0159	0	103	35	2	0	15.5605306625366	340.7225	1.4201247203638	20	3831.41161925156	28.1625003814697	13.7416667938232	65.7495956420898	240.842529296875	37.7000007629395	16.7999992370605	20.9000015258789	26.716667175293	26.2166652679443	31.7333335876465	25.9333324432373	812	248	124.098823547363	582	0	91	2	225	139.55928030303	215.525	59.8287878787879	10	139	N
467	0	0	10.412141	16.98584	0	62	12	5	0	15.5605306625366	339.0125	1.54962724239379	20	871.712630693311	28.0249996185303	13.9499998092651	66.1137466430664	242.257339477539	37.5999984741211	16.5	21.0999984741211	26.533332824707	26.1000003814697	31.6166667938232	25.783332824707	824	249	123.188781738281	587	0	95	2	240	144.618939393939	234	54.3757575757576	0	0	N
474	0	0	10.482864	16.845264	0	270	50	11	0	15.5605297088623	337.416875	1.38086276403855	20	2649.72940310602	28.1000003814697	13.8999996185303	66.1904754638672	243.646545410156	37.7000007629395	16.7000007629395	21	26.6000003814697	26.1333332061768	31.7000007629395	25.8333339691162	803	250	125.817665100098	580	0	90	1	240	144.702272727273	233.266666666667	52.3757575757576	10	80	N
488	0	0	10.39157	16.66739	0	122	21	12	0	15.5605297088623	336.101875	1.30865077031619	130	4194.51676785044	27.9916667938232	13.8999996185303	65.8767776489258	243.906036376953	37.7000007629395	16.6000003814697	21.1000003814697	26.4333324432373	26.1000003814697	31.6166667938232	25.7666664123535	811	252	125.295379638672	585	0	91	2	240	142.757386363636	233.191666666667	53.0128787878788	8	129	N
502	0	0	10.1541	16.593	0	16	6	2	0	23.302562713623	335.59375	1.51208132427029	130	1144.76104594836	28.1083335876465	13.9666662216187	66.8261566162109	239.676254272461	38	17.1000003814697	20.8999996185303	26.3999996185303	26.533332824707	31.716667175293	26.0833320617676	840	252	122.031578063965	595	0	97	4	225	124.707386363636	210.508333333333	44.6795454545455	6	138	N
504	0	0	10.478442	16.755208	0	70	17	2	0	15.5605297088623	333.791875	3.41662916207546	20	1872.0441916166	28.1041660308838	13.9250001907349	66.3095169067383	239.568389892578	37.9000015258789	16.8999996185303	21.0000019073486	26.6833324432373	26.0833320617676	31.6166667938232	25.8333320617676	799	250	126.19083404541	579	0	91	1	248.5	132.117234848485	233.466666666667	33.1272727272727	10	60	N
513	1	2	10.47974	16.67555	1	326	61	60	0.0853261202573776	15.5605297088623	330.361875	4.98625216756524	20	561.011946769546	28.1791667938232	14.1083335876465	66.5487365722656	236.330474853516	38.2000007629395	17	21.2000007629395	26.8166656494141	26.1499996185303	31.6333332061768	25.9166660308838	815	252	124.432731628418	583	0	97	2	252.75	117.083333333333	221.783333333333	18.1333333333333	10	147	N
516	0	0	10.1226	16.5837	0	28	8	2	0	23.302562713623	336.45375	1.38800757946432	130	725.155919054379	28.1041660308838	13.875	66.7067260742188	238.370025634766	37.9000015258789	17.1000003814697	20.8000011444092	26.4333343505859	26.5499992370605	31.7000007629395	26.0833339691162	845	252	121.572715759277	597	0	98	4	225	126.922727272727	211.266666666667	47.7075757575758	6	159	N
520	0	0	10.481492	16.661781	0	367	72	NA	0	15.5605297088623	331.309375	4.44139514720978	14	946.363166504243	28.1708335876465	14.125	66.6273574829102	238.064727783203	38.2000007629395	17	21.2000007629395	26.783332824707	26.1499996185303	31.6499996185303	25.8999996185303	811	251	124.465835571289	581	0	97	2	248.75	118.022727272727	221.1	21.2159090909091	0	0	N
526	0	0	10.466761	16.99336	0	300	183	2	0	15.5605297088623	339.6075	1.47302405782181	20	1186.79426644995	28.1000003814697	13.9333333969116	66.0347518920898	243.870315551758	37.7000007629395	16.6000003814697	21.1000003814697	26.6166667938232	26.1333332061768	31.716667175293	25.8500003814697	816	249	124.135704040527	585	0	93	2	225	138.032765151515	215.608333333333	57.4727272727273	0	0	N
527	0	0	10.46676	16.99283	0	333	211	4	0	15.5605297088623	339.5725	1.45638917133659	20	1133.32039312069	28.1000003814697	13.9333333969116	66.0347518920898	243.870315551758	37.7000007629395	16.6000003814697	21.1000003814697	26.6166667938232	26.1333332061768	31.716667175293	25.8500003814697	816	249	124.135704040527	585	0	93	2	225	138.032765151515	215.608333333333	57.4727272727273	10	140	N
534	0	0	10.69083333	16.58611111	0	175	34	5	0	15.5605297088623	335.630128205128	1.51189085812288	20	3003.29671297856	28.1166667938232	13.966667175293	66.1927337646484	243.547027587891	37.7000007629395	16.6000003814697	21.1000003814697	26.6000003814697	26.1166667938232	31.7000007629395	25.8999996185303	773	244	126.454597473145	564	0	80	4	240	145.645075757576	231.858333333333	53.4719696969697	4	0	N
541	0	0	10.50222222	16.60361111	0	489	99	61	0.188269957900047	15.560528755188	329.340625	4.21597659457791	200	476.211681497285	28.1625003814697	14.1750001907349	66.5492935180664	240.370223999023	38.2000007629395	16.8999996185303	21.3000011444092	26.7333335876465	26.1500015258789	31.7000007629395	25.9166679382324	798	249	125.600692749023	579	0	88	3	263.75	139.059848484848	234.783333333333	35.8643939393939	4	0	N
562	0	0	11.9391667	15.2875	1	1023	245	24	0.117876186966896	48.9065322875977	297.314266929652	3.25513565967875	20	226.843399803717	28.4375	15.4916667938232	64.8186874389648	294.202514648438	39.7000007629395	15.8000001907349	23.9000015258789	27.4500007629395	27	32.3166656494141	25.1000003814697	515	171	135.233444213867	400	0	93	0	230.75	122.174053030303	216.441666666667	16.1462121212121	10	0	N
577	0	0	11.9236111	15.327222	0	90	28	1	0	48.9065361022949	299.0425	1.762139171302	30	2988.9814535377	28.470832824707	15.5749998092651	65.167366027832	291.551177978516	39.7000007629395	15.8000001907349	23.9000015258789	27.466667175293	27.0499992370605	32.3166656494141	25.1666660308838	501	170	137.36003112793	394	0	87	0	240	149.442803030303	232.791666666667	39.9795454545455	2	0	N
590	1	4	11.6277778	15.30111111	1	205	45	3	0.0997442901134491	48.9065322875977	302.085	3.02588788596612	210	348.219609707557	28.1458339691162	14.9583339691162	65.3202285766602	275.824890136719	38.9000015258789	16	22.9000015258789	27.1000003814697	26.9333343505859	31.7333335876465	25.0833339691162	552	184	135.019927978516	429	0	42	0	257.5	154.256628787879	243.733333333333	41.4765151515152	2	0	N
597	0	0	11.9619444	15.32472222	0	115	22	4	0	48.9065322875977	297.890625	1.56291035887176	30	2039.15338703221	28.4750003814697	15.6333332061768	64.8686065673828	296.176391601562	39.7999992370605	15.6999998092651	24.0999984741211	27.4500007629395	27.0166664123535	32.3833312988281	25.1333332061768	495	168	137.826522827148	390	0	86	0	240	154.393371212121	233.191666666667	43.3484848484849	4	0	N
598	0	0	12.0155556	15.30805556	0	167	36	7	0	48.9065322875977	298.263125	1.51255417157576	14	1508.96423727542	28.4916667938232	15.7166662216187	64.6776428222656	297.763122558594	40	15.6999998092651	24.2999992370605	27.5	27	32.4166679382324	25.1000003814697	488	166	138.265197753906	386	0	83	0	225	144.617992424242	219.375	38.905303030303	4	0	N
613	0	0	9.92955	17.62868	0	137	29	20	0	20.1517715454102	348.945	3.18132055918807	110	1196.43680120752	27.8125	13.0583333969116	67.3109970092773	222.282836914062	36.9000015258789	17.5	19.4000015258789	26.4333324432373	26.0666675567627	31.1333332061768	25.7999992370605	890	243	116.91340637207	612	1	108	4	282	141.078598484848	236.825	49.9143939393939	10	129	N
623	0	0	9.7814	17.72838	0	18	4	2	0	20.1517734527588	354.1325	2.46703215519868	130	2171.65092053538	27.658332824707	12.966667175293	66.8384857177734	225.386856079102	36.7000007629395	17.2999992370605	19.4000015258789	26.1333332061768	26.1000003814697	31.0499992370605	25.7333335876465	909	245	115.955085754395	621	1	112	4	242.25	142.73446969697	224.641666666667	53.8212121212121	15	167	N
628	1	1	9.733667	17.662017	0	393	312	36	0	20.1517715454102	359.10875	1.69999402198853	20	3014.69501325753	27.6333332061768	13.0333337783813	66.1590576171875	234.475540161133	36.7999992370605	17.1000003814697	19.6999988555908	25.966667175293	26.216667175293	31.1833324432373	25.716667175293	917	247	115.728935241699	626	1	114	4	228.75	127.208522727273	217.983333333333	45.2674242424242	23	140	N
631	0	0	9.88096	17.74097	1	47	19	8	0	20.1517715454102	353.6	1.50546222480637	130	580.034032425232	27.9166660308838	13.8500003814697	68.5643539428711	225.613647460938	37.2000007629395	17	20.2000007629395	26.25	26.4833335876465	31.3333339691162	26.1333332061768	900	243	116.01082611084	615	1	111	4	228.75	127.867424242424	214.65	50.1280303030303	5	162	N
641	0	0	9.838547	17.664989	0	1745	562	13	0.00117774249520153	20.1517696380615	352.17875	3.63697204636512	20	698.628122303379	27.716667175293	13.1499996185303	66.7512664794922	226.197158813477	36.9000015258789	17.2000007629395	19.7000007629395	26.216667175293	26.1000003814697	31.1166667938232	25.75	903	244	115.865684509277	616	1	113	4	243.25	125.536363636364	217.525	41.4871212121212	26	172	N
651	0	0	9.786086	17.744539	1	42	12	0	0.192690089344978	20.1517715454102	351.726875	3.21908438838783	30	535.89695296901	27.7250003814697	13.1333332061768	67.3504180908203	222.889099121094	36.9000015258789	17.3999996185303	19.5000019073486	26.1833324432373	26.2000007629395	31.0833339691162	25.8500003814697	909	243	115.392059326172	618	1	114	4	235	126.947537878788	212.483333333333	50.3568181818182	10	162	N
655	0	0	9.76448	17.72371	0	40	11	14	0	20.1517715454102	356.36	1.60608598621679	130	2853.25697634313	27.6041660308838	12.9250001907349	66.6237182617188	228.527450561523	36.5999984741211	17.2000007629395	19.3999977111816	26.033332824707	26.1166667938232	31.0499992370605	25.6666679382324	910	245	115.947204589844	622	1	112	4	225	136.899431818182	212.558333333333	50.7893939393939	4	159	N
673	1	1	10.41944	17.16139	1	97	21	18	0.32255882024765	15.5605306625366	339.2	3.93044593567744	110	519.192073757187	28.1124992370605	13.7083339691162	66.2238311767578	236.163711547852	37.7000007629395	17	20.7000007629395	26.7333335876465	26.1333332061768	31.5833339691162	25.8666667938232	834	245	121.150032043457	586	0	100	2	262.5	135.626325757576	237.241666666667	44.8136363636364	4	0	N
676	0	0	10.40333333	17.17333333	1	82	15	9	0.0992183089256287	15.5605297088623	341.06771860618	3.59861312682468	110	389.2083342258	28.033332824707	13.5166664123535	65.9349594116211	235.664749145508	37.5	17	20.5	26.6833343505859	26.033332824707	31.5	25.783332824707	833	245	121.370407104492	587	0	98	2	229.25	128.353409090909	218.258333333333	46.2219696969697	3	0	N
678	0	0	10.35888889	17.20861111	1	40	7	5	0	15.5605297088623	344.800625	1.63019494819046	130	1276.99482250878	28.0458335876465	13.5583343505859	65.8171539306641	238.446243286133	37.5	16.8999996185303	20.6000003814697	26.6499996185303	26.0833339691162	31.5833320617676	25.8000011444092	832	245	121.888511657715	589	0	95	2	225	137.759848484848	215.466666666667	56.4393939393939	3	0	N
686	0	0	10.46444444	17.10166667	1	184	37	13	0.369765311479568	15.5605297088623	338.678205128205	4.63085414564685	200	691.843508445008	28.1625003814697	13.658332824707	65.9822845458984	238.271469116211	37.7000007629395	17	20.7000007629395	26.783332824707	26.1499996185303	31.6666660308838	25.8999996185303	817	244	122.493576049805	580	0	94	2	251	136.599242424242	222.291666666667	55.5969696969697	3	0	N
687	0	0	10.46916667	17.09611111	1	55	10	8	0.295943975448608	15.5605306625366	338.750641025641	4.53494728334477	210	774.495423707647	28.1499996185303	13.5999994277954	66.019416809082	237.391098022461	37.5999984741211	17	20.5999984741211	26.7666664123535	26.1333332061768	31.6333332061768	25.8999996185303	814	244	122.88597869873	579	0	92	2	251.5	139.266287878788	222.425	58.4068181818182	3	0	N
688	0	0	10.38666667	17.09527778	0	4049	827	32	0	15.5605297088623	340.898076923077	1.47129781974518	20	2671.37429375909	28.1458339691162	14.1416664123535	66.3927993774414	243.883865356445	37.7999992370605	16.5	21.2999992370605	26.6666660308838	26.2000007629395	31.7666664123535	25.8833332061768	829	246	122.214508056641	588	0	96	2	240	137.678598484848	232.8	47.5477272727273	78	0	N
701	0	0	10.35805556	17.14888889	0	345	75	7	0	15.5605297088623	342.686875	1.42305777035267	20	3169.41396256243	28.0874996185303	13.9083337783813	66.2301635742188	240.785888671875	37.5999984741211	16.6000003814697	20.9999980926514	26.6499996185303	26.1666679382324	31.6833343505859	25.8500003814697	833	246	122.057289123535	590	0	96	2	240	144.849431818182	231.466666666667	58.7227272727273	6	0	N
707	0	0	10.24876	17.33819	0	144	32	10	0	15.5605297088623	346.24375	1.56712183852612	20	1350.31598363065	28	13.466667175293	65.6910552978516	241.011108398438	37.2999992370605	16.7999992370605	20.5	26.4500007629395	26.216667175293	31.6166667938232	25.8333339691162	850	244	119.950675964355	595	0	99	3	225	134.863257575758	218.975	54.394696969697	10	144	N
708	0	0	9.92873	17.44427	0	218	48	24	0	20.1517715454102	351.0325	1.59115558952253	130	182.2140057266	27.6666660308838	13.1000003814697	65.8291473388672	238.283004760742	36.9000015258789	17	19.9000015258789	26.033332824707	26.0499992370605	31.2666664123535	25.6333332061768	892	246	117.266273498535	615	1	108	4	228.75	131.830303030303	216.533333333333	54.3962121212121	10	108	N
709	0	0	10.03162	17.43628	0	317	70	3	0	15.5605306625366	350.728125	1.38353002549896	60	1518.94778295452	27.5833339691162	13.0500001907349	65.9090881347656	234.427108764648	36.7000007629395	16.8999996185303	19.8000011444092	26.0666656494141	25.8833332061768	31.1166667938232	25.5	879	246	118.302841186523	610	1	105	4	240	151.198295454545	234.991666666667	59.6348484848485	10	113	N
712	0	0	10.10359	17.56753	1	62	12	NA	0.463848978281021	20.1517715454102	346.15625	3.62405774776002	110	626.86153987182	27.966667175293	13.5833330154419	66.912971496582	232.304016113281	37.2999992370605	17	20.2999992370605	26.3999996185303	26.283332824707	31.4500007629395	25.9499988555908	869	241	117.762069702148	600	0	105	3	260.5	131.304356060606	224.491666666667	47.4590909090909	6	97	N
720	0	0	10.28835	17.26518	0	352	73	15	0	15.5605297088623	345.436875	1.65687386476833	130	2379.28639400728	28.1375007629395	13.5249996185303	65.3381652832031	243.321014404297	37.5	16.7999992370605	20.7000007629395	26.5666675567627	26.3333339691162	31.783332824707	25.9500007629395	845	245	120.499168395996	593	0	99	2	225	134.964015151515	218.875	55.8810606060606	10	147	N
721	0	0	10.316744	17.363178	1	78	13	7	0.381929367780685	15.5605297088623	341.5025	3.45053403340661	200	265.631289849562	27.9458332061768	13.4749994277954	65.7317047119141	237.491226196289	37.5	17	20.5	26.533332824707	25.9833335876465	31.4500007629395	25.716667175293	840	242	120.43994140625	590	0	97	3	254.5	139.190151515152	222.4	52.4022727272727	10	90	N
734	0	0	10.245671	17.43389	1	226	25	NA	0.44223427772522	15.560528755188	344.6675	3.88749780057409	110	618.336574149307	27.9249992370605	13.4333324432373	66.1740493774414	234.990356445312	37.4000015258789	17.1000003814697	20.3000011444092	26.5	26.0166664123535	31.3999996185303	25.7333335876465	855	242	118.940582275391	595	0	101	3	236.75	131.398106060606	221.125	48.5090909090909	0	0	N
745	0	0	10.09679	17.46962	0	334	86	NA	0	20.1517715454102	349.218125	1.56231302821292	20	1281.45569377142	27.8666667938232	13.3000001907349	65.8415908813477	236.675186157227	37.0999984741211	16.8999996185303	20.1999988555908	26.2999992370605	26.1666660308838	31.4166660308838	25.7666664123535	875	245	118.29370880127	607	1	104	4	240	143.110227272727	233.233333333333	60.0992424242424	5	117	N
754	0	0	11.48982	15.27035	0	84	16	4	0	48.9065284729004	304.9825	1.46065985243068	30	4620.58984842794	28.1083335876465	15.0500001907349	65.7205200195312	269.720672607422	39.2000007629395	16.2999992370605	22.9000015258789	27	27.0500011444092	31.6833343505859	25.2000007629395	587	192	133.94059753418	454	0	45	0	240	150.723106060606	226.8	46.0674242424242	8	144	N
760	1	2	11.4665	15.335	0	115	35	16	0	48.9065361022949	304.337179487179	2.95406826269628	20	1993.7864948418	28.1166667938232	14.4499998092651	65.6818161010742	259.390319824219	38.5	16.5	22	27.033332824707	27.0833320617676	31.5833320617676	25.2999992370605	581	194	135.050704956055	451	0	45	0	226.75	137.293371212121	211.475	42.8818181818182	8	187	N
783	0	0	11.47334	15.30346	0	35	7	3	0	48.9065361022949	305.799375	1.45660587404252	20	3905.74105450707	28.2124996185303	14.9916667938232	66.0425796508789	263.655456542969	38.9000015258789	16.2000007629395	22.7000007629395	27.0499992370605	27.1833343505859	31.75	25.3833351135254	586	193	134.091918945312	453	0	46	0	225	137.939772727273	211.066666666667	40.5924242424242	8	150	N
788	0	0	11.47414	15.20889	1	44	10	0	0	48.9065322875977	303.23125	1.76556554708772	20	347.09274934845	27.908332824707	14.5833330154419	63.1313171386719	278.288848876953	39.5999984741211	16.5	23.0999984741211	27.0166664123535	26.6833324432373	31.533332824707	24.7666664123535	589	191	133.448715209961	454	0	115	0	263	159.089772727273	234.15	52.3757575757576	8	106	N
798	0	0	11.7047222	15.30583333	0	262	42	10	0	48.9065361022949	302.121794871795	1.38415364672477	14	2503.68774705932	28.2291660308838	15.1916666030884	65.2002868652344	279.638214111328	39.2999992370605	16	23.2999992370605	27.216667175293	26.9500007629395	31.8999996185303	25.1166667938232	536	181	136.043334960938	419	0	97	0	240	153.628409090909	230.408333333333	48.7886363636364	2	13	N
799	1	1	11.7008333	15.3197222	1	213	47	21	0	48.9065361022949	300.992307692308	2.67527434312324	14	1121.14562963008	28.220832824707	15.2416667938232	65.4148788452148	280.927490234375	39.2999992370605	16	23.2999992370605	27.1666660308838	26.966667175293	31.9166660308838	25.1166667938232	536	182	136.561447143555	420	0	97	0	229.5	142.236174242424	214.191666666667	43.7530303030303	2	12	N
804	0	0	11.31854	15.37709	0	287	60	5	0	48.9065322875977	306.585625	1.80650436496508	14	2481.67191996236	28.1291675567627	14.5749998092651	66.5525054931641	249.840484619141	38.4000015258789	16.5	21.9000015258789	27	27.2000007629395	31.5	25.466667175293	598	202	134.924880981445	462	0	48	0	225	132.606818181818	211.875	34.3106060606061	10	168	N
807	0	0	11.26516	15.37716	1	238	56	0	0	48.9065322875977	307.30875	1.57081685867646	14	3504.13719544853	28.1916656494141	14.9166660308838	67.1921920776367	248.950836181641	38.5999984741211	16.3999996185303	22.1999988555908	27	27.3500003814697	31.5833320617676	25.5833320617676	606	204	134.172317504883	465	0	50	0	225	133.382954545455	211.916666666667	34.6318181818182	10	180	N
810	0	0	11.22589	15.25704	1	252	31	0	0	48.9065361022949	306.456875	0.961752743477887	20	2234.44197439117	27.8291664123535	14.1083335876465	63.2660713195801	260.998565673828	39.0999984741211	16.7999992370605	22.2999992370605	27.033332824707	26.716667175293	31.2000007629395	24.8500003814697	612	202	133.547210693359	468	0	51	0	332.5	158.155303030303	243.783333333333	39.4295454545455	10	116	N
812	0	0	11.28609	15.23445	1	140	28	1	0	48.9065322875977	305.09	1.04706027023564	180	519.90189941796	27.7583332061768	13.9833335876465	61.6005897521973	265.593963623047	39.0999984741211	16.3999996185303	22.6999988555908	27.0833339691162	26.4500007629395	31.1166667938232	24.6166667938232	602	199	134.258148193359	463	0	120	0	325	147.908901515152	226.675	45.8439393939394	10	131	N
818	0	0	11.31402	15.35255	0	152	34	3	0	48.9065322875977	307.131875	1.59955715709435	14	2257.94061225699	28.1791667938232	14.8083333969116	66.4050750732422	252.320678710938	38.7000007629395	16.3999996185303	22.3000011444092	27	27.3166656494141	31.6166667938232	25.5499992370605	600	202	134.878845214844	463	0	49	0	225	132.214393939394	210.825	31.7659090909091	10	135	N
820	0	0	11.31469	15.33761	0	104	20	2	0	48.9065322875977	307.073125	1.6122662189758	14	1414.37782707644	28.1749992370605	14.9166660308838	66.5922622680664	254.214492797852	38.7999992370605	16.3999996185303	22.3999996185303	26.9833335876465	27.2999992370605	31.6499996185303	25.533332824707	598	200	134.533203125	461	0	49	0	225	135.069318181818	210.033333333333	35.9522727272727	10	154	N
828	1	2	11.15424	15.2435	1	568	99	13	0	28.1657104492188	307.82125	0.970766413532899	20	1337.54797913515	27.7916660308838	14.1333332061768	63.0952301025391	260.365417480469	39.2000007629395	16.7999992370605	22.4000015258789	26.9333324432373	26.7999992370605	31.2000007629395	24.8833332061768	620	203	133.062545776367	472	0	53	0	240	136.505303030303	213.708333333333	30.4545454545455	18	345	N
831	0	0	11.21543	15.36866	0	101	14	4	0	40.9683952331543	308.29375	1.4933535257837	14	1812.02842585943	28.1041660308838	14.6916666030884	67.0852355957031	246.56233215332	38.5	16.6000003814697	21.8999996185303	26.8666667938232	27.2999992370605	31.4833335876465	25.5666675567627	611	205	133.997024536133	468	0	51	0	225	132.643181818182	211.508333333333	34.5977272727273	10	144	N
835	0	0	11.33863	15.27887	1	495	61	3	0	48.9065361022949	305.701875	1.57624532598984	180	105.414898375976	27.9833335876465	14.5333337783813	65.1718978881836	263.708984375	39.0999984741211	16.7999992370605	22.2999992370605	26.966667175293	26.966667175293	31.4833335876465	25.1166667938232	598	198	134.30549621582	461	0	49	0	244.5	156.244886363636	225.333333333333	57.4878787878788	14	121	N
838	0	0	11.31273	15.31447	0	2071	427	14	0	48.9065284729004	306.3625	1.69790917299037	20	842.061620794958	28.0833339691162	14.6999998092651	65.9192810058594	257.817169189453	38.9000015258789	16.6000003814697	22.3000011444092	26.9333343505859	27.2000007629395	31.6000003814697	25.3999996185303	599	200	134.361633300781	461	0	49	0	225	139.417234848485	209.433333333333	42.8606060606061	45	669	N
851	0	0	11.18133	15.23097	1	311	63	9	0	28.1657104492188	307.220625	1.00066249943405	110	485.556171523346	27.7416667938232	14.25	63.0530967712402	261.106353759766	39.2000007629395	16.6000003814697	22.6000003814697	26.9500007629395	26.6666660308838	31.1166667938232	24.7666664123535	618	203	133.354354858398	472	0	52	0	297.5	140.799053030303	219.716666666667	38.5712121212121	12	183	N
853	0	0	11.19007	15.23566	0	118	26	4	0	28.1657123565674	307.12	0.984863555341119	110	666.28801193491	27.7666664123535	14.1833333969116	63.037036895752	260.439605712891	39.2000007629395	16.7000007629395	22.5	26.9833335876465	26.7000007629395	31.1333332061768	24.7999992370605	616	203	133.604843139648	471	0	52	0	323.5	141.453787878788	223.308333333333	38.6318181818182	10	218	N
854	1	1	11.29785	15.39605	0	167	55	15	0	48.9065322875977	306.3775	1.95732935689988	30	2521.19144575914	28.1333332061768	14.75	66.7420806884766	248.416198730469	38.5	16.3999996185303	22.1000003814697	27	27.25	31.5	25.5	600	203	134.681762695312	462	0	48	0	225	133.815909090909	211.675	39.5386363636364	10	225	N
855	0	0	11.30082	15.37221	0	847	261	0	0	48.9065322875977	307.205	1.56987748632697	14	3202.85411150348	28.1625003814697	14.7749996185303	66.5540542602539	250.682022094727	38.5999984741211	16.3999996185303	22.1999988555908	27.033332824707	27.2666664123535	31.5666656494141	25.5	601	202	134.53059387207	463	0	49	0	225	131.176325757576	211.675	35.0219696969697	23	182	N
856	0	0	11.20385	15.34249	1	376	89	0	0	28.1657104492188	308.904375	1.36753416883796	30	1047.30441845604	28.095832824707	14.8249998092651	66.7792739868164	250.494583129883	38.7000007629395	16.5	22.2000007629395	26.8166656494141	27.3333320617676	31.5499992370605	25.5666656494141	612	205	134.029693603516	469	0	51	0	240	144.904545454545	224.25	44.9431818181818	23	464	N
862	0	0	11.33033	15.38409	0	361	69	3	0	48.9065284729004	305.948125	1.79685890461019	14	1285.49548459264	28.1333332061768	14.4166669845581	66.1315002441406	249.511642456055	38.4000015258789	16.6000003814697	21.8000011444092	27.0166664123535	27.2000007629395	31.5	25.466667175293	596	202	134.950820922852	460	0	48	0	225	135.016856060606	211.841666666667	38.3674242424242	15	168	N
867	0	0	11.20468	15.35351	0	234	49	3	0	28.1657104492188	308.73375	1.4808718887768	20	155.749042963795	28.095832824707	14.7416667938232	67.0075836181641	248.664199829102	38.5999984741211	16.6000003814697	21.9999980926514	26.8166656494141	27.3166656494141	31.5166664123535	25.5666675567627	612	205	134.029693603516	469	0	51	0	240	143.369507575758	224.666666666667	41.419696969697	10	177	N
870	0	0	11.32575	15.29458	1	243	53	4	0	48.9065361022949	305.85625	1.55107691209754	30	284.529606683549	28.0666675567627	14.6166667938232	65.5455856323242	261.797393798828	38.9000015258789	16.6000003814697	22.3000011444092	26.8999996185303	27.2000007629395	31.6333332061768	25.3500003814697	598	199	134.441635131836	461	0	49	0	232.5	144.316477272727	210.266666666667	51.7159090909091	10	137	N
871	0	0	11.28297	15.39606	0	127	27	14	0	48.9065361022949	307.290625	1.9744869545235	14	2714.51284371179	28.1458339691162	14.7916669845581	66.9306182861328	247.748580932617	38.5	16.3999996185303	22.1000003814697	27	27.25	31.5	25.5166664123535	604	204	134.315017700195	464	0	50	0	240	142.004166666667	225.558333333333	38.875	10	130	N
881	0	0	11.2831	15.26585	1	60	12	3	0	48.9065322875977	304.923125	1.1929395101164	110	2670.72058725045	27.841667175293	14.1500005722046	63.4529190063477	264.083587646484	39.0999984741211	16.7999992370605	22.2999992370605	27.0499992370605	26.6666660308838	31.2333335876465	24.8166675567627	603	200	134.092224121094	463	0	49	0	320.5	163.103787878788	250.366666666667	42.5151515151515	10	139	N
885	1	2	11.9713889	15.16027777	0	872	154	105	0	48.9065322875977	298.15125	2.35570409349521	14	1755.66422991865	28.3958339691162	15.5416660308838	64.7569427490234	296.429168701172	39.7999992370605	15.8000001907349	24	27.3333339691162	26.9500007629395	32.2999992370605	25.033332824707	503	170	138.05598449707	397	0	86	0	241.25	152.169318181818	233.791666666667	43.8522727272727	4	0	N
890	1	1	11.7433333	15.312777	1	751	88	0	0.190507918596268	48.9065322875977	299.71858974359	2.51352478836578	20	215.534569182098	28.25	15.2000007629395	64.9572601318359	284.213470458984	39.4000015258789	16	23.4000015258789	27.2333335876465	26.9333343505859	31.9833335876465	25.0833339691162	526	178	136.545043945312	412	0	95	0	225.75	142.675	218.916666666667	42.2166666666667	4	0	N
891	1	5	11.7391667	15.313611	1	712	121	52	0	48.9065322875977	299.902564102564	2.51706042132208	14	614.821932120826	28.2374992370605	15.1916666030884	65.2002868652344	282.747283935547	39.2999992370605	16	23.2999992370605	27.216667175293	26.9333343505859	31.9500007629395	25.0833339691162	530	179	136.340469360352	415	0	96	0	225.75	142.490151515152	218.5	41.6439393939394	5	0	N
903	0	0	11.8469444	15.13361111	1	260	101	1	0	48.9065322875977	298.126875	1.35302324603652	14	837.386844486265	28.1208324432373	15.4916667938232	64.5486068725586	297.072540283203	39.7000007629395	15.6999998092651	24	27.0166664123535	26.7666664123535	32.0666656494141	24.8333339691162	519	174	137.061477661133	408	0	92	0	225	145.548295454545	219.375	44.1015151515152	2	0	N
910	0	0	11.8247222	15.275	0	255	33	2	0	48.9065361022949	300.34358974359	1.62403292335344	30	3909.0978971603	28.3249988555908	15.4166660308838	65.0492248535156	286.003021240234	39.5	15.8000001907349	23.7000007629395	27.3500003814697	26.9500007629395	32.0499992370605	25.0666656494141	521	176	136.892074584961	409	0	92	0	225	142.073106060606	219.983333333333	44.1757575757576	1	0	N
916	0	0	11.8436111	15.11833333	0	102	46	1	0	48.9065361022949	298.46858974359	1.3253488769245	20	1034.54287470388	28.0791664123535	15.5250005722046	64.6875	297.943389892578	39.7000007629395	15.6999998092651	24	26.9833335876465	26.716667175293	32.0499992370605	24.783332824707	522	175	137.092041015625	410	0	93	0	225	146.378977272727	219.325	44.6659090909091	1	0	N
919	0	0	11.8561111	15.25583333	1	512	80	8	0	48.9065361022949	299.682692307692	1.51026691444239	14	408.728910150429	28.3708324432373	15.6750001907349	65.3125	288.7626953125	39.7000007629395	15.6999998092651	24	27.3333339691162	27.0166664123535	32.1500015258789	25.1166667938232	516	174	137.119125366211	406	0	90	0	225	142.453598484848	220.408333333333	40.3893939393939	5	0	N
924	1	10	11.37416	15.34777	0	385	60	20	0	48.9065361022949	306.765625	1.68001708183192	14	1268.2646693098	28.1291656494141	14.6416664123535	65.9534606933594	254.321365356445	38.5999984741211	16.3999996185303	22.1999988555908	26.966667175293	27.25	31.6000003814697	25.466667175293	594	199	134.675964355469	459	0	48	0	225	135.669507575758	210.608333333333	39.3363636363636	12	566	N
925	0	0	11.3825	15.34944	0	271	35	14	0	48.9065322875977	306.44358974359	2.03261348360285	14	328.247435961984	28.1208343505859	14.591667175293	66.3257598876953	253.399230957031	38.5	16.5	22	26.966667175293	27.216667175293	31.5666675567627	25.4500007629395	592	198	134.834350585938	458	0	47	0	240.75	144.992234848485	224.45	42.4356060606061	6	185	N
928	0	0	11.42444	15.30666	0	104	23	0	0	48.9065284729004	305.8	1.53100129918669	14	2339.99834535133	28.1875	14.9750003814697	66.2610549926758	259.826202392578	38.9000015258789	16.2999992370605	22.6000022888184	27	27.25	31.716667175293	25.466667175293	591	195	134.035232543945	456	0	47	0	225	137.177272727273	210.841666666667	38.8090909090909	3	146	N
929	0	0	11.3872	15.325	0	118	31	0	0	48.9065322875977	306.46858974359	1.46598396255578	14	2734.64286512395	28.1083335876465	14.6833333969116	66.1411361694336	256.876678466797	38.7000007629395	16.5	22.2000007629395	26.9333324432373	27.2000007629395	31.6000003814697	25.4166660308838	594	198	134.61506652832	459	0	47	0	240	145.26553030303	224.966666666667	42.1454545454545	6	149	N
937	0	0	11.43694	15.31333	0	52	11	10	0	48.9065322875977	305.91875	1.58033520165612	14	1284.07964184148	28.1791667938232	14.875	66.1111145019531	258.496154785156	38.7999992370605	16.2999992370605	22.5	27.033332824707	27.2000007629395	31.6666660308838	25.4333343505859	589	195	134.325759887695	455	0	46	0	225	136.286553030303	210.391666666667	37.0212121212121	3	220	N
943	0	0	11.4125	15.32111	0	229	68	13	0	48.9065322875977	306.226282051282	1.50796951440692	14	2569.30215840612	28.125	14.7000007629395	65.9192810058594	258.566864013672	38.7000007629395	16.3999996185303	22.3000011444092	26.9833335876465	27.1499996185303	31.6166667938232	25.3833332061768	591	197	134.590087890625	457	0	47	0	240	145.347159090909	224.9	42.030303030303	6	201	N
947	0	0	11.41388	15.35305	0	471	101	0	0.242286503314972	48.9065322875977	304.994375	3.12837178947104	110	357.647789761906	28.1041660308838	14.4750003814697	65.7954483032227	257.182830810547	38.4000015258789	16.3999996185303	22.0000019073486	26.966667175293	27.1666660308838	31.5833339691162	25.3666667938232	583	196	135.259963989258	452	0	46	0	231	138.087310606061	209.758333333333	48.6992424242424	6	129	N
949	0	0	11.39	15.35972	0	393	67	9	0	48.9065322875977	304.987820512821	2.96859428247565	14	76.0061863029426	28.1208324432373	14.5083332061768	65.9469604492188	255.844924926758	38.4000015258789	16.3999996185303	22.0000019073486	26.9166660308838	27.25	31.6166667938232	25.466667175293	585	198	135.612731933594	454	0	46	0	231.25	136.806818181818	210.216666666667	42.4439393939394	12	309	N
955	0	0	11.39972	15.31611	0	114	30	2	0	48.9065322875977	306.22375	1.39728529347789	20	4021.42109629088	28.1416664123535	14.7833337783813	65.9970245361328	258.464263916016	38.7999992370605	16.3999996185303	22.3999996185303	26.9833335876465	27.216667175293	31.6499996185303	25.4166679382324	593	197	134.4443359375	458	0	47	0	225	137.32178030303	211.408333333333	40.0121212121212	3	166	N
956	0	0	11.38333	15.29944	0	122	27	2	0	48.9065322875977	305.9	1.34345749794345	20	4130.61981257503	28.125	14.8999996185303	65.92919921875	261.555694580078	39	16.3999996185303	22.6000003814697	26.9166660308838	27.2333335876465	31.6833343505859	25.4166660308838	592	196	134.607955932617	458	0	47	0	225	141.785606060606	210.483333333333	49.8840909090909	6	166	N
960	0	0	11.36083	15.39166	0	48	11	2	0.00257806922309101	44.8828086853027	304.694375	2.93642767475306	110	777.500549820975	28.1124992370605	14.3916664123535	66.0168228149414	254.157455444336	38.2999992370605	16.5	21.7999992370605	26.9333343505859	27.216667175293	31.5666656494141	25.4500007629395	587	199	135.454742431641	455	0	47	0	233.75	137.729545454545	213.666666666667	47.6765151515152	3	159	N
961	0	0	11.37166	15.38555	0	49	16	0	0.301143258810043	24.6676788330078	305.055625	3.31389416600239	200	410.973560960034	28.1083335876465	14.4499998092651	65.9817352294922	254.351516723633	38.2999992370605	16.3999996185303	21.8999996185303	26.8999996185303	27.25	31.5833339691162	25.466667175293	587	198	134.717407226562	453	0	48	0	230.75	136.76571969697	212.075	46.3462121212121	3	154	N
966	0	0	11.38222	15.35472	0	60	7	2	0	48.9065322875977	306.006875	2.45266945929284	14	353.473894098852	28.125	14.5666666030884	65.9125213623047	255.792007446289	38.5	16.3999996185303	22.1000003814697	26.9500007629395	27.2000007629395	31.6000003814697	25.4333324432373	591	199	135.028076171875	457	0	47	0	227	136.535984848485	210.408333333333	40.6439393939394	3	152	N
970	0	0	11.53157	15.29097	0	209	41	2	0	48.9065284729004	303.76125	2.40995401646503	20	2298.21361868217	28.0791664123535	14.6583337783813	65.4389877319336	267.526214599609	38.7000007629395	16.2999992370605	22.4000015258789	27.0666675567627	26.9500007629395	31.6000003814697	25.1333332061768	576	189	134.451904296875	447	0	43	0	225.75	137.525946969697	211.45	40.7454545454545	10	101	N
976	0	0	11.5394	15.2899	1	115	26	3	0	48.9065361022949	303.825	2.35405787796477	14	2237.26654250751	28.091667175293	14.6999998092651	65.3333358764648	269.223083496094	38.7000007629395	16.2000007629395	22.5	27.0499992370605	26.9500007629395	31.6166667938232	25.1166667938232	576	189	134.144607543945	446	0	44	0	240.75	147.19678030303	226.4	45.5871212121212	10	109	N
983	0	0	11.62477	15.27851	0	150	45	6	0.108643539249897	48.9065361022949	302.935625	1.92387477976872	14	2115.49376472171	28.1166667938232	15.0666666030884	65.2236633300781	276.531524658203	39	15.8999996185303	23.1000003814697	27.0499992370605	26.8999996185303	31.7333335876465	25.0666656494141	555	185	135.4921875	433	0	102	0	225	141.447916666667	215.525	42.6666666666667	9	119	N
985	0	0	11.62251	15.207	0	131	39	2	0	48.9065361022949	303.8175	1.47709423518348	20	3954.26114701454	27.9958343505859	15.0083332061768	64.6910934448242	283.528533935547	39.2999992370605	16.1000003814697	23.1999988555908	26.9500007629395	26.7666664123535	31.716667175293	24.8666667938232	560	185	134.757522583008	435	0	105	0	225	143.536174242424	216.483333333333	44.5530303030303	10	105	N
986	0	0	11.62864	15.197	0	71	19	5	0	48.9065361022949	303.44875	1.48112947706468	20	4623.72356415225	28	15.0500001907349	64.5922775268555	284.724731445312	39.5	16.2000007629395	23.2999992370605	26.9833335876465	26.716667175293	31.75	24.8333339691162	557	185	135.082809448242	433	0	105	0	225.5	144.6125	216.616666666667	45.9416666666667	10	107	N
988	0	0	11.63577	15.2311	0	154	16	6	0	48.9065322875977	303.034375	1.49527280449084	14	4192.7423962237	28.1041660308838	15.4750003814697	65.5720291137695	282.001434326172	39.4000015258789	15.8000001907349	23.6000022888184	27.033332824707	26.8833332061768	31.8000011444092	25	557	185	134.95703125	433	0	104	0	225	142.95946969697	217.1	44.6295454545455	10	111	N
994	0	0	11.64339	15.21929	0	167	20	2	0	48.9065322875977	302.840625	1.4698043449326	14	3184.97183710667	28.091667175293	15.4499998092651	65.1898727416992	283.651763916016	39.5	15.8000001907349	23.7000007629395	27.0166664123535	26.8666667938232	31.8333339691162	24.9833335876465	554	184	134.888122558594	430	0	104	0	240	151.901893939394	232.4	47.1075757575758	10	112	N
1000	0	0	11.52603	15.26562	0	126	21	3	0	48.9065361022949	304.72625	1.72211047200771	14	5052.24670286446	28.0541667938232	14.875	65.2412261962891	274.743347167969	39.0999984741211	16.2999992370605	22.7999992370605	27	26.8999996185303	31.6499996185303	25.033332824707	581	190	134.182357788086	450	0	44	0	225	138.499431818182	213.966666666667	37.4143939393939	10	110	N
1001	0	0	11.53358	15.22876	0	127	25	4	0	48.9065361022949	305.325	1.76176470741773	30	3869.67894784803	27.966667175293	15	65.2173843383789	279.507171630859	39.4000015258789	16.3999996185303	23.0000019073486	26.9499988555908	26.75	31.6166667938232	24.8500003814697	575	188	134.283920288086	446	0	109	0	241.5	154.85	231.475	48.7	10	95	N
1005	0	0	11.60255	15.28243	1	124	31	4	0	48.9065322875977	302.776875	2.84906361135347	30	781.542975973359	28.1000003814697	14.9833335876465	65.4293975830078	275.392272949219	38.9000015258789	16	22.9000015258789	27.0499992370605	26.9166660308838	31.6833343505859	25.0666675567627	562	187	134.932922363281	437	0	43	0	230	137.889583333333	214.941666666667	37.7916666666667	8	120	N
1009	0	0	11.5416	15.2133	0	46	9	1	0	48.9065322875977	304.883125	1.78891457844711	20	2668.54698873975	27.904167175293	15.0083332061768	64.9711456298828	280.214660644531	39.5999984741211	16.5	23.0999984741211	26.966667175293	26.6333332061768	31.5666656494141	24.75	576	188	134.093795776367	446	0	110	0	228.5	146.979545454545	216.116666666667	52.5848484848485	4	92	N
1011	1	6	11.58531	15.28202	1	7487	1658	161	0	48.9065322875977	303.33125	3.30296714068696	200	581.965340656678	28.0833339691162	14.9333343505859	65.2110595703125	274.154357910156	38.9000015258789	16	22.9000015258789	27.0166664123535	26.9166660308838	31.6666660308838	25.0666675567627	565	187	134.736083984375	439	0	43	0	232	137.471212121212	214.541666666667	38.0931818181818	128	1317	N
1013	0	0	11.58611	15.28323	0	570	119	1	0	48.9065322875977	303.269375	3.29391002630815	200	587.906026033049	28.0833339691162	14.9333343505859	65.2110595703125	274.154357910156	38.9000015258789	16	22.9000015258789	27.0166664123535	26.9166660308838	31.6666660308838	25.0666675567627	565	187	134.736083984375	439	0	43	0	263.25	155.090909090909	243.775	41.9719696969697	10	112	N
1020	0	0	11.58257	15.28164	0	285	77	36	0	48.9065322875977	303.465625	3.298957457981	14	395.67862256991	28.0791664123535	14.9250001907349	65.1746673583984	274.097351074219	38.9000015258789	16	22.9000015258789	27.0166664123535	26.9166660308838	31.6666660308838	25.0666675567627	565	187	134.736083984375	439	0	43	0	231.5	137.990340909091	214.583333333333	38.8363636363636	11	94	N
1024	0	0	11.59511	15.28208	1	599	107	10	0	48.9065322875977	303.016875	3.05756163655794	200	818.014153108356	28.1000003814697	14.966667175293	65.3566207885742	274.756103515625	38.9000015258789	16	22.9000015258789	27.033332824707	26.9333324432373	31.6833343505859	25.0833339691162	565	187	134.470260620117	438	0	43	0	230.5	136.65321969697	214.733333333333	36.3128787878788	16	122	N
1026	0	0	11.65646	15.24364	0	72	14	0	0	48.9065322875977	302.64375	1.38040823375094	14	3954.55166327641	28.1958332061768	15.7749996185303	65.7291717529297	282.379974365234	39.5999984741211	15.6000003814697	23.9999980926514	27.1000003814697	26.966667175293	31.9166660308838	25.1000003814697	551	184	135.313049316406	429	0	102	0	240	151.816477272727	231.6	46.6659090909091	10	109	N
1034	0	0	11.56388	15.26173	0	72	11	4	0	48.9065322875977	304.31625	1.85866755787087	14	1902.39982430053	28.0874996185303	15.0583333969116	65.1875915527344	275.335510253906	39.0999984741211	16	23.0999984741211	27.0166664123535	26.9333343505859	31.7000007629395	25.0666675567627	573	188	134.190185546875	444	0	44	0	225	139.720454545455	215.35	41.2401515151515	10	94	N
1039	0	0	11.7466667	15.25611111	0	72	22	21	0	48.9065322875977	301.505128205128	1.62839598753261	20	2802.69668138041	28.2666664123535	15.5833330154419	65.4761962890625	285.070404052734	39.5999984741211	15.8000001907349	23.7999992370605	27.1833343505859	27	32.033332824707	25.1333332061768	531	179	136.129486083984	415	0	96	0	240	150.546022727273	232.825	44.1174242424242	4	0	N
1041	0	0	11.7186111	12.28083333	0	108	21	0	0	48.9065361022949	301.755769230769	1.50686861803626	14	45.4557795038384	NA	NA	NA	NA	NA	NA	NA	NA	NA	NA	NA	NA	NA	NA	NA	NA	NA	NA	225	129.692613636364	215.641666666667	33.2204545454545	4	0	N
1051	0	0	11.725	15.24333333	0	120	26	NA	0	48.9065322875977	301.406311637081	1.57924436633724	14	129.354466790727	28.2333335876465	15.6000003814697	65.5462265014648	285.882476806641	39.5999984741211	15.8000001907349	23.7999992370605	27.1499996185303	26.966667175293	32.0166664123535	25.1000003814697	535	180	135.74885559082	417	0	98	0	225	139.641287878788	218.025	41.4818181818182	2	0	N
1052	0	0	11.7222222	15.24083333	0	225	142	NA	0	48.9065322875977	301.33782051282	1.48867191151395	14	280.28248488693	28.1958332061768	15.5083341598511	65.1610717773438	287.816650390625	39.5999984741211	15.8000001907349	23.7999992370605	27.1000003814697	26.9166679382324	32	25.0166664123535	535	180	135.74885559082	417	0	98	0	240	149.163257575758	232.466666666667	44.4863636363636	2	0	N
1057	0	0	11.7338889	15.24277778	0	203	60	NA	0	48.9065322875977	301.405	1.59728506370473	150	776.13610208232	28.2458324432373	15.6083326339722	65.5812377929688	286.098022460938	39.5999984741211	15.8000001907349	23.7999992370605	27.1499996185303	26.9833335876465	32.0166664123535	25.1000003814697	534	179	135.561004638672	416	0	98	0	225	139.959848484848	217.991666666667	41.5310606060606	2	0	N
1064	0	0	11.8713889	15.31361111	1	117	19	15	0.143869578838348	48.9065361022949	298.026875	3.1176477613904	130	168.938959545193	28.3999996185303	15.283332824707	65.0354614257812	288.262847900391	39.5	16	23.5	27.3999996185303	27	32.1833343505859	25.1333332061768	511	173	136.674530029297	400	0	91	0	226.25	133.186931818182	217.933333333333	30.5060606060606	2	0	N
1066	0	0	11.8969454	15.2725	1	225	42	15	0	48.9065361022949	296.926923076923	2.96285202635293	14	280.17053221917	28.3624992370605	15.3916664123535	64.6708679199219	291.267822265625	39.5999984741211	15.8000001907349	23.7999992370605	27.3666667938232	26.9333324432373	32.1833343505859	25.0499992370605	506	171	137.619842529297	399	0	88	0	244.5	151.696212121212	234.066666666667	41.1848484848485	0	0	N
1073	1	1	11.9186111	15.28083333	0	228	52	7	0.0287686344236135	48.9065361022949	296.760256410256	3.27530224698904	20	627.232273588334	28.3916664123535	15.3166666030884	64.6272888183594	292.519104003906	39.5	15.8000001907349	23.7000007629395	27.4500007629395	26.9333324432373	32.2333335876465	25.033332824707	510	171	136.61686706543	400	0	89	0	231.5	131.924431818182	218.175	28.3643939393939	2	0	N
1076	0	0	11.8813889	15.28166667	0	431	83	5	0	48.9065322875977	297.929487179487	2.81207918550847	14	408.692471464702	28.3374996185303	15.2749996185303	64.7245712280273	289.043273925781	39.5	15.8999996185303	23.6000003814697	27.3333339691162	26.9500007629395	32.1333312988281	25.0666656494141	509	173	137.623870849609	401	0	89	0	228.75	145.772348484848	220.208333333333	44.4393939393939	2	0	N
1082	1	19	11.1596	15.42069	1	496	194	38	0	9.07238006591797	308.895	3.64911599290925	20	666.771836562424	28.1083335876465	14.5	66.5137557983398	245.956726074219	38.4000015258789	16.6000003814697	21.8000011444092	26.7666664123535	27.4499988555908	31.5666656494141	25.716667175293	623	207	132.122512817383	470	0	57	0	233	123.468560606061	215.058333333333	23.7159090909091	15	186	N
1083	1	3	10.92992	15.55662	0	236	55	20	0.44149124622345	27.3745193481445	316.03625	5.17824244403985	200	573.089108323212	28.2375011444092	14.2749996185303	67.6540298461914	231.773071289062	38.2000007629395	17.1000003814697	21.1000003814697	26.7666664123535	26.1499996185303	31.5833339691162	26.1499996185303	667	215	129.606033325195	495	0	65	0	230.75	119.358712121212	212.2	21.3515151515151	10	125	N
1084	0	0	11.04781	15.74133	0	222	50	10	0	9.07238006591797	323.688125	1.43732396208457	30	503.567968816685	28.3041667938232	14.9916667938232	68.1439361572266	239.198089599609	38.5	16.5	22	26.7666664123535	26.1666660308838	31.7333335876465	26.1666660308838	639	215	132.530532836914	483	0	56	0	240	148.415151515152	233	53.9606060606061	10	139	N
1087	0	0	11.03832	15.46688	0	386	72	0	0.253395885229111	9.07238006591797	311.519375	4.2826496225168	140	727.878633736215	28.1625003814697	14.408332824707	67.3286590576172	237.851409912109	38.2999992370605	16.8999996185303	21.3999996185303	26.7333335876465	25.9500007629395	31.5499992370605	25.9500007629395	651	211	130.102035522461	485	0	64	0	231.5	118.745265151515	214.241666666667	19.7727272727273	10	149	N
1091	1	2	11.32017	15.41998	1	1089	185	19	0.149543970823288	9.07238006591797	303.89375	2.13724491399301	30	134.227173799273	28.091667175293	14.5166664123535	66.2861480712891	251.448837280273	38.2999992370605	16.3999996185303	21.8999996185303	26.9166679382324	27.2333335876465	31.5166664123535	25.466667175293	599	202	133.959106445312	459	0	50	0	248.75	137.708522727273	225.85	37.5674242424242	23	161	N
1092	0	0	11.1742	15.471	0	300	181	7	0	9.07238006591797	312.4875	1.83185454032534	14	3189.79276584399	28.3333339691162	14.4833335876465	66.7434692382812	246.155288696289	38.5	16.7999992370605	21.7000007629395	26.783332824707	27.8666667938232	31.8666667938232	26.1333332061768	611	208	134.23844909668	467	0	52	0	225	137.137878787879	215.416666666667	42.7848484848485	13	160	N
1114	1	3	10.87325	15.70462	1	240	36	21	0.202831462025642	9.07238006591797	317.7425	6.31802121871042	20	870.876621979136	28.1625003814697	14.5583333969116	68.3489761352539	230.277740478516	38.2000007629395	16.8999996185303	21.3000011444092	26.716667175293	26.1333332061768	31.5	26.1333332061768	685	218	127.712547302246	502	0	71	0	238.5	119.493560606061	215.725	19.7242424242424	6	174	N
1120	1	5	11.296	15.42717	1	597	124	28	0.0213324259966612	9.07238006591797	305.671875	2.82828720070665	20	464.193168586847	28.033332824707	14.5500001907349	66.7431182861328	248.141586303711	38.2000007629395	16.3999996185303	21.8000011444092	26.8999996185303	25.3999996185303	31.3833332061768	25.3999996185303	610	203	132.040252685547	462	0	56	0	247.5	135.154356060606	226.475	34.8507575757576	16	163	N
1124	1	5	10.9792	15.54251	1	146	53	18	0.0129073467105627	9.07238006591797	315.1925	4.70271367908649	20	391.951634436043	28.2458324432373	14.375	67.4882659912109	236.762802124023	38.2999992370605	17	21.2999992370605	26.716667175293	26.1499996185303	31.6666660308838	26.1499996185303	665	213	128.512756347656	490	0	67	0	243.75	124.631818181818	226.133333333333	23.7022727272727	10	122	N
1133	0	0	11.340161	15.46223	0	386	56	15	0	9.07238101959229	307.75375	2.73341007610505	20	185.615402061802	28.1958332061768	14.658332824707	66.3273010253906	255.533828735352	38.5	16.3999996185303	22.1000003814697	26.8500003814697	27.4500007629395	31.75	25.6666660308838	586	202	135.846740722656	454	0	47	0	240	148.948863636364	228.925	44.2371212121212	0	0	N
1135	0	0	11.07641	15.44335	0	181	29	9	0	9.07238006591797	312.55625	3.1862094868839	14	1320.06500067947	28.154167175293	14.3416662216187	67.3317642211914	239.51139831543	38.2000007629395	16.8999996185303	21.3000011444092	26.75	25.8833332061768	31.5499992370605	25.8833332061768	642	209	130.556854248047	480	0	62	0	241.25	126.467234848485	225.533333333333	23.2606060606061	14	147	N
1143	1	6	10.99369	15.57161	0	79	22	15	0	9.07238006591797	319.09625	1.51151045395252	20	2273.1911680718	28.3500003814697	14.5166664123535	67.8348846435547	236.095138549805	38.4000015258789	17	21.4000015258789	26.783332824707	26.283332824707	31.7666664123535	26.283332824707	648	213	131.431457519531	487	0	59	0	225	127.406439393939	213.633333333333	36.9340909090909	10	118	N
1147	0	0	10.9746	15.65285	0	120	20	4	0	9.07238101959229	320.585625	1.52409650390675	20	1547.9220237356	28.3166675567627	14.7666664123535	68.0491485595703	236.463836669922	38.5	16.7999992370605	21.7000007629395	26.75	26.283332824707	31.75	26.283332824707	652	215	131.383819580078	490	0	59	0	225	136.422348484848	218.816666666667	38.2143939393939	10	123	N
1148	0	0	10.96285	15.64145	0	110	37	NA	0	9.07238006591797	319.909375	1.5231914454484	20	1928.50347233354	28.3083343505859	14.6999998092651	68.0555572509766	236.237854003906	38.5	16.8999996185303	21.6000003814697	26.7333335876465	26.3000011444092	31.7333335876465	26.3000011444092	650	215	131.709335327148	489	0	59	0	240	144.246401515152	232.6	39.6189393939394	8	0	N
1149	0	0	10.96256	15.6361	0	80	16	NA	0	9.07238006591797	319.76625	1.56025075757603	20	1691.11461389656	28.3083343505859	14.6999998092651	68.0555572509766	236.237854003906	38.5	16.8999996185303	21.6000003814697	26.7333335876465	26.3000011444092	31.7333335876465	26.3000011444092	650	215	131.709335327148	489	0	59	0	225	134.966666666667	217.25	37.9083333333333	8	0	N
1153	0	0	11.08847	15.70314	0	407	140	8	0	9.07238006591797	321.455625	2.14030229595583	20	478.922017390427	28.3958339691162	14.8916664123535	67.9984817504883	238.551116943359	38.5999984741211	16.7000007629395	21.8999977111816	26.9166660308838	26.216667175293	31.8166675567627	26.216667175293	633	214	132.937484741211	480	0	55	0	240	147.391856060606	231.466666666667	54.8090909090909	14	133	N
1154	1	7	10.91001	15.61199	1	129	30	22	0	9.07238006591797	317.348125	5.07511398621826	14	817.698822794135	28.1916656494141	14.4000005722046	67.6056289672852	233.56755065918	38.2000007629395	16.8999996185303	21.3000011444092	26.716667175293	26.1499996185303	31.5833339691162	26.1499996185303	670	216	129.322158813477	496	0	66	0	227.5	116.678977272727	211.133333333333	18.3825757575758	10	119	N
1156	1	14	10.90985	15.62162	1	615	202	74	0.000234745864872821	9.07238006591797	317.46375	5.29787486746522	110	380.607337984218	28.1875	14.4250001907349	67.7229995727539	232.634384155273	38.2000007629395	16.8999996185303	21.3000011444092	26.716667175293	26.1499996185303	31.5666656494141	26.1499996185303	668	216	129.662124633789	496	0	65	0	245	125.681439393939	226.525	19.0840909090909	14	177	N
1157	0	0	11.04796	15.67982	0	700	220	35	0	9.07238006591797	320.165625	2.54946184648676	20	431.555120831028	28.4958324432373	15.091667175293	68.5984878540039	236.801208496094	38.7999992370605	16.7999992370605	22	26.9166679382324	26.3999996185303	31.8999996185303	26.3999996185303	639	215	132.530532836914	483	0	56	0	240	145.279545454545	231.366666666667	49.9431818181818	22	142	N
1158	0	0	11.01341	15.73386	0	440	185	0	0	9.07238101959229	323.34625	1.49633228894833	20	1589.28469638849	28.2749996185303	14.8000001907349	67.8899078369141	238.741958618164	38.4000015258789	16.6000003814697	21.8000011444092	26.716667175293	26.1833343505859	31.716667175293	26.1833343505859	644	215	132.153106689453	486	0	57	0	240	150.069886363636	236.183333333333	53.2545454545455	16	139	N
1165	0	0	10.90353	15.70378	0	393	84	0	0	9.07238101959229	323.66125	1.6589057892964	14	3219.37545148824	28.1791667938232	14.4916667938232	68.0359878540039	232.539916992188	38.2000007629395	16.8999996185303	21.3000011444092	26.6833324432373	26.1833324432373	31.5666656494141	26.1833324432373	663	218	130.909957885742	496	0	61	0	225	131.024621212121	216.633333333333	41.6068181818182	6	121	N
1167	1	1	8.996944	18.595	0	892	220	68	0	20.1517715454102	367.641666666667	1.27206419517883	60	137.65972438291	27.470832824707	13.5416669845581	70.8987731933594	202.253829956055	36.2000007629395	17.1000003814697	19.1000003814697	25.7000007629395	26.8166656494141	30.4833335876465	25.7000007629395	1008	246	109.131378173828	657	1	143	657	225	110.672853535354	212.9	45.3636363636364	14	264	S
1169	1	17	9.063889	18.759722	0	468	205	42	0	20.1517734527588	371.938125	1.24006353984959	110	1000.2104335762	27.3583335876465	13.3499994277954	71.3903732299805	193.635467529297	35.7999992370605	17.1000003814697	18.6999988555908	25.6333332061768	26.7333335876465	30.25	25.6333332061768	990	241	109.032272338867	645	1	137	645	228.75	126.96553030303	218.683333333333	49.4121212121212	11	300	S
1182	1	1	9.035278	18.588611	0	191	60	11	0	20.1517696380615	367.945	1.11366519041753	60	2689.89917563134	27.5166664123535	13.4833335876465	70.225700378418	204.798461914062	36.2999992370605	17.1000003814697	19.1999988555908	25.7333335876465	26.8499984741211	30.5666656494141	25.7333335876465	1003	246	109.919479370117	658	1	137	658	228.75	116.591098484848	215.2	43.9143939393939	5	135	S
1185	1	4	9.0525	18.651667	0	127	27	32	0	20.1517715454102	370.288625904011	1.37512995274403	60	2538.18744539017	27.4416675567627	13.4333343505859	70.7017593383789	201.334579467773	36	17	19	25.6166667938232	26.8166675567627	30.4333343505859	25.6166667938232	993	243	109.770629882812	651	1	136	651	225	124.706628787879	218.283333333333	47.4848484848485	2	136	S
1186	1	59	9.073611	18.733611	0	717	305	97	0	20.1517734527588	371.34875	1.23615471788692	60	76.9143914026435	27.3541660308838	13.3416662216187	70.96630859375	195.348861694336	35.7999992370605	17	18.7999992370605	25.5999984741211	26.7333335876465	30.2666664123535	25.5999984741211	992	242	109.14616394043	647	1	136	647	225	124.454734848485	216.466666666667	46.5689393939394	17	626	S
1197	0	0	8.780833	18.961667	0	137	40	36	0	20.1517715454102	373.788297172913	3.53402928026006	110	195.330959287403	27.0166664123535	12.966667175293	72.4394760131836	185.488708496094	35.2000007629395	17.2999992370605	17.9000015258789	25.4500007629395	26.4333343505859	29.7666664123535	25.4500007629395	1022	243	106.19123840332	652	2	150	652	240	125.411174242424	221.108333333333	56.069696969697	3	94	S
1202	1	1	8.9925	18.985556	0	245	54	55	0	20.1517715454102	377.302564102564	1.95936751710538	60	2782.53500431807	27.1166667938232	13.1333332061768	71.3768157958984	190.350570678711	35.5	17.1000003814697	18.3999996185303	25.4333343505859	26.5500011444092	29.966667175293	25.4333343505859	997	238	107.026405334473	641	2	143	641	225	120.257575757576	213.016666666667	43.6969696969697	6	101	S
1205	0	0	8.7825	18.750278	0	147	27	20	0	20.1517715454102	380.527564102564	2.23890819510025	60	719.460652770464	27.1124992370605	13.0749998092651	73.0446853637695	182.608947753906	35.2000007629395	17.2999992370605	17.9000015258789	25.5499992370605	26.4833335876465	29.8166656494141	25.5499992370605	1024	246	107.47583770752	660	2	147	660	225	119.49375	214.1	48.8083333333333	3	99	S
1207	1	1	8.791389	18.746111	0	966	202	90	0	20.1517715454102	378.766875	2.25098746658754	130	260.202798663752	27.1666660308838	13.216667175293	73.0202484130859	182.611526489258	35.4000015258789	17.2999992370605	18.1000022888184	25.6166667938232	26.5	29.8666667938232	25.6166667938232	1024	246	107.69010925293	661	2	147	661	228.75	120.374305555556	214.683333333333	49.9083333333333	45	248	S
1212	0	0	8.783056	18.782778	0	232	59	58	0	20.1517715454102	382.204375	2.52741928942159	110	3559.48468791178	27.1375007629395	13.2250003814697	72.6648330688477	187.848159790039	35.4000015258789	17.2000007629395	18.2000007629395	25.533332824707	26.5	29.9333343505859	25.533332824707	1025	246	107.396141052246	660	2	149	660	256	131.2375	238.683333333333	54.1083333333333	7	81	S
1213	1	1	8.830278	18.756389	0	271	68	27	0	20.1517715454102	372.774375	3.12363034399939	130	2003.96211881562	27.1833343505859	13.2333335876465	72.3133010864258	186.9775390625	35.5999984741211	17.2999992370605	18.2999992370605	25.5833339691162	26.533332824707	29.9500007629395	25.5833339691162	1020	246	107.646812438965	658	2	148	658	225	115.601199494949	213.716666666667	45.8825757575758	6	109	S
1218	0	0	8.942222	18.903889	0	531	160	117	0	20.1517715454102	374.864375	2.31907140187174	110	2855.41940269655	27.1291675567627	13.125	71.7213134765625	188.335540771484	35.5	17.2000007629395	18.2999992370605	25.5	26.5166664123535	29.9500007629395	25.5	1006	241	107.401359558105	648	2	144	648	240	127.500883838384	228.466666666667	47.8924242424242	14	107	S
1221	0	0	8.761944	18.822222	0	167	40	21	0	20.1517715454102	380.711875	3.5000379141161	130	173.633403172488	27.125	13.3166675567627	72.3731918334961	190.041854858398	35.5	17.1000003814697	18.3999996185303	25.5	26.4833335876465	29.9500007629395	25.5	1029	246	106.546356201172	658	2	152	658	225	110.285416666667	209.041666666667	51.875	6	85	S
1235	0	0	8.809722	18.737778	0	407	72	4	0	20.1517696380615	376.32875	1.54180386624766	130	1714.51370077845	27.2333335876465	13.4000005722046	73.2240447998047	183.616836547852	35.5999984741211	17.2999992370605	18.2999992370605	25.6666660308838	26.5666675567627	29.9666652679443	25.6666660308838	1023	247	107.61351776123	660	2	148	660	225	117.401073232323	213.866666666667	46.0681818181818	7	110	S
1242	0	0	8.815556	18.874722	1	571	130	23	0	20.1517734527588	372.408125	3.59612869247724	110	406.010869725256	27.0666656494141	13.0833339691162	72.2835998535156	187.281188964844	35.4000015258789	17.2999992370605	18.1000022888184	25.4833335876465	26.4333324432373	29.8500003814697	25.4833335876465	1020	244	106.946868896484	654	2	148	654	232.75	124.001136363636	214.425	54.2212121212121	24	247	S
1248	0	0	9.14333	18.32194	0	470	72	58	0	20.1517715454102	364.948125	1.8557576302184	20	1268.1571772762	27.8958339691162	13.6083335876465	70.1460418701172	209.647567749023	36.9000015258789	17.5	19.4000015258789	26.0833320617676	27	31.0166664123535	26.0833320617676	995	249	111.996826171875	661	1	132	661	240	131.929797979798	235.35	54.6469696969697	4	86	S
1249	0	0	9.14388	18.31972	0	868	159	65	0	20.1517715454102	364.759375	1.77896108683349	20	1023.94152622587	27.8958339691162	13.6083335876465	70.1460418701172	209.647567749023	36.9000015258789	17.5	19.4000015258789	26.0833320617676	27	31.0166664123535	26.0833320617676	995	249	111.996826171875	661	1	132	661	225	124.898042929293	221.8	52.0477272727273	5	99	S
1253	0	0	9.06083	18.3525	0	411	137	36	0	20.1517734527588	363.004487179487	2.12456365964926	60	872.67576422103	27.7749996185303	13.4500007629395	70.4188537597656	205.066513061523	36.5999984741211	17.5	19.0999984741211	26.033332824707	26.8999996185303	30.8500003814697	26.033332824707	999	247	111.576286315918	662	1	135	662	240	133.340214646465	231.766666666667	52.7636363636364	4	37	S
1254	1	8	9.19305	18.29472	0	146	32	18	0	20.1517715454102	363.175625	2.16713316404858	130	3458.71929552041	27.845832824707	13.3750009536743	69.3005218505859	214.109756469727	36.7999992370605	17.5	19.2999992370605	26.0166664123535	26.9166660308838	31.0499992370605	26.0166664123535	982	248	112.754486083984	656	1	129	656	228.75	128.302083333333	222.266666666667	55.575	4	117	S
1260	0	0	9.089722	18.355	0	498	168	31	0	20.1517715454102	363.966025641026	2.56977040265657	20	1054.85529784659	27.8291664123535	13.4583339691162	70.0954818725586	207.960433959961	36.7000007629395	17.5	19.2000007629395	26.033332824707	26.966667175293	30.9333343505859	26.033332824707	998	248	111.854057312012	662	1	134	662	225	126.596464646465	218.291666666667	48.4386363636364	5	99	S
1261	0	0	9.06194	18.30389	0	556	180	74	0	20.1517734527588	365.635	1.8507203269485	130	585.241638627286	27.7375011444092	13.4583339691162	69.732292175293	212.069091796875	36.7000007629395	17.3999996185303	19.3000011444092	25.9500007629395	26.8500003814697	30.9166679382324	25.9500007629395	994	248	111.966575622559	661	1	133	661	256	142.899242424242	247.6	57.2636363636364	5	0	S
1270	1	12	9.187501	18.30194	0	478	61	44	0	20.1517734527588	363.309615384615	2.11647009205539	130	2455.53971552069	27.8250007629395	13.4333343505859	69.6027679443359	212.287322998047	36.7999992370605	17.5	19.2999992370605	26.0166664123535	26.8833332061768	31	26.0166664123535	983	249	112.83659362793	657	1	129	657	240	134.260984848485	234.7	59.4772727272727	0	0	S
1271	1	1	9.060556	18.031667	0	1825	363	257	0	43.4670791625977	413.619230769231	28.1186415157414	20	1573.75178726546	27.279167175293	13.1916666030884	69.7971725463867	201.99528503418	35.9000015258789	17	18.9000015258789	25.4166660308838	26.6833343505859	30.25	25.4166660308838	990	250	112.293632507324	662	1	133	662	240	132.993876262626	228.85	56.6810606060606	11	0	S
1282	1	1	9.035556	18.020278	0	318	53	NA	0.0453287847340107	43.4670791625977	381.5975	22.1087028218028	110	130.134816265071	27.4458332061768	13.1416664123535	70.2762908935547	197.535491943359	36	17.2999992370605	18.7000007629395	25.6499996185303	26.7999992370605	30.3500003814697	25.6499996185303	985	247	111.847480773926	657	1	135	657	240.5	129.691351010101	230.325	59.3765151515152	3	0	S
1283	1	2	8.963333	17.965278	0	1099	262	89	0	43.4670753479004	376.121153846154	10.4634769639524	20	872.28186070533	27.404167175293	13.0749998092651	69.919792175293	200.527221679688	36.0999984741211	17.3999996185303	18.6999988555908	25.6833343505859	26.6333332061768	30.3833332061768	25.6833343505859	987	247	111.445587158203	657	1	136	657	225	126.023611111111	219.4	57.6916666666667	16	0	S
1284	0	0	8.963334	17.965278	0	824	209	NA	0	43.4670753479004	376.121153846154	10.4634769639524	20	872.28186070533	27.404167175293	13.0749998092651	69.919792175293	200.527221679688	36.0999984741211	17.3999996185303	18.6999988555908	25.6833343505859	26.6333332061768	30.3833332061768	25.6833343505859	987	247	111.445587158203	657	1	136	657	225	126.023611111111	219.4	57.6916666666667	0	0	S
1286	0	0	8.991667	17.963056	0	603	104	63	0	43.4670753479004	403.210897435897	17.7979828685974	20	1153.1864498933	27.2250003814697	12.9166660308838	69.444450378418	200.448348999023	35.7999992370605	17.2000007629395	18.5999984741211	25.4333343505859	26.5833320617676	30.1833324432373	25.4333343505859	989	248	111.758834838867	660	1	135	660	240	132.774621212121	233.3	57.7818181818182	4	0	S
1300	0	0	9.045833	18.474167	0	146	30	43	0	20.1517715454102	364.87902695595	2.25361419664041	110	1561.63183393356	27.591667175293	13.4499998092651	70.7894744873047	201.074737548828	36.2999992370605	17.2999992370605	19	25.8500003814697	26.8333320617676	30.6000003814697	25.8500003814697	1016	247	109.130302429199	661	1	147	661	225	105.385858585859	210.925	39.4222222222222	2	61	S
1304	0	0	9.050279	18.444722	0	1254	132	16	0.0339937284588814	20.1517715454102	363.01625	2.39103724342327	130	810.44113783468	27.6916656494141	13.4499998092651	70.7894744873047	200.282028198242	36.5	17.5	19	25.966667175293	26.8666667938232	30.6833343505859	25.966667175293	1021	248	109.355323791504	665	1	146	665	240.25	107.019444444444	223.783333333333	34.475	0	0	S
1305	0	0	9.039167	18.455556	0	253	39	5	0	20.1517715454102	363.830769230769	2.30086620564831	130	412.069673598859	27.5791664123535	13.4083337783813	70.9435653686523	197.604461669922	36.2999992370605	17.3999996185303	18.8999996185303	25.8833332061768	26.75	30.533332824707	25.8833332061768	1005	247	110.410209655762	661	1	137	661	240	115.052967171717	223.7	45.4590909090909	4	77	S
1306	0	0	8.978889	18.515556	0	194	33	3	0	20.1517715454102	365.710625	3.19679907283364	110	851.725428520236	27.4375	13.4249992370605	72.1774139404297	190.073272705078	36	17.3999996185303	18.6000003814697	25.7999992370605	26.6333332061768	30.2666664123535	25.7999992370605	1010	247	109.481163024902	659	1	141	659	225	109.395454545455	213.466666666667	43.7901515151515	2	65	S
1311	0	0	9.098889	18.486111	0	121	22	13	0	20.1517715454102	365.9575	1.68038940958782	60	1279.07781043799	27.625	13.4833335876465	70.2256927490234	207.818771362305	36.5	17.2999992370605	19.2000007629395	25.8333339691162	26.8666667938232	30.7333335876465	25.8333339691162	993	247	111.684448242188	659	1	131	659	225	123.30726010101	216.666666666667	44.4818181818182	2	52	S
1317	0	0	9.042222	18.526667	0	76	20	26	0	20.1517715454102	366.567948717949	1.33026097067251	130	86.8124029956647	27.533332824707	13.466667175293	70.1388931274414	206.434371948242	36.2999992370605	17.1000003814697	19.1999988555908	25.7333335876465	26.8500003814697	30.6000003814697	25.7333335876465	1001	246	110.249954223633	658	1	136	658	240	127.718876262626	231.533333333333	47.9560606060606	2	63	S
1318	0	0	9.358612	18.522222	0	219	35	30	0	11.9063501358032	380.516875	18.3593063680473	130	1756.17178905034	27.7666664123535	13.7166662216187	68.5833358764648	216.819320678711	36.7999992370605	16.7999992370605	20	25.7333335876465	27.1666679382324	30.966667175293	25.7333335876465	965	244	112.118606567383	643	1	127	643	240	131.333333333333	230.283333333333	55.7416666666667	0	0	S
1325	0	0	8.985833	18.509167	0	175	30	16	0	20.1517715454102	365.477317554241	3.23096321954718	110	887.628366564291	27.4791660308838	13.4416656494141	71.4982223510742	193.842224121094	36.0999984741211	17.2999992370605	18.7999992370605	25.7999992370605	26.7000007629395	30.3666667938232	25.7999992370605	1008	246	109.490509033203	658	1	142	658	225	108.757070707071	213.433333333333	42.0977272727273	2	68	S
1326	1	3	8.991944	18.503889	0	89	29	26	0	20.1517715454102	365.2575	3.12166369747769	20	607.420964398499	27.4874992370605	13.375	71.1436157226562	195.426391601562	36.0999984741211	17.2999992370605	18.7999992370605	25.783332824707	26.716667175293	30.3999996185303	25.783332824707	1006	246	109.644386291504	657	1	141	657	240	114.387247474747	226.258333333333	42.8295454545455	2	77	S
1327	0	0	8.99	18.505556	0	568	95	20	0	20.1517715454102	365.338461538462	3.1796026784608	110	672.42376780401	27.4750003814697	13.4333333969116	71.4539031982422	192.761032104492	36.0999984741211	17.2999992370605	18.7999992370605	25.8166675567627	26.6833343505859	30.3500003814697	25.8166675567627	1009	247	109.924346923828	661	1	139	661	228.75	109.602525252525	214.541666666667	41.2878787878788	6	66	S
1329	0	0	8.928056	18.478333	0	118	18	8	0	20.1517715454102	368.049375	1.41754823948148	60	1060.90292148566	27.5833339691162	13.6833324432373	72.3985900878906	197.234649658203	36.2999992370605	17.3999996185303	18.8999996185303	25.9500007629395	26.7000007629395	30.5166664123535	25.9500007629395	1010	247	109.930152893066	662	1	139	662	240	124.586742424242	230.975	51.780303030303	2	75	S
1332	1	10	9.000279	18.497222	1	2468	441	126	0	20.1517715454102	365.139375	2.91787951643317	130	520.604468941789	27.4500007629395	13.283332824707	71.4157638549805	192.578216552734	35.9000015258789	17.2999992370605	18.6000022888184	25.7666664123535	26.716667175293	30.3166675567627	25.7666664123535	1008	246	109.709785461426	659	1	141	659	256	122.217929292929	241.175	47.3689393939394	0	0	S
1333	1	6	9.005278	18.512778	1	245	45	18	0	20.1517734527588	364.928125	2.71846975024358	110	1084.62686763566	27.4958324432373	13.3916664123535	70.8553848266602	198.385009765625	36.0999984741211	17.2000007629395	18.8999977111816	25.75	26.783332824707	30.4499988555908	25.75	1020	247	108.26392364502	658	1	152	658	240	109.029608585859	224.675	36.3222222222222	2	66	S
1334	1	1	9.066111	18.515833	0	178	38	21	0	20.1517696380615	366.56375	1.50327919652811	60	2769.2419356519	27.5666656494141	13.4333333969116	70.3315887451172	205.927322387695	36.2999992370605	17.2000007629395	19.0999984741211	25.7666664123535	26.8666667938232	30.6333332061768	25.7666664123535	997	246	110.841415405273	658	1	134	658	228.75	125.177083333333	219.558333333333	46.1	3	60	S
1335	0	0	9.090556	18.486944	0	236	40	55	0	20.1517715454102	365.9275	1.68493861500507	60	2206.1629497501	27.6291675567627	13.4916667938232	70.2690963745117	207.479019165039	36.5	17.2999992370605	19.2000007629395	25.8333339691162	26.8833332061768	30.7333335876465	25.8333339691162	995	247	111.522071838379	660	1	132	660	240	129.265972222222	229.858333333333	46.6333333333333	3	58	S
1340	0	0	8.913611	18.490278	0	218	34	32	0	20.1517715454102	369.22125	1.34105274002636	130	2371.08676488144	27.5541667938232	13.5916662216187	72.2960891723633	195.836898803711	36.2000007629395	17.3999996185303	18.8000011444092	25.9500007629395	26.6833324432373	30.466667175293	25.9500007629395	1012	247	109.575958251953	662	1	141	662	228.75	119.951515151515	219.133333333333	50.7727272727273	4	116	S
1344	0	0	9.27222	18.41111	0	1029	327	42	0	20.1517715454102	370.623125	1.26029081662291	60	3378.59490207609	27.7625007629395	13.375	68.5897521972656	218.612594604492	36.5999984741211	17.1000003814697	19.4999980926514	25.8000011444092	27.1000003814697	31	25.8000011444092	977	248	112.615623474121	652	1	128	652	228.75	131.532954545455	222.091666666667	54.9651515151515	19	174	S
1346	1	1	9.18028	18.35167	0	2714	875	149	0	20.1517715454102	364.7075	2.84508397314717	20	815.437218031394	27.908332824707	13.3499994277954	69.53125	208.313888549805	36.7999992370605	17.6000003814697	19.1999988555908	26.1000003814697	27.0166664123535	31.0166664123535	26.1000003814697	990	248	112.552261352539	660	1	131	660	232.75	129.625757575758	222.85	53.2530303030303	26	322	S
1351	0	0	8.91973	18.12033	0	412	92	61	0	20.1517715454102	368.656875	2.13997720160511	130	1091.46873528744	27.4458332061768	13.2250003814697	70.721923828125	203.340942382812	36.2000007629395	17.5	18.7000007629395	25.783332824707	26.5833339691162	30.5	25.783332824707	995	247	111.171928405762	660	1	136	660	225	130.665909090909	216.9	62.0386363636364	8	135	S
1355	1	4	8.98134	18.01933	0	304	81	21	0	20.1517696380615	368.175	2.1548844991096	110	2826.36922718748	27.4291667938232	12.9916667938232	70.6068878173828	195.302337646484	36	17.6000003814697	18.3999996185303	25.8166656494141	26.5666675567627	30.3500003814697	25.8166656494141	988	246	111.201438903809	656	1	137	656	225	117.926830808081	217.175	50.4212121212121	9	116	S
1359	0	0	9.06614	18.17197	0	361	68	NA	0	20.1517715454102	368.32125	2.9782280115541	130	831.041814566092	27.7416667938232	13.6833333969116	70.5326385498047	207.614517211914	36.7000007629395	17.2999992370605	19.4000015258789	25.9833335876465	26.8666667938232	30.8500003814697	25.9833335876465	992	248	111.554046630859	658	1	135	658	228.75	117.943055555556	219.483333333333	44.825	8	94	S
1361	0	0	8.80444	18.093889	0	132	22	10	0	20.1517715454102	371.18625	2.008502486655	60	1143.8658559254	27.220832824707	12.8583335876465	71.0405197143555	195.627868652344	35.5999984741211	17.5	18.0999984741211	25.6333332061768	26.3500003814697	30.1499996185303	25.6333332061768	1003	248	110.717704772949	664	1	138	664	225	127.941287878788	214.866666666667	50.7818181818182	3	83	S
1363	1	1	9.08586	18.15934	0	514	123	73	0	20.1517715454102	367.049375	2.27902025390266	130	1251.46739718756	27.7291660308838	13.625	70.5958557128906	207.040374755859	36.7000007629395	17.3999996185303	19.3000011444092	25.9833335876465	26.8333339691162	30.8333339691162	25.9833335876465	993	248	111.420700073242	658	1	137	658	228.75	111.54255050505	219.408333333333	42.4757575757576	12	94	S
1367	1	20	9.0005	18.04903	1	648	151	84	0	28.0941734313965	368.451875	1.96439450288807	20	1836.63824395106	27.4583339691162	12.8999996185303	70.4918060302734	194.069290161133	36	17.7000007629395	18.2999992370605	25.8666667938232	26.5499992370605	30.3666667938232	25.8666667938232	991	247	110.958145141602	656	1	139	656	256	130.512184343434	246.608333333333	58.2015151515151	13	139	S
1375	0	0	8.973341	18.05058	0	222	49	54	0	20.1517715454102	369.62625	1.59668541522649	130	3835.00325319652	27.4874992370605	13.158332824707	71.1261291503906	195.995422363281	36.0999984741211	17.6000003814697	18.4999980926514	25.8666667938232	26.6000003814697	30.4166660308838	25.8666667938232	987	247	111.618469238281	657	1	134	657	225	123.663446969697	217.775	48.1871212121212	0	0	S
1377	1	3	9.095612	18.19966	0	661	145	NA	0	20.1517734527588	368.13625	2.96554083731553	130	1701.73150118102	27.6916675567627	13.5	69.9481811523438	210.678955078125	36.7000007629395	17.3999996185303	19.3000011444092	25.9333324432373	26.7999992370605	30.8500003814697	25.9333324432373	990	247	111.771064758301	658	1	134	658	225	120.232386363636	219.541666666667	50.1545454545455	0	0	S
1378	0	0	9.07029	18.15001	0	379	92	37	0	20.1517734527588	366.78875	2.12354464013572	130	692.109494910085	27.6958332061768	13.4916667938232	70.2691040039062	205.807250976562	36.5999984741211	17.3999996185303	19.1999988555908	25.966667175293	26.7999992370605	30.783332824707	25.966667175293	990	248	111.743064880371	658	1	135	658	225	109.873295454545	216.475	43.2015151515152	8	125	S
1386	0	0	9.13311	18.43361	0	168	42	17	0	20.1517715454102	363.86375	1.67427235835638	130	1146.3241481391	27.8958320617676	13.658332824707	70.7685699462891	205.309753417969	36.7999992370605	17.5	19.2999992370605	26.1166667938232	27.0499992370605	30.966667175293	26.1166667938232	1009	248	110.280204772949	661	1	142	661	240	109.073863636364	225.725	37.0037878787879	4	0	S
1392	0	0	9.13283	18.39903	0	147	56	10	0	20.1517715454102	364.650625	4.30263088176181	130	794.661342276837	27.9583339691162	13.3166666030884	70.8333282470703	200.486145019531	36.7000007629395	17.8999996185303	18.8000011444092	26.2333335876465	27.0833339691162	30.9500007629395	26.2333335876465	1025	251	110.372299194336	673	1	141	673	225.5	106.516919191919	215.15	32.8454545454545	2	0	S
1396	0	0	9.1333	18.39583	0	588	139	21	0	20.1517715454102	365	4.20964080086356	110	1146.86258338412	27.9583339691162	13.3166666030884	70.8333282470703	200.486145019531	36.7000007629395	17.8999996185303	18.8000011444092	26.2333335876465	27.0833339691162	30.9500007629395	26.2333335876465	1025	251	110.372299194336	673	1	141	673	228.75	108.827525252525	216.775	32.5795454545455	3	0	S
1397	0	0	9.13119	18.39812	0	959	263	30	0	20.1517715454102	364.73625	4.19406483019456	110	894.84845946423	27.9583339691162	13.3166666030884	70.8333282470703	200.486145019531	36.7000007629395	17.8999996185303	18.8000011444092	26.2333335876465	27.0833339691162	30.9500007629395	26.2333335876465	1025	251	110.372299194336	673	1	141	673	228.75	108.692171717172	216.558333333333	33.0075757575758	6	0	S
1399	0	0	9.13122	18.39576	0	648	160	23	0	20.1517715454102	365.030625	4.08764971095551	130	1154.57917936895	27.9583339691162	13.3166666030884	70.8333282470703	200.486145019531	36.7000007629395	17.8999996185303	18.8000011444092	26.2333335876465	27.0833339691162	30.9500007629395	26.2333335876465	1025	251	110.372299194336	673	1	141	673	228.75	109.21470959596	216.775	32.6227272727273	4	0	S
1401	0	0	9.12834	18.39353	0	535	134	12	0	20.1517715454102	365.268125	3.66242642778826	130	1062.07278243825	27.9583339691162	13.3166666030884	70.8333282470703	200.486145019531	36.7000007629395	17.8999996185303	18.8000011444092	26.2333335876465	27.0833339691162	30.9500007629395	26.2333335876465	1025	251	110.372299194336	673	1	141	673	228.75	110.357386363636	216.966666666667	32.5045454545455	3	0	S
1402	0	0	9.13193	18.39377	0	177	49	7	0	20.1517715454102	365.26625	4.05069327523157	130	1373.59797953589	27.9583339691162	13.3166666030884	70.8333282470703	200.486145019531	36.7000007629395	17.8999996185303	18.8000011444092	26.2333335876465	27.0833339691162	30.9500007629395	26.2333335876465	1025	251	110.372299194336	673	1	141	673	228.75	109.579861111111	216.95	32.3166666666667	2	0	S
1410	0	0	9.13122	18.40021	0	181	160	24	0.0894522815942764	20.1517734527588	364.475	4.22558099072698	130	664.798117435474	27.9291667938232	13.3916664123535	70.4824523925781	202.343734741211	36.7999992370605	17.7999992370605	19	26.1833343505859	27.0666675567627	30.9500007629395	26.1833343505859	1014	250	110.88143157959	668	1	140	668	228.75	108.16755050505	216.341666666667	33.3840909090909	0	0	S
1411	0	0	9.1337	18.39749	0	247	67	19	0	20.1517715454102	364.803125	4.32099926302	110	964.156559506956	27.9458332061768	13.2583332061768	70.5230484008789	200.527252197266	36.7000007629395	17.8999996185303	18.8000011444092	26.2000007629395	27.0833339691162	30.9333343505859	26.2000007629395	1021	251	110.590225219727	671	1	140	671	225.5	107.122222222222	215.366666666667	32.55	2	0	S
1413	0	0	9.133111	18.43361	0	95	19	13	0	20.1517715454102	363.86375	1.67427235835638	130	1146.3241481391	27.8958320617676	13.658332824707	70.7685699462891	205.309753417969	36.7999992370605	17.5	19.2999992370605	26.1166667938232	27.0499992370605	30.966667175293	26.1166667938232	1009	248	110.280204772949	661	1	142	661	240	109.073863636364	225.725	37.0037878787879	0	0	S
1425	0	0	9.205278	18.451389	0	385	54	52	0	20.1517715454102	365.168125	2.20548159764448	110	818.880900948183	27.8083343505859	13.3833341598511	69.3437042236328	210.797515869141	36.5999984741211	17.2999992370605	19.2999992370605	25.9333343505859	27.0499992370605	30.9499988555908	25.9333343505859	984	247	112.259399414062	655	1	130	655	240	133.993623737374	233.525	54.3272727272727	4	50	S
1428	0	0	9.235	18.4475	0	789	116	27	0	20.1517715454102	369.193293885602	2.61085431642609	20	4138.03017244119	27.7708339691162	13.4583339691162	69.0171051025391	215.421936035156	36.5999984741211	17.1000003814697	19.4999980926514	25.8333339691162	27.0666656494141	30.9833335876465	25.8333339691162	982	247	112.185493469238	653	1	130	653	225	126.514898989899	221.008333333333	55.4984848484848	6	72	S
1435	0	0	9.200556	18.451944	0	87	16	9	0	20.1517715454102	365.20875	2.24155387842199	110	292.722620020084	27.8083343505859	13.3833341598511	69.3437042236328	210.797515869141	36.5999984741211	17.2999992370605	19.2999992370605	25.9333343505859	27.0499992370605	30.9499988555908	25.9333343505859	984	247	112.259399414062	655	1	130	655	225	127.519696969697	219.941666666667	51.0954545454545	2	51	S
1436	1	1	9.26388	18.47111	0	478	85	42	0	20.1517715454102	369.834375	1.30929934501598	60	3708.53289615921	27.7666664123535	13.466667175293	68.7074890136719	216.745880126953	36.5999984741211	17	19.5999984741211	25.7833347320557	27.1166667938232	30.9833335876465	25.7833347320557	978	247	112.10230255127	650	1	129	650	256	137.640025252525	249.2	58.7712121212121	5	51	S
1444	1	4	9.31111	18.24527	1	289	69	36	0.12880302965641	20.1517715454102	360.214375	3.72989456020796	210	172.720183565473	27.7041664123535	12.9250001907349	68.0263137817383	217.81413269043	36.7000007629395	17.7000007629395	19	25.8833332061768	26.75	30.966667175293	25.8833332061768	985	246	110.907432556152	648	1	141	648	236.25	113.827651515152	219.8	41.3833333333333	5	164	S
1446	1	4	9.29861	18.26638	1	332	69	30	0.224352151155472	20.1517715454102	361.054375	3.81484128020036	60	573.31341596629	27.720832824707	12.8249998092651	68.5828857421875	212.179809570312	36.5	17.7999992370605	18.7000007629395	25.966667175293	26.7666664123535	30.8999996185303	25.966667175293	990	247	110.699699401855	650	1	142	650	232.5	110.521401515152	218.316666666667	31.175	6	168	S
1447	0	0	9.256111	18.294444	0	160	36	24	0	20.1517715454102	362.306875	2.71151210961252	130	1450.82578916969	27.7999992370605	12.8999996185303	68.6170196533203	211.735244750977	36.5999984741211	17.7999992370605	18.7999992370605	26.0166664123535	26.8833332061768	30.9833335876465	26.0166664123535	979	247	112.432228088379	653	1	130	653	228.25	122.632954545455	220.65	54.0651515151515	3	69	S
1461	0	0	9.442222	18.203611	1	NA	NA	NA	0	20.1517715454102	364.683125	1.14609606687073	60	3504.70368222546	27.7041664123535	13.1749992370605	67.9123764038086	222.05094909668	36.5999984741211	17.2000007629395	19.3999977111816	25.7999992370605	26.7666664123535	31.033332824707	25.7999992370605	950	245	113.868530273438	641	1	121	641	225	130.561742424242	216.133333333333	55.4219696969697	1	31	S
1462	0	0	9.511667	18.219444	1	180	34	18	0	20.1517715454102	365.505769230769	1.87450195684718	60	76.2881461590626	27.6875	13.2250003814697	68.1701049804688	217.549591064453	36.5	17.1000003814697	19.3999996185303	25.783332824707	26.783332824707	30.966667175293	25.783332824707	943	244	113.81201171875	635	1	120	635	225	134.682828282828	216.6	50.8590909090909	2	98	N
1464	0	0	9.30083	18.31166	0	197	50	28	0	20.1517715454102	367.073125	1.37439380576796	130	3576.17012514896	27.8125	13.0583343505859	68.0121612548828	219.401321411133	36.5999984741211	17.3999996185303	19.1999988555908	25.8833332061768	27.033332824707	31.0833339691162	25.8833332061768	973	248	112.851974487305	650	1	127	650	225	123.154545454545	217.341666666667	54.6098484848485	4	54	S
1472	0	0	9.404722	18.145278	1	276	43	10	0.276869684457779	20.1517715454102	357.818125	3.25352307001263	110	650.15011041814	27.6000003814697	13.1333332061768	68.0483627319336	220.536560058594	36.5999984741211	17.2999992370605	19.2999992370605	25.7666664123535	26.6000003814697	30.8999996185303	25.7666664123535	965	246	112.516670227051	643	1	130	643	266.25	129.447916666667	236.108333333333	53.6666666666667	6	265	S
1485	0	0	10.00944444	17.71055556	0	1793	463	36	0	20.1517734527588	352.891875	2.60853153274948	20	909.061834639011	27.9541664123535	13.6416664123535	67.8689880371094	227.780410766602	37.2000007629395	17.1000003814697	20.1000003814697	26.3500003814697	26.4333324432373	31.4000015258789	26.0499992370605	884	241	116.651893615723	606	0	107	3	45	25.8541666666667	43.875	10.775	12	32	N
1489	0	0	10.09833333	17.76694444	0	299	74	6	0	20.1517715454102	357.076282051282	1.47067168308262	130	865.686466136857	27.9375	13.2916669845581	66.4583358764648	234.909286499023	37.0999984741211	17.1000003814697	19.9999980926514	26.1499996185303	26.6000003814697	31.5166664123535	26.1166667938232	875	238	116.914260864258	601	0	104	3	225	131.481060606061	217.983333333333	53.0242424242424	2	6	N
1491	0	0	10.1525	17.77527778	0	246	73	7	0	20.1517715454102	354.880128205128	2.39501620316938	60	1082.04384649482	28.0750007629395	13.4499998092651	66.9154281616211	234.011474609375	37.2999992370605	17.2000007629395	20.0999984741211	26.3333320617676	26.6833324432373	31.6499996185303	26.2333335876465	868	237	117.077003479004	597	0	103	3	225	130.942045454545	219.641666666667	54.0431818181818	2	6	N
1496	0	0	9.867777778	17.66333333	0	654	194	30	0.115633442997932	20.1517715454102	349.598076923077	2.930780908833	130	320.119350032001	27.7958335876465	13.3416662216187	67.3821563720703	223.905990600586	37	17.2000007629395	19.7999992370605	26.2999992370605	26.1833343505859	31.1666660308838	25.8666667938232	921	245	113.951477050781	618	2	123	4	242.5	115.187121212121	218.808333333333	34.0151515151515	3	5	N
1514	1	1	9.210278	18.171389	0	1303	256	103	0	20.1517734527588	363.0425	1.98069324128512	60	3214.10693666187	27.4791679382324	12.9250001907349	69.4892501831055	209.115676879883	36.2000007629395	17.6000003814697	18.6000003814697	25.8166675567627	26.3999996185303	30.6166667938232	25.8166675567627	973	247	113.006103515625	652	1	127	652	225.5	128.33952020202	218.116666666667	52.9469696969697	7	48	S
1518	0	0	9.699444444	17.8225	0	355	106	9	0	20.1517715454102	365.094230769231	20.4937943027703	110	887.913221783385	27.7541675567627	13.0249996185303	67.4870452880859	218.470489501953	36.7000007629395	17.3999996185303	19.3000011444092	26	26.533332824707	31.0666675567627	26	926	246	114.917190551758	629	2	117	629	259.25	125.122537878788	218.333333333333	48.5984848484849	3	12	N
1519	0	0	9.699445444	17.8225	1	140	28	2	0	20.1517715454102	365.094230769231	20.4937943027703	110	887.913221783385	27.7541675567627	13.0249996185303	67.4870452880859	218.470489501953	36.7000007629395	17.3999996185303	19.3000011444092	26	26.533332824707	31.0666675567627	26	926	246	114.917190551758	629	2	117	629	259.25	125.122537878788	218.333333333333	48.5984848484849	0	0	N
1523	0	0	9.581944444	17.93277778	1	435	100	21	0.380677282810211	20.1517715454102	356.016875	4.4250794981252	110	538.133865465776	27.6458339691162	13.1916666030884	67.9982833862305	222.960037231445	36.7999992370605	17.3999996185303	19.3999996185303	25.9166660308838	26.3833332061768	31.0166664123535	25.9166660308838	935	244	113.969398498535	631	2	120	631	266	126.075189393939	229.291666666667	52.3666666666667	1	4	N
1525	0	0	9.685833333	17.86527778	0	120	23	8	0.179558202624321	20.1517715454102	355.671794871795	4.10571958055148	110	86.6304861651612	27.8666667938232	13.2999992370605	67.5126953125	220.900360107422	37.0999984741211	17.3999996185303	19.6999988555908	26.1499996185303	26.5833339691162	31.216667175293	26.1499996185303	941	244	112.500999450684	627	2	131	627	275.25	118.132575757576	231.35	32.980303030303	2	6	N
1531	0	0	9.538888889	18.01027778	1	120	48	10	0.212640598416328	20.1517715454102	358.3725	3.89094537483421	110	43.3308263158287	27.7083339691162	13.3833322525024	67.5925827026367	223.666091918945	36.9000015258789	17.1000003814697	19.8000011444092	25.8166656494141	26.6000003814697	31.0833339691162	25.8166656494141	955	244	112.021629333496	635	1	134	635	235.75	113.067045454545	214.891666666667	43.3015151515152	2	6	N
1533	0	0	9.682222222	17.87361111	1	110	35	8	0.173667699098587	20.1517715454102	356.68375	3.90682421983354	110	131.91069044489	27.8583335876465	13.283332824707	67.428092956543	221.429565429688	37.0999984741211	17.3999996185303	19.6999988555908	26.1499996185303	26.5666675567627	31.216667175293	26.1499996185303	942	244	112.581329345703	628	2	130	628	262	114.723106060606	228.216666666667	30.5833333333333	2	6	N
1534	0	0	9.701666667	17.81333333	1	1300	236	18	0	20.1517715454102	368.942143326759	21.4346145996308	110	1430.31159820634	27.8666667938232	13.0333337783813	67.5302200317383	218.479614257812	36.9000015258789	17.6000003814697	19.3000011444092	26.1499996185303	26.6000003814697	31.1833343505859	26.1499996185303	922	244	114.562355041504	624	2	118	624	255.75	128.439583333333	218.35	51.2333333333333	4	6	N
1535	1	3	9.726111111	17.81833333	1	102	36	10	0.02191212028265	20.1517696380615	353.136538461538	3.81213057455305	110	216.543537704093	27.8041667938232	13.2583332061768	67.6445617675781	223.418243408203	37	17.3999996185303	19.6000003814697	26.1166667938232	26.3999996185303	31.1833343505859	26.0666675567627	935	244	112.738296508789	623	2	129	4	248.25	112.101325757576	214.15	35.0083333333333	2	5	N
1538	0	0	9.661111111	17.65611111	0	330	66	32	0	20.1517715454102	358.51625	1.72673085255005	130	2278.52979109502	27.6749992370605	13.0333337783813	67.18212890625	227.321350097656	36.7000007629395	17.2999992370605	19.4000015258789	25.9833335876465	26.3500003814697	31.1166667938232	25.8833332061768	926	247	115.148712158203	630	1	117	4	240	133.003472222222	227.516666666667	47.6416666666667	7	32	N
1539	0	0	9.661112111	17.65611111	0	182	32	3	0	20.1517715454102	358.51625	1.72673085255005	130	2278.52979109502	27.6749992370605	13.0333337783813	67.18212890625	227.321350097656	36.7000007629395	17.2999992370605	19.4000015258789	25.9833335876465	26.3500003814697	31.1166667938232	25.8833332061768	926	247	115.148712158203	630	1	117	4	240	133.003472222222	227.516666666667	47.6416666666667	0	0	N
1541	0	0	9.669166667	17.70194444	0	82	19	20	0	20.1517715454102	362.666666666667	2.68063478771064	130	1798.57887976791	27.6708335876465	13.0416669845581	67.5734100341797	224.5546875	36.5999984741211	17.2999992370605	19.2999992370605	25.9500007629395	26.4499988555908	31.0833320617676	25.9500007629395	919	246	115.731163024902	627	1	113	627	240	137.604734848485	228.075	52.5689393939394	2	8	N
1542	0	0	9.486666667	18.06666667	1	135	52	12	0	20.1517734527588	358.284023668639	4.33265612097214	60	229.000949240725	27.6708335876465	12.9416675567627	67.0552749633789	222.960006713867	36.7999992370605	17.5	19.2999992370605	25.8000011444092	26.6833343505859	31.033332824707	25.8000011444092	947	244	113.433959960938	636	1	124	636	251.25	129.992613636364	230.233333333333	60.8871212121212	2	5	S
1545	0	0	9.745277778	17.76888889	1	800	73	10	0.188475117087364	20.1517715454102	354.428125	3.96637953157446	130	1964.9588474944	27.7416667938232	13	67.3575210571289	223.381362915039	36.7999992370605	17.5	19.2999992370605	26.1499996185303	26.283332824707	31.1166667938232	25.9166660308838	911	242	115.223846435547	619	1	115	4	244.5	137.122348484848	225.858333333333	63.1060606060606	2	8	N
1565	0	0	8.863056	18.164167	0	868	129	44	0	20.1517715454102	369.005769230769	1.63213167414479	130	295.807485190221	27.3250007629395	12.9833335876465	70.9471817016602	197.616439819336	35.7999992370605	17.5	18.2999992370605	25.7000007629395	26.4833335876465	30.2666664123535	25.7000007629395	1002	248	110.61190032959	662	1	139	662	225	126.937626262626	217.8	50.7643939393939	15	85	S
1577	1	1	9.44527	18.94888	0	115	25	10	0	11.9063501358032	385.574375	7.52677727147775	20	636.112416942702	27.6166667938232	14.1000003814697	71.573600769043	194.484558105469	36.5	16.7999992370605	19.7000007629395	25.9166679382324	26.75	30.5499992370605	25.9166679382324	943	230	108.87329864502	615	2	130	615	225	112.273863636364	210.641666666667	37.7954545454545	28	0	S
1584	0	0	9.45555	18.945	0	1013	237	0	0	11.9063501358032	393.425641025641	7.48688716247031	130	137.535691274028	27.6208343505859	14.1583337783813	71.5067367553711	194.719573974609	36.5	16.7000007629395	19.7999992370605	25.9000015258789	26.783332824707	30.5499992370605	25.9000015258789	940	230	109.089179992676	614	2	128	614	228.75	115.335353535354	211.166666666667	38.230303030303	16	0	S
1585	0	0	9.45944	18.94583	0	1763	510	19	0	11.9063501358032	395.9425	7.00820166352238	110	421.120762431138	27.6083335876465	14.1000003814697	71.2121276855469	195.934020996094	36.5	16.7000007629395	19.7999992370605	25.8833351135254	26.783332824707	30.5499992370605	25.8833351135254	940	230	109.089179992676	614	2	128	614	240	122.419570707071	224.075	40.8477272727273	37	0	S
1597	0	0	9.57694	18.94277	0	271	79	20	0	11.9063501358032	475.666875	12.9535525749529	20	4740.01697673325	27.2416667938232	13.5499992370605	68.0904541015625	213.316162109375	36.2999992370605	16.3999996185303	19.8999996185303	25.283332824707	26.4833335876465	30.4333324432373	25.283332824707	940	234	110.338577270508	619	1	126	619	228.75	122.771148989899	216.075	50.0568181818182	7	0	N
1600	0	0	9.55916	18.91305	0	401	104	9	0	11.9063501358032	485.88	12.566395522793	20	5366.07717001644	27.1625003814697	13.4249992370605	68.4949035644531	212.871292114258	36.0999984741211	16.5	19.5999984741211	25.216667175293	26.4166660308838	30.3499984741211	25.216667175293	943	234	110.166854858398	620	1	128	620	225	122.081123737374	214.858333333333	46.7689393939394	8	0	N
1604	1	6	9.25527	18.65	1	1308	320	71	0	11.9063491821289	371.400641025641	1.29403807792861	110	3664.69892416796	27.5375003814697	13.2416667938232	69.3281021118164	205.527328491211	36.0999984741211	17	19.0999984741211	25.6666660308838	26.8833332061768	30.6000003814697	25.6666660308838	967	241	111.010856628418	639	1	129	639	240	136.670138888889	232.366666666667	53.8	23	170	S
1607	0	0	9.340278	18.789722	0	122	51	28	0	13.6539096832275	373.346875	4.32241017870477	110	384.686339399836	27.470832824707	13.5583333969116	69.888313293457	199.002731323242	36.2000007629395	16.7999992370605	19.4000015258789	25.6833324432373	26.7333335876465	30.4333343505859	25.6833324432373	950	236	110.45580291748	626	1	127	626	240	129.82398989899	225.825	53.3848484848485	6	160	S
1610	1	10	9.33694	18.76472	0	1325	427	183	0	11.9063491821289	380.285625	9.37251011338563	130	770.777811068317	27.4624996185303	13.5249996185303	69.7164916992188	200.738708496094	36.2000007629395	16.7999992370605	19.4000015258789	25.6499996185303	26.7333335876465	30.4500007629395	25.6499996185303	957	237	110.073211669922	629	1	130	629	228.75	124.704166666667	214.575	54.1833333333333	33	413	S
1626	0	0	9.37777	18.84138	1	142	22	5	0	11.9063491821289	375.80875	3.21693042174313	110	260.790290222063	27.533332824707	13.716667175293	70.3418807983398	198.200271606445	36.2999992370605	16.7999992370605	19.5	25.783332824707	26.716667175293	30.5	25.783332824707	946	233	109.64037322998	620	2	128	620	225	120.776262626263	210.5	45.9689393939394	3	154	S
1630	0	0	9.335556	18.823333	1	116	33	9	0	14.603720664978	373.29	2.41677481373683	110	1623.22075953356	27.4166660308838	13.4833335876465	70.2256927490234	196.71549987793	36	16.7999992370605	19.2000007629395	25.6499996185303	26.6833343505859	30.3500003814697	25.6499996185303	947	235	110.302574157715	623	1	127	623	225	125.313320707071	210.808333333333	53.3310606060606	3	143	S
1636	0	0	8.463056	17.919722	0	433	105	86	0	30.5957565307617	380.11625	3.03290042543753	60	566.345527878951	26.7374992370605	12.5583324432373	71.3541717529297	178.008224487305	34.7999992370605	17.2000007629395	17.5999984741211	25.4333343505859	25.7666664123535	29.3666667938232	25.3166656494141	1027	249	109.290061950684	673	1	145	3	240	134.564962121212	225.575	61.3681818181818	4	5	S
1650	0	0	8.517222	17.958333	0	611	112	77	0	30.5957546234131	380.7425	2.79460639277817	130	1584.06846584092	26.7916660308838	12.5499992370605	70.9039459228516	182.742202758789	34.9000015258789	17.2000007629395	17.7000007629395	25.4500007629395	25.8333339691162	29.5	25.3500003814697	1024	249	109.447158813477	672	1	145	3	240	132.450315656566	228.075	52.5734848484848	4	5	S
1651	0	0	8.514444	17.956944	0	586	103	45	0	30.5957546234131	380.7575	2.7872117058421	130	1530.11796528208	26.7875003814697	12.5916662216187	71.1393508911133	182.571624755859	34.9000015258789	17.2000007629395	17.7000007629395	25.4499988555908	25.8333339691162	29.4833335876465	25.3333320617676	1027	249	109.116828918457	672	1	146	3	240	130.662058080808	226.341666666667	51.6454545454545	4	4	S
1656	0	0	8.48472	17.95861	0	425	115	206	0	30.5957527160645	380.564375	4.30841704054366	130	1789.08909595881	26.7666664123535	12.6499996185303	71.0674057006836	182.586669921875	34.9000015258789	17.1000003814697	17.8000011444092	25.4333324432373	25.7999992370605	29.466667175293	25.2999992370605	1033	249	108.727630615234	674	1	148	3	228.75	127.473547979798	217.558333333333	50.705303030303	2	4	S
1667	0	0	8.23667	17.29472	0	608	145	20	0	30.5957565307617	386.931875	1.22501914446885	60	3275.77861741264	26.7916660308838	12.4833335876465	72.1579971313477	170.891143798828	34.5999984741211	17.2999992370605	17.2999992370605	25.5	25.8333320617676	29.3500003814697	25.4833335876465	1062	266	112.426986694336	709	0	135	3	225	117.130303030303	210.933333333333	50.6962121212121	2	65	S
1671	0	0	8.13583	17.684167	0	825	152	97	0	30.5957546234131	394.128205128205	1.43052917142602	130	2812.53491601715	26.6791667938232	12.6416664123535	72.2380981445312	166.357498168945	34.5	17	17.5	25.5499992370605	25.6166667938232	29.1666679382324	25.2666664123535	1086	260	107.467674255371	700	2	154	4	225	113.060606060606	207.808333333333	44.1924242424242	6	92	S
1679	1	3	8.02944	17.726667	1	133	50	31	0.163800835609436	30.5957546234131	382.689743589744	4.95909088027662	210	264.837754475573	26.5666656494141	12.4666662216187	72.0616607666016	164.542526245117	34.2999992370605	17	17.2999992370605	25.533332824707	25.4500007629395	29.0166664123535	25.0833339691162	1101	261	105.979072570801	701	2	159	5	240	127.642108585859	222.233333333333	66.0462121212121	2	119	S
1680	0	0	8.1525	17.688611	0	1449	285	200	0	30.5957546234131	393.299358974359	1.70709558681136	130	1673.98983060123	26.6791667938232	12.6416664123535	72.2380981445312	166.357498168945	34.5	17	17.5	25.5499992370605	25.6166667938232	29.1666679382324	25.2666664123535	1081	259	107.816040039062	699	2	152	4	240	118.90303030303	220.158333333333	49.4537878787879	10	99	S
1685	0	0	7.96	17.5725	1	235	53	36	0	30.5957527160645	405.172255095332	7.07780394339935	60	3697.8756542138	26.375	12.3166666030884	71.608528137207	165.783264160156	34	16.7999992370605	17.2000007629395	25.283332824707	25.3666667938232	28.8333339691162	24.9333343505859	1116	268	106.904907226562	715	1	157	5	240	122.917108585859	223.266666666667	53.7878787878788	2	89	S
1701	1	1	8.021111	17.698889	0	495	94	62	0	30.5957527160645	392.611875	3.71666752552735	60	2420.98947603832	26.4791660308838	12.4250001907349	71.8208084106445	164.323104858398	34.2000007629395	16.8999996185303	17.3000011444092	25.3833332061768	25.466667175293	28.9166660308838	25.0499992370605	1105	263	106.135063171387	704	2	159	5	225	115.966098484848	210.8	54.3977272727273	0	0	S
1710	0	0	8.372778	17.835833	0	220	87	46	0	30.5957546234131	379.615625	1.52375588739724	130	2187.3898491469	26.8999996185303	12.7000007629395	71.7514114379883	172.046524047852	34.9000015258789	17.2000007629395	17.7000007629395	25.6333332061768	25.8999996185303	29.466667175293	25.533332824707	1046	251	108.375282287598	680	2	150	3	225	117.274558080808	208.308333333333	50.7371212121212	4	5	S
1713	0	0	8.29833	17.77222	0	152	32	12	0	30.5957527160645	379.514375	3.83098762079952	60	422.46231294384	26.7875003814697	12.5249996185303	71.5714263916016	169.680511474609	34.7000007629395	17.2000007629395	17.5	25.6499996185303	25.716667175293	29.3166656494141	25.3500003814697	1051	251	108.29923248291	683	2	151	3	240	122.963762626263	224.008333333333	56.2272727272727	2	4	S
1715	0	0	8.321944	17.782222	1	770	150	68	0	30.5957546234131	378.33875	3.7974348259102	130	1031.43968566367	26.8708343505859	12.6583337783813	71.9223556518555	171.218322753906	34.7999992370605	17.2000007629395	17.5999984741211	25.6833343505859	25.8000011444092	29.4333343505859	25.4500007629395	1052	251	108.075408935547	682	2	152	3	225	119.205050505051	212.233333333333	57.2090909090909	4	5	S
1726	0	0	8.729444	17.978056	0	201	51	20	0	30.5957546234131	371.399375	2.96253438640282	130	1724.85276177945	27.1416664123535	12.7333326339722	70.7407379150391	189.422988891602	35.5	17.5	18	25.6833324432373	26.1333332061768	29.9833335876465	25.6833324432373	1016	248	109.121223449707	665	1	150	665	234.25	114.718434343434	213.708333333333	50.0138888888889	4	3	S
1731	0	0	11.17264	15.36708	1	458	117	0	0	28.1657104492188	309.7475	1.52649930398876	20	727.517155900276	28.1333332061768	14.7999992370605	67.2727279663086	246.053665161133	38.5999984741211	16.6000003814697	21.9999980926514	26.8500003814697	27.3833332061768	31.5499992370605	25.6499996185303	619	206	133.298400878906	472	0	53	0	225	132.292803030303	211.875	33.3295454545455	11	101	N
1732	0	0	11.17129	15.36932	1	193	40	0	0	28.1657104492188	309.945	1.61395570978442	14	972.089432120828	28.1333332061768	14.7999992370605	67.2727279663086	246.053665161133	38.5999984741211	16.6000003814697	21.9999980926514	26.8500003814697	27.3833332061768	31.5499992370605	25.6499996185303	619	206	133.298400878906	472	0	53	0	225	132.122159090909	212.041666666667	32.7719696969697	10	99	N
1736	1	1	11.17116	15.36369	1	249	77	0	0	28.1657104492188	309.708125	1.51430419091216	30	357.392429657153	28.1333332061768	14.7999992370605	66.9683227539062	247.774932861328	38.7000007629395	16.6000003814697	22.1000003814697	26.8333339691162	27.3999996185303	31.5666656494141	25.6499996185303	618	206	133.611343383789	472	0	52	0	225	132.878409090909	211.608333333333	35.005303030303	11	104	N
1750	0	0	11.11025	15.30606	0	163	42	9	0	28.1657104492188	309.423125	1.57381329564722	20	1322.67892864579	28.0041675567627	14.3083333969116	65.6345520019531	249.348770141602	38.7000007629395	16.8999996185303	21.8000011444092	26.8166656494141	27.3000011444092	31.4500007629395	25.4833335876465	622	205	133.161071777344	473	0	53	0	226.5	137.624431818182	209.341666666667	46.4560606060606	10	100	N
1752	0	0	11.06105	15.2713	1	69	9	5	0	28.1657104492188	309.134375	1.21387367142605	130	247.353976123947	27.875	14.3166666030884	65.3729095458984	250.122711181641	39	17.1000003814697	21.8999996185303	26.8500003814697	27.1000003814697	31.2666664123535	25.2333335876465	634	207	132.532333374023	480	0	56	0	241.5	139.738068181818	226.633333333333	35.4939393939394	10	98	N
1762	0	0	11.15168	15.37454	1	113	30	4	0	28.1657104492188	310.644375	1.48888930212129	14	1542.12586241518	28.1416664123535	14.8333320617676	67.1191482543945	246.685607910156	38.7000007629395	16.6000003814697	22.1000003814697	26.7999992370605	27.4499988555908	31.5833320617676	25.716667175293	619	206	133.389633178711	472	0	53	0	225	133.095265151515	213.141666666667	33.0060606060606	10	97	N
1767	0	0	11.19098	15.34304	1	187	26	0	0	28.1657104492188	309.024375	1.3275474938181	20	987.304634536727	28.1041660308838	14.8249998092651	67.0814437866211	249.139038085938	38.7000007629395	16.6000003814697	22.1000003814697	26.8166656494141	27.3666667938232	31.5499992370605	25.6000003814697	614	205	133.626068115234	469	0	52	0	225	135.824242424242	209.908333333333	42.1386363636364	10	140	N
1774	0	0	11.13728	15.3347	0	75	25	0	0	28.1657104492188	309.859375	1.43165311039994	20	2362.16034665135	28.0750007629395	14.6833333969116	66.4404220581055	248.902114868164	38.7000007629395	16.6000003814697	22.1000003814697	26.7666664123535	27.4166660308838	31.5499992370605	25.6333332061768	618	205	133.571838378906	472	0	52	0	225	137.026515151515	210.391666666667	45.6060606060606	10	126	N
1779	0	0	10.68758	15.78458	0	274	83	0	0	28.1657085418701	326.7775	1.21043772027795	20	547.200753107618	28.0791664123535	14.1750001907349	67.8229598999023	230.833068847656	37.7000007629395	16.7999992370605	20.9000015258789	26.5166664123535	26.1833324432373	31.4833335876465	26.1333332061768	698	224	128.910491943359	516	0	66	3	240	151.53446969697	234.408333333333	61.4712121212121	10	110	N
1785	1	5	10.77862	15.77178	0	1029	138	50	0	28.1657104492188	320.78625	5.50324808860212	14	1393.31407162799	28.0666675567627	14.3500003814697	68.3333282470703	230.200836181641	37.9000015258789	16.8999996185303	21.0000019073486	26.5666675567627	26.0666656494141	31.4166660308838	26.0666656494141	688	221	128.923843383789	509	0	65	0	233.5	133.613257575758	218.075	36.669696969697	16	109	N
1786	0	0	10.78109	15.75943	0	158	60	12	0	28.1657104492188	321.721875	5.7889304976884	20	259.675017776394	28.0708332061768	14.3916673660278	68.2069473266602	230.448745727539	37.9000015258789	16.7999992370605	21.1000022888184	26.5499992370605	26.0666656494141	31.4166660308838	26.0666656494141	689	222	129.0791015625	510	0	65	0	227.5	133.441477272727	217.8	38.0409090909091	11	111	N
1795	0	0	10.7557	15.824	0	155	33	0	0	28.1657085418701	326.096875	1.2955845481677	20	3761.9544295557	28.0750007629395	14.4166660308838	68.3254241943359	230.399871826172	37.9000015258789	16.7999992370605	21.1000022888184	26.5666656494141	26.1166667938232	31.4500007629395	26.1000003814697	695	223	128.801635742188	514	0	65	3	256	153.907954545455	248.166666666667	51.7651515151515	10	118	N
1798	0	0	10.77617	15.81572	0	53	11	0	0	28.1657104492188	322.550625	5.03334095657305	20	1934.83074093123	28.0416660308838	14.2666664123535	68.5897445678711	227.014556884766	37.7999992370605	17	20.7999992370605	26.6000003814697	26.0666656494141	31.3500003814697	26.0499992370605	691	223	128.991470336914	511	0	65	3	230	132.319886363636	220.325	38.0628787878788	10	119	N
1804	0	0	10.86002	15.69087	1	80	22	0	0	28.1657123565674	316.96875	5.48227215714462	20	1226.40496552125	28.1666660308838	14.6499996185303	68.139533996582	232.245300292969	38.2999992370605	16.7999992370605	21.5	26.7000007629395	26.1000003814697	31.5166664123535	26.1000003814697	669	217	129.995651245117	498	0	63	0	234.75	131.013446969697	217.308333333333	32.5371212121212	10	129	N
1815	1	1	10.837678	15.705319	1	256	76	4	0	28.1657104492188	319.881875	5.68864191953408	14	1483.19665911089	28.1166667938232	14.6999998092651	68.3720932006836	232.118057250977	38.2000007629395	16.7000007629395	21.5	26.6166667938232	26.0833339691162	31.4833335876465	26.0833339691162	674	219	130.161483764648	502	0	63	0	248.5	143.667045454545	231.833333333333	38.6681818181818	11	135	N
1822	1	3	10.76785	15.51971	1	89	21	7	0	28.1657123565674	318.803125	1.09549774369532	20	2628.36487717991	28.2374992370605	14.9749994277954	68.3789901733398	235.46012878418	38.7000007629395	16.7999992370605	21.9000015258789	26.5833339691162	26.3500003814697	31.6833324432373	26.3333339691162	679	217	129.678451538086	504	0	64	2	225	125.760037878788	209.625	30.2901515151515	4	148	N
1824	0	0	10.822636	15.648417	0	52	10	3	0	28.1657123565674	321.65625	1.33948024138961	20	3996.99872974645	28.1916675567627	14.8166666030884	68.2795715332031	235.070892333984	38.2999992370605	16.6000003814697	21.6999988555908	26.6333332061768	26.1833324432373	31.6166667938232	26.1833324432373	675	218	129.761199951172	501	0	64	0	225	131.27196969697	216.375	36.6212121212121	10	107	N
1825	0	0	10.96948	15.44729	0	193	44	11	0	28.1657123565674	316.175625	1.42865549370722	14	1556.29441509291	28.3374996185303	14.9583339691162	67.9924240112305	238.40495300293	38.7000007629395	16.7000007629395	22	26.716667175293	27.966667175293	31.7666664123535	26.2666664123535	647	211	131.684616088867	487	0	59	0	225	131.577083333333	216.383333333333	31.075	8	151	N
1828	1	4	10.93416	15.53144	1	1069	251	66	0	28.1657104492188	316.560625	4.40905028743699	14	1472.75499095611	28.2291660308838	14.4583330154419	67.8795013427734	234.515548706055	38.2999992370605	17	21.2999992370605	26.7000007629395	26.1499996185303	31.6166667938232	26.1499996185303	655	214	131.41487121582	492	0	60	0	229.25	133.973295454545	216.516666666667	34.7681818181818	35	522	N
1840	0	0	10.97883	15.44904	1	150	44	4	0	28.1657123565674	315.868125	1.35531621241955	20	2180.30773325527	28.345832824707	14.9916667938232	68.1439361572266	238.026519775391	38.7000007629395	16.7000007629395	22	26.75	26.25	31.7666664123535	26.25	647	210	131.203018188477	486	0	60	0	225	131.066098484848	215.608333333333	32.0227272727273	10	151	N
1849	0	0	10.99283	15.49851	0	177	36	4	0	28.1657085418701	316.0425	2.93297122388289	20	1654.9802569021	28.1916675567627	14.4333333969116	67.4454879760742	237.762619018555	38.2999992370605	16.8999996185303	21.3999996185303	26.7000007629395	26.033332824707	31.6000003814697	26.033332824707	644	211	131.66650390625	485	0	58	0	258	149.875568181818	245.133333333333	43.0772727272727	8	115	N
1856	1	2	10.8899	15.54662	1	2322	378	0	0	28.1657123565674	317.6825	1.32534583731674	14	1587.24090306423	28.2666664123535	14.6999998092651	68.0555572509766	232.646194458008	38.5	16.8999996185303	21.6000003814697	26.7333335876465	26.2333335876465	31.6333332061768	26.2333335876465	666	215	130.366485595703	497	0	62	0	240	137.233901515152	227.341666666667	31.0439393939394	47	157	N
1859	0	0	10.86731	15.58251	1	81	18	16	0	28.1657123565674	317.970625	1.15188601226023	20	829.815392992806	28.2541656494141	14.6583337783813	68.1782913208008	231.913589477539	38.4000015258789	16.8999996185303	21.5000019073486	26.75	26.216667175293	31.6166667938232	26.216667175293	667	215	130.3095703125	498	0	62	0	225	129.682196969697	215.45	29.3454545454545	8	173	N
1862	0	0	10.86259	15.41928	0	135	30	14	0	28.1657104492188	316.991875	1.12754316119727	30	1733.14784470706	28.3166675567627	14.5166673660278	68.1533660888672	233.796112060547	38.4000015258789	17.1000003814697	21.3000011444092	26.6499996185303	26.4000015258789	31.716667175293	26.4000015258789	661	213	131.072799682617	495	0	61	0	225	131.902840909091	209.266666666667	38.3530303030303	8	122	N
1865	0	0	10.85941	15.54277	0	178	40	3	0	28.1657104492188	316.98375	1.08419122235385	20	1473.36610932116	28.2666664123535	14.7833337783813	68.1259613037109	234.756484985352	38.5	16.7999992370605	21.7000007629395	26.716667175293	26.2333335876465	31.6666660308838	26.2333335876465	669	215	129.99348449707	498	0	63	0	240	137.75303030303	228.608333333333	32.8287878787879	8	157	N
1867	0	0	10.83927	15.6011	0	177	45	12	0	28.1657104492188	319.305625	1.4110147805992	14	2073.14764984641	28.2291660308838	14.7916669845581	68.1643600463867	235.810592651367	38.4000015258789	16.7000007629395	21.7000007629395	26.6499996185303	26.216667175293	31.6499996185303	26.216667175293	671	217	130.226989746094	500	0	62	0	240	141.368939393939	228.533333333333	38.8840909090909	8	152	N
1872	0	0	10.91222	15.43785	0	302	68	2	0	28.1657104492188	317.115625	1.45381458408666	14	2596.31911725833	28.3125	14.7583332061768	68.3256149291992	234.357208251953	38.5	16.8999996185303	21.6000003814697	26.6833324432373	26.3333339691162	31.7000007629395	26.3333339691162	656	212	131.157485961914	492	0	60	0	225	132.866477272727	213.083333333333	39.1909090909091	8	155	N
1881	0	0	10.87079	15.50216	0	132	30	23	0	28.1657123565674	318.158125	1.17376853221984	20	4795.78165728091	28.2625007629395	14.6916666030884	68.0169677734375	235.209075927734	38.4000015258789	16.7999992370605	21.6000022888184	26.6833324432373	26.2333335876465	31.6666679382324	26.2333335876465	664	214	130.701431274414	496	0	61	0	225	129.378598484848	210.9	32.2477272727273	8	145	N
1887	0	0	10.82587	15.46728	0	NA	NA	NA	0	28.1657104492188	317.06	1.4111678219257	20	2285.05324849327	28.2958335876465	14.6750001907349	67.9398193359375	234.534912109375	38.5999984741211	17	21.5999984741211	26.6666660308838	26.3500003814697	31.7000007629395	26.3500003814697	668	215	130.757949829102	499	0	62	0	240	137.585227272727	224.2	36.2242424242424	8	0	N
1890	0	0	10.89301	15.39579	0	207	40	10	0	28.1657104492188	315.779375	1.36220753383186	20	1403.24989958343	28.2958335876465	14.7083330154419	68.4108505249023	234.011047363281	38.5	17	21.5	26.6333332061768	26.3333339691162	31.6666660308838	26.3333339691162	658	212	131.007705688477	493	0	61	0	225	133.627651515152	213.508333333333	43.8272727272727	8	123	N
1891	0	0	10.86325	15.67648	1	146	50	4	0	28.1657123565674	318.839375	4.32148662366599	20	722.193877327998	28.1666660308838	14.6499996185303	68.139533996582	232.245300292969	38.2999992370605	16.7999992370605	21.5	26.7000007629395	26.1000003814697	31.5166664123535	26.1000003814697	670	218	130.382049560547	500	0	62	0	262.25	148.670265151515	246.991666666667	35.8560606060606	8	126	N
1892	1	14	10.87332	15.67182	1	260	60	22	0	28.1657104492188	317.79	5.15545940979839	14	440.488748476709	28.1375007629395	14.5583333969116	68.0295944213867	231.635726928711	38.2000007629395	16.7999992370605	21.4000015258789	26.7000007629395	26.0666656494141	31.4833335876465	26.0666656494141	669	218	130.437866210938	499	0	62	0	236.75	131.586742424242	218.4	31.830303030303	8	136	N
1898	1	2	10.92237	15.54541	1	3240	420	54	0	28.1657104492188	316.876875	4.55078661014851	110	152.316662780205	28.2250003814697	14.3999996185303	67.9245300292969	232.471923828125	38.2000007629395	17	21.2000007629395	26.7333335876465	26.1499996185303	31.5833339691162	26.1499996185303	659	214	130.838302612305	493	0	61	0	233.5	128.501704545455	215.1	28.1401515151515	16	181	N
1902	1	4	10.9206	15.55048	1	2192	340	15	0.138716503977776	28.1657104492188	316.751875	4.72167797357876	30	379.320796346182	28.2291660308838	14.3416662216187	67.9699783325195	231.893981933594	38.2000007629395	17.1000003814697	21.1000003814697	26.75	26.1666660308838	31.5833339691162	26.1666660308838	667	215	129.754928588867	496	0	64	0	248.5	134.688257575758	228.583333333333	28.2113636363636	16	178	N
1903	0	0	10.89961	15.6172	1	243	76	3	0	28.1657104492188	317.4075	5.13606666019447	20	395.64086578013	28.158332824707	14.2333335876465	67.4565582275391	230.373519897461	38.0999984741211	17	21.0999984741211	26.7333335876465	26.0833339691162	31.4833335876465	26.0833339691162	674	216	128.922439575195	498	0	66	0	247.75	129.173106060606	226.25	26.2840909090909	8	130	N
1909	1	3	10.90116	15.64393	1	426	100	15	0.339415699243546	9.07238006591797	316.40125	5.65466470784067	14	562.843754090492	28.1749992370605	14.3833332061768	67.8459091186523	231.099151611328	38.2000007629395	17	21.2000007629395	26.7666664123535	26.1000003814697	31.5166664123535	26.1000003814697	681	218	128.555068969727	502	0	69	0	239.75	118.45321969697	213.691666666667	20.1545454545455	9	125	N
1923	0	0	11.1041	15.41436	0	1426	284	17	0	28.1657104492188	309.93625	3.56670531502852	20	1389.49204046051	28.091667175293	14.5	67.1296310424805	241.499435424805	38.2999992370605	16.7000007629395	21.5999984741211	26.7666664123535	27.4166679382324	31.466667175293	25.716667175293	627	209	133.267486572266	477	0	55	0	227.25	130.800189393939	214.416666666667	32.3507575757576	30	434	N
1924	0	0	11.13197	15.39751	0	118	21	5	0	28.1657104492188	310.333125	2.67775731247537	14	2660.0522586235	28.1291675567627	14.7750005722046	67.1590957641602	244.005004882812	38.5999984741211	16.6000003814697	21.9999980926514	26.783332824707	27.4500007629395	31.533332824707	25.7333335876465	625	208	133.086883544922	475	0	54	0	241.25	142.079734848485	230.033333333333	39.3272727272727	10	155	N
1932	0	0	11.026911	15.34755	0	347	60	45	0	28.1657104492188	312.306875	1.50053656757146	20	605.600089527107	28.1458339691162	14.5583333969116	66.7813491821289	243.911834716797	38.5	16.7000007629395	21.7999992370605	26.7000007629395	27.6833324432373	31.6333332061768	25.8999996185303	635	208	132.857269287109	482	0	55	0	225	137.749431818182	213.483333333333	49.3977272727273	0	0	N
1942	0	0	10.64469	16.0672	0	144	37	0	0	33.2315444946289	328.56	1.64182360211528	20	695.527514051816	28.0874996185303	13.7250003814697	66.9512100219727	231.674957275391	37.4000015258789	16.8999996185303	20.5000019073486	26.6000003814697	26.1833343505859	31.5166664123535	26.033332824707	736	234	126.914764404297	539	0	71	5	225	144.410037878788	217.241666666667	64.5901515151515	10	147	N
1952	0	0	10.635206	15.997053	0	245	54	2	0	28.1657104492188	328.49875	1.56373806484963	20	2386.99691914562	28.0375003814697	13.5750007629395	66.8719253540039	232.184524536133	37.2999992370605	17	20.2999992370605	26.5	26.1666660308838	31.4833335876465	26.0499992370605	729	231	127.042488098145	534	0	71	4	225	140.017045454545	215.575	59.6098484848485	10	127	N
1957	1	11	10.745086	15.953331	1	308	97	NA	0	28.1657104492188	324.87375	2.76972120162106	20	1077.93761206485	28.1333332061768	14	67.6328506469727	226.398040771484	37.9000015258789	17.2000007629395	20.7000007629395	26.8333339691162	26.0166664123535	31.4000015258789	26.0166664123535	712	227	127.684631347656	524	0	68	0	240	145.653409090909	234.166666666667	47.3136363636364	6	127	N
1959	0	0	10.73145	16.103606	0	444	94	38	0	28.1657104492188	328.07375	1.75541643685814	20	2913.5876630103	28.154167175293	14.1916666030884	67.5793609619141	231.942977905273	37.9000015258789	16.8999996185303	21.0000019073486	26.7999992370605	26.0666656494141	31.533332824707	26	734	232	126.196044921875	535	0	74	5	240	135.811553030303	228.808333333333	36.6628787878788	20	151	N
1962	0	0	10.712078	16.003456	0	250	33	NA	0	28.1657104492188	326.704375	1.43988772384718	20	1517.17838985344	28.1749992370605	14.5333337783813	67.9127807617188	233.554504394531	38.0999984741211	16.7000007629395	21.3999977111816	26.716667175293	26.1666679382324	31.5833320617676	26.0833339691162	721	229	127.140747070312	529	0	70	4	225	133.791287878788	219.641666666667	44.7318181818182	10	141	N
1966	0	0	10.6616	15.96821	0	512	97	4	0	28.1657104492188	328.115	1.34318747588418	20	3190.18109860002	28.1208324432373	13.9583330154419	67.4315643310547	230.85270690918	37.5999984741211	16.8999996185303	20.6999988555908	26.6000003814697	26.2000007629395	31.5166664123535	26.1333332061768	724	229	127.09090423584	531	0	70	4	225	140.306439393939	216.566666666667	60.3174242424242	10	131	N
1969	1	5	10.753081	16.132539	1	421	93	21	0	20.7992401123047	322.83375	5.72759672901134	20	177.806936775209	28.125	13.7666664123535	67.1544723510742	230.340637207031	37.7000007629395	17.2000007629395	20.5	26.8333339691162	25.9833335876465	31.4499988555908	25.966667175293	724	230	127.047164916992	531	0	70	5	239.5	131.156060606061	215.7	37.7075757575758	10	159	N
1972	0	0	10.74722	15.96722	0	504	108	NA	0	28.1657104492188	324.381875	3.54685199632045	14	1766.01383489285	28.1458339691162	14.0249996185303	67.7536163330078	226.970764160156	37.9000015258789	17.2000007629395	20.7000007629395	26.8500003814697	26.0166664123535	31.4166679382324	26.0166664123535	715	227	127.492568969727	526	0	69	0	226	133.787310606061	220.141666666667	40.9159090909091	4	120	N
1988	0	0	11.502778	20.984444	1	525	125	91	0	8.15657997131348	474.468125	2.57427189351447	20	346.933826402275	27.341667175293	15.6999998092651	70.7207260131836	224.962966918945	37.0999984741211	14.8999996185303	22.1999988555908	26.1999988555908	25.2333335876465	30.5	25.0666656494141	700	216	130.005569458008	521	0	56	1	240	159.101515151515	235.658333333333	75.0727272727273	8	0	N
1994	0	0	11.535	20.973611	1	513	53	22	0	8.15657997131348	476.127564102564	3.18829791291843	20	563.706093564774	27.3624992370605	15.375	70.5275192260742	223.140045166016	36.9000015258789	15.1000003814697	21.8000011444092	26.216667175293	25.283332824707	30.5	25.1166667938232	693	215	130.569793701172	518	0	55	1	225	152.420265151515	221.741666666667	71.6143939393939	4	0	N
1998	0	0	11.573611	20.995556	1	1182	213	13	0	8.15657997131348	481.085	5.81948808109044	14	1176.44104766024	27.2708339691162	15.6583337783813	70.5330352783203	225.15104675293	37	14.8000001907349	22.2000007629395	26.25	25.0499992370605	30.3666667938232	24.9333324432373	690	214	130.940002441406	517	0	53	1	228.75	152.647159090909	222.5	68.580303030303	6	0	N
2000	0	0	11.621111	20.980833	1	125	21	23	0	8.15657997131348	480.405625	4.12043135860654	20	994.180874864418	27.3083343505859	15.5	70.4545440673828	227.134628295898	37	15	22	26.2000007629395	25.1666660308838	30.466667175293	25	682	213	131.688629150391	514	0	51	1	240	159.064204545455	234.75	68.7151515151515	2	0	N
2001	0	0	11.598889	20.991111	1	900	160	40	0	8.15657997131348	478.55625	2.74914706199583	20	167.42660104853	27.2624988555908	15.658332824707	70.5330352783203	226.967391967773	37	14.8000001907349	22.2000007629395	26.1833324432373	25.0833339691162	30.3999996185303	24.9333324432373	685	213	131.168304443359	514	0	53	1	228.75	152.610037878788	222.5	68.3901515151515	6	0	N
2013	0	0	11.037778	20.285278	1	217	93	100	0	8.15657997131348	437.649375	2.55279456369442	30	4380.51997742766	27.6291656494141	15.8583326339722	70.1696166992188	219.663558959961	37.7999992370605	15.1999998092651	22.5999984741211	26.4166660308838	25.7999992370605	30.8333320617676	25.4499988555908	817	233	120.889129638672	570	0	88	2	225	122.953787878788	217.091666666667	39.5151515151515	2	0	N
2020	0	0	11.223333	20.066111	0	7081	3400	170	0	6.78083658218384	431.037820512821	3.26887557485589	14	238.245973990342	27.8374996185303	15.5249996185303	69.9324264526367	228.394866943359	37.9000015258789	15.6999998092651	22.2000007629395	26.4499988555908	25.6833324432373	31.1333332061768	25.6833324432373	794	238	123.394233703613	563	1	83	1	225	137.87821969697	221.975	51.4545454545455	3	0	N
2021	0	0	10.506111	19.781389	0	1100	90	150	0	8.15657997131348	412.0625	2.35389183146155	110	3650.99564667893	27.5583343505859	15.0666666030884	70.7355194091797	212.301605224609	37.4000015258789	16.1000003814697	21.3000011444092	26.25	25.9333324432373	30.716667175293	25.5833339691162	854	230	116.279945373535	581	1	101	3	226	137.466856060606	220.4	57.3674242424242	2	0	N
2023	0	0	10.986667	19.939444	0	271	55	25	0	8.15658092498779	421.195512820513	3.26166614806198	20	2815.37891054043	27.8083324432373	15.0833330154419	70.155029296875	220.091247558594	37.4000015258789	15.8999996185303	21.5000019073486	26.4166660308838	26.033332824707	31.0499992370605	25.783332824707	811	235	121.576675415039	569	1	87	2	225	142.801325757576	222.266666666667	58.4469696969697	3	0	N
2031	0	0	11.445	20.974722	1	150	16	2	0	8.15657997131348	470.776923076923	2.27014101716722	20	258.926387943871	27.4125003814697	15.9416666030884	70.5383453369141	226.887283325195	37.4000015258789	14.8000001907349	22.6000022888184	26.25	25.3333339691162	30.6166667938232	25.1166667938232	705	216	129.557327270508	523	0	57	1	225	146.946212121212	220.375	69.1681818181818	3	0	N
2032	0	0	11.418611	20.937778	1	182	71	40	0	8.15657997131348	468.64375	2.02593217760187	20	130.072427113421	27.4916667938232	16.0166664123535	70.8702011108398	225.255737304688	37.4000015258789	14.8000001907349	22.6000022888184	26.3333339691162	25.4166660308838	30.6666660308838	25.2000007629395	711	218	129.385360717773	527	0	58	1	225	146.847727272727	221.133333333333	59.8325757575758	3	0	N
2035	0	0	11.356389	20.859444	1	891	224	43	0	8.15657997131348	464.57125	2.19383944711089	14	478.501133216491	27.4500007629395	16.0166664123535	71.1851806640625	223.596618652344	37.4000015258789	14.8999996185303	22.5000019073486	26.216667175293	25.4833335876465	30.6499996185303	25.2333335876465	726	222	128.810302734375	536	0	60	1	225	143.697537878788	221.25	56.9318181818182	6	0	N
2037	0	0	11.421389	20.931944	1	209	65	6	0	8.15657997131348	468.6625	1.90876160292099	110	802.327210797101	27.5083332061768	16.0499992370605	71.017692565918	224.285079956055	37.4000015258789	14.8000001907349	22.6000022888184	26.3166675567627	25.4500007629395	30.6833343505859	25.2666664123535	709	218	129.824462890625	527	0	57	1	240	155.444507575758	234.75	63.744696969697	4	0	N
2040	0	0	11.419167	20.884722	1	266	54	39	0	8.15657997131348	466.994871794872	2.03181225715813	130	1751.23571652868	27.5208339691162	15.8916664123535	70.944938659668	224.918746948242	37.4000015258789	15	22.4000015258789	26.2666664123535	25.5166664123535	30.716667175293	25.3000011444092	712	219	129.904876708984	529	0	57	1	240	155.695643939394	234.75	63.0325757575758	4	0	N
2043	0	0	11.430278	20.951111	1	860	152	56	0	8.15657997131348	469.49	1.90910395832765	30	975.772148238967	27.4750003814697	16.0666675567627	71.091438293457	225.433929443359	37.4000015258789	14.8000001907349	22.6000022888184	26.3166675567627	25.3999996185303	30.6499996185303	25.1833343505859	708	217	129.69660949707	526	0	57	1	256	164.055681818182	249	74.3393939393939	4	0	N
2050	0	0	11.218056	20.578333	0	868	146	120	0	8.15657997131348	448.738125	2.30034861199568	20	867.346985778437	27.4791660308838	15.7749996185303	70.4241104125977	223.265594482422	37.5	15.1000003814697	22.3999996185303	26.2666664123535	25.5499992370605	30.716667175293	25.2666664123535	761	229	126.169921875	551	0	70	1	225	145.9125	221.25	58.2083333333333	3	0	N
2051	0	0	11.208611	20.545	0	680	86	21	0	8.15657997131348	449.667948717949	1.99678982842981	60	3083.65495174812	27.3583335876465	15.6666660308838	70.2541122436523	225.084167480469	37.2999992370605	15	22.2999992370605	26.1166667938232	25.4499988555908	30.6333332061768	25.1499996185303	761	229	126.008331298828	550	0	70	1	244	159.965151515152	236.866666666667	66.7939393939394	1	0	N
2057	0	0	11.133056	20.530278	1	150	28	15	0	8.15657997131348	447.4225	2.67108647170717	20	1519.93901334596	27.4416656494141	15.5	70.1357498168945	221.66552734375	37.2999992370605	15.1999998092651	22.0999984741211	26.1833343505859	25.6166667938232	30.6833324432373	25.283332824707	775	230	124.607521057129	555	0	75	1	225	142.748295454545	220.141666666667	58.1431818181818	1	0	N
2061	0	0	11.208333	20.573611	0	384	119	101	0	8.15657997131348	448.507051282051	2.14154698748673	14	758.692520791305	27.4500007629395	15.6333332061768	70.1046295166016	223.952133178711	37.4000015258789	15.1000003814697	22.3000011444092	26.2333335876465	25.533332824707	30.7000007629395	25.216667175293	765	230	125.963005065918	553	0	71	1	240	154.795643939394	235.85	60.2075757575758	4	0	N
2063	0	0	11.234444	20.581389	1	2008	720	20	0	8.15657997131348	448.44	2.34570649524853	30	1812.44746482077	27.4583339691162	15.9166660308838	70.7407379150391	224.528106689453	37.5	15	22.5	26.216667175293	25.5166664123535	30.716667175293	25.25	760	229	126.35400390625	551	0	69	1	240	155.266098484848	234.75	65.0060606060606	12	0	N
2064	0	0	11.281667	20.555833	0	200	67	20	0	8.15657997131348	451.4	2.41897565776127	14	1885.65989092195	27.595832824707	15.8583335876465	71.1136016845703	223.774032592773	37.4000015258789	15.1000003814697	22.3000011444092	26.1833324432373	25.783332824707	30.8666667938232	25.533332824707	755	229	126.860816955566	549	0	69	1	240	153.822537878788	235.833333333333	64.7651515151515	1	0	N
2068	0	0	10.141944	20.988889	0	3642	747	86	0	2.22182846069336	420.329375	2.50220907715385	20	1071.69901823088	27.3708324432373	15.5916662216187	72.8582534790039	203.229141235352	36.7999992370605	15.3999996185303	21.3999996185303	25.8833332061768	26.1833324432373	30.4333343505859	25.6666660308838	849	214	112.300132751465	563	0	109	2	228.75	130.992424242424	224.766666666667	45.6363636363636	18	144	N
2072	0	0	10.4222	21.159444	0	2516	877	103	0	2.22182846069336	433.079375	1.94722736689543	20	1678.09267565383	27.3125	15.5250005722046	71.875	205.328186035156	36.7000007629395	15.1000003814697	21.6000003814697	26.033332824707	25.8166656494141	30.3500003814697	25.3500003814697	809	211	115.509231567383	549	0	95	2	228.75	138.987689393939	225.85	55.8174242424242	4	20	N
2074	0	0	10.0738	20.92916	0	1282	271	112	0	2.22182846069336	417.311875	2.28180041142373	20	561.26673691225	27.4166660308838	15.5166664123535	72.8481979370117	200.933441162109	36.9000015258789	15.6000003814697	21.3000011444092	25.9333343505859	26.2000007629395	30.4166679382324	25.7000007629395	856	214	111.821380615234	565	0	111	2	240	137.947916666667	234.916666666667	59.4916666666667	8	20	N
2077	0	0	10.256111	20.851944	0	162	24	10	0	2.22182846069336	420.42375	2.20107107647102	110	2048.28610192089	27.3541660308838	15.0749998092651	72.475959777832	203.79866027832	36.5	15.6999998092651	20.7999992370605	25.8500003814697	26.2333335876465	30.4333324432373	25.6666660308838	840	216	113.938194274902	564	0	103	2	225	140.374621212121	221.008333333333	66.4818181818182	1	0	N
2078	0	0	10.32	21.069722	0	401	94	58	0	2.22182846069336	427.78141025641	1.97327573458915	20	3383.19449465348	27.2458324432373	15.4916667938232	72.0542678833008	207.457077026367	36.5999984741211	15.1000003814697	21.4999980926514	25.9166660308838	25.8166656494141	30.3333320617676	25.2999992370605	825	213	114.205741882324	555	0	100	2	240	142.335795454545	234.791666666667	58.8931818181818	4	20	N
2082	0	0	9.485556	20.510833	0	299	60	12	0	2.22182869911194	399.56	2.34010096904831	130	347.712355335423	27.2999992370605	14.5333337783813	73.0318222045898	195.680648803711	36.2000007629395	16.2999992370605	19.9000015258789	25.6666660308838	26.6833343505859	30.2000007629395	25.6666660308838	933	217	105.669944763184	590	1	137	590	225	126.318181818182	214.858333333333	54.5727272727273	4	0	S
2095	0	0	9.138611	20.247778	1	59	48	26	0	1.93005704879761	393.9625	3.72622754704174	110	239.112102455899	27.0499992370605	13.3333330154419	73.6648254394531	174.564392089844	35.2000007629395	17.1000003814697	18.1000003814697	25.5499992370605	26.5666656494141	29.6166667938232	25.5499992370605	978	220	102.804481506348	604	2	150	604	238.25	126.035037878788	216.183333333333	51.6901515151515	1	0	S
2096	0	0	9.5675	20.516944	0	987	320	71	0	2.22182846069336	403.173076923077	2.20141496726411	130	294.948273888444	27.4291667938232	14.7416667938232	72.9785461425781	196.682266235352	36.5	16.2999992370605	20.2000007629395	25.7666664123535	26.7666664123535	30.3666667938232	25.7666664123535	929	218	105.952285766602	589	1	136	589	225	125.054924242424	218.283333333333	53.8780303030303	6	5	N
2118	0	0	9.444167	20.901944	1	960	140	15	0	1.69031751155853	407.425641025641	3.75580579938282	60	2001.23287496342	27.091667175293	13.8333330154419	73.5815582275391	185.274154663086	35.5	16.7000007629395	18.7999992370605	25.6999988555908	26.3500003814697	29.8500003814697	25.5666656494141	922	212	104.847633361816	578	1	135	4	240	146.286931818182	231.341666666667	63.3477272727273	1	21	S
2120	0	0	9.443333	20.834722	1	503	47	43	0	1.69031763076782	403.466666666667	3.72363657167813	130	565.431746614035	27.091667175293	13.7666664123535	73.2269515991211	184.918075561523	35.5	16.7000007629395	18.7999992370605	25.7000007629395	26.2999992370605	29.8500003814697	25.5666656494141	925	212	104.866050720215	580	1	137	4	240	138.930871212121	229.608333333333	62.3568181818182	4	21	S
