# Supplementary material for: Identifying correlates of Guinea worm (Dracunculus medinensis) infection in domestic dog populations
Source: PLoS Negl Trop Dis. 2020 Sep 14;14(9):e0008620. doi: 10.1371/journal.pntd.0008620 (PMC7515199; doi:10.1371/journal.pntd.0008620)
Supplement: S3 Data — Dataset of villages under surveillance which were able to be scored as within or outside of a spatial hotspot. These data are included independently of S16 and S17 to allow replication of hotspot analyses both with and without employing the SatScan software. Village data include the five year case count, presence over the five years, presence in a hotspot,and all covariates detailed in S1 Data are split between S17 and S18 to include the training/testing split for BRT modeling. (CSV) [file pntd.0008620.s017.csv]

	presAbs	fiveyearCase	Latitude	Longitude	Fishing	HumanPopulation	No.ofHouseholds	DogPopulation	WaterArea	RemotePop	ElevMean	ElevSD	LandCover	RiverDist	Bioclim1	Bioclim2	Bioclim3	Bioclim4	Bioclim5	Bioclm6	Bioclim7	Bioclim8	Bioclim9	Bioclim10	Bioclim11	Bioclim12	Bioclm13	Bioclim15	Bioclim16	Bioclim17	Bioclim18	Bioclim19	SurfaceWaterMax	SurfaceWaterMean	SurfaceWaterQMax	SurfaceWaterQMin	NoASVTot	ASVVisits	hotspotID
1	0	0	10.633403	16.345975	0	111	22	1	0.171503767371178	15.560528755188	327.539375	4.81798274259492	20	715.778409076095	28.1875	14.1916675567627	66.9418258666992	236.702041625977	38	16.7999992370605	21.2000007629395	26.75	26.1833324432373	31.6666679382324	26.0166664123535	787	242	123.405868530273	565	0	85	6	253.5	121.630871212121	218.425	28.6401515151515	10	117	1
2	1	4	10.51575	16.44456	1	5457	1142	145	0	15.5605297088623	331.33	2.61373674312305	14	494.58581188053	28.1833343505859	14.1333341598511	67.3015899658203	231.72607421875	38	17	21	26.7999992370605	26.2000007629395	31.5833339691162	26.033332824707	809	248	123.109565734863	581	0	86	8	225	125.633901515152	212.183333333333	35.8689393939394	122	404	0
4	0	0	10.51484	16.44229	0	1090	217	6	0	15.5605297088623	331.468125	2.49306409659752	30	741.984894822152	28.1833343505859	14.1333341598511	67.3015899658203	231.72607421875	38	17	21	26.7999992370605	26.2000007629395	31.5833339691162	26.033332824707	809	248	123.109565734863	581	0	86	8	225	125.7125	212.225	35.575	32	67	0
5	1	2	10.513622	16.437986	1	804	314	60	0	15.5605297088623	331.564375	2.3580884679416	30	1171.58767225754	28.1958332061768	14.1916675567627	67.2590866088867	232.334579467773	38	16.8999996185303	21.1000003814697	26.7999992370605	26.216667175293	31.6000003814697	26.033332824707	812	247	122.642288208008	582	0	87	8	225	125.92803030303	212.566666666667	34.5371212121212	20	72	0
6	0	0	10.50955	16.44145	0	756	221	21	0	15.5605297088623	331.88875	2.17613951229824	14	1218.87475826345	28.1958332061768	14.1916675567627	67.2590866088867	232.334579467773	38	16.8999996185303	21.1000003814697	26.7999992370605	26.216667175293	31.6000003814697	26.033332824707	812	247	122.642288208008	582	0	87	8	240	134.150568181818	226.658333333333	37.3439393939394	15	68	0
8	0	0	10.51215	16.44065	0	743	74	40	0	15.5605297088623	331.696875	2.30831549720714	20	1078.84620405447	28.1958332061768	14.1916675567627	67.2590866088867	232.334579467773	38	16.8999996185303	21.1000003814697	26.7999992370605	26.216667175293	31.6000003814697	26.033332824707	812	247	122.642288208008	582	0	87	8	225	125.772159090909	212.458333333333	34.855303030303	10	65	0
9	0	0	10.548778	16.433181	1	176	40	2	0.000470027327537537	15.5605297088623	325.70875	3.39409389356703	110	365.573674473698	28.2083339691162	13.9833335876465	66.9059066772461	231.151596069336	38	17.1000003814697	20.8999996185303	26.8666667938232	26.1833343505859	31.5833339691162	26.033332824707	804	246	122.935928344727	576	0	87	7	260.5	126.870454545455	216.941666666667	30.7401515151515	10	110	0
10	1	7	10.56355	16.38119	1	688	300	19	0	15.5605297088623	329.5375	3.04538835682782	14	838.979352695695	28.1916675567627	14.1666669845581	66.8238983154297	237.915512084961	38	16.7999992370605	21.2000007629395	26.7333335876465	26.2000007629395	31.7000007629395	26.0166664123535	793	245	123.920783996582	572	0	83	7	229	132.372727272727	215.583333333333	38.8825757575758	30	136	1
11	0	0	10.56344	16.38119	1	500	230	18	0	15.5605297088623	329.5375	3.04538835682782	14	850.666932671843	28.1916675567627	14.1666669845581	66.8238983154297	237.915512084961	38	16.7999992370605	21.2000007629395	26.7333335876465	26.2000007629395	31.7000007629395	26.0166664123535	793	245	123.920783996582	572	0	83	7	229	132.372727272727	215.583333333333	38.8825757575758	8	46	1
12	0	0	10.563551	16.38119	1	188	70	1	0	15.5605297088623	329.5375	3.04538835682782	14	838.979352695695	28.1916675567627	14.1666669845581	66.8238983154297	237.915512084961	38	16.7999992370605	21.2000007629395	26.7333335876465	26.2000007629395	31.7000007629395	26.0166664123535	793	245	123.920783996582	572	0	83	7	229	132.372727272727	215.583333333333	38.8825757575758	0	0	1
14	0	0	10.448397	16.332511	0	148	37	8	0	15.5605297088623	333.309375	1.55166584714243	20	1982.33534577911	28.2333335876465	14.0166664123535	67.0653839111328	234.4755859375	37.9000015258789	17	20.9000015258789	26.6333332061768	26.4833335876465	31.7333335876465	26.2166652679443	796	245	123.68278503418	573	0	83	7	225	134.598674242424	216.65	49.669696969697	10	133	1
16	0	0	10.2453	16.1818	0	175	35	2	0	28.2205486297607	334.595625	1.29640127643545	20	2076.33013034481	28.1333332061768	13.9833335876465	67.2275619506836	230.240325927734	37.9000015258789	17.1000003814697	20.8000011444092	26.5500011444092	26.4500007629395	31.5833339691162	26.1833343505859	807	244	122.560684204102	574	0	88	5	240	138.041098484848	230.333333333333	43.5310606060606	4	125	0
17	1	30	10.54222	16.40747	1	2218	374	79	0	15.5605297088623	330.23625	2.80117654857476	14	1082.61847763636	28.1916675567627	14.0833339691162	67.0634918212891	232.87565612793	38	17	21	26.7999992370605	26.1999988555908	31.6166667938232	26.033332824707	798	245	123.553810119629	575	0	84	7	226	129.735227272727	213.391666666667	36.4325757575758	68	328	1
19	1	13	10.542221	16.40747	0	845	124	49	0	15.5605297088623	330.23625	2.80117654857476	14	1082.61847763636	28.1916675567627	14.0833339691162	67.0634918212891	232.87565612793	38	17	21	26.7999992370605	26.1999988555908	31.6166667938232	26.033332824707	798	245	123.553810119629	575	0	84	7	226	129.735227272727	213.391666666667	36.4325757575758	0	0	1
20	0	0	10.424936	16.273519	0	179	38	28	0	15.5605297088623	332.909375	1.43960320757042	20	1520.83946908161	28.1208343505859	14.0083332061768	67.3477630615234	232.344329833984	37.7999992370605	17	20.7999992370605	26.5666675567627	26.3333339691162	31.5833320617676	26.1000003814697	791	243	123.798873901367	569	0	83	6	225	135.686931818182	216.975	52.3893939393939	10	131	1
21	0	0	10.2932	16.2045	0	74	16	2	0	15.5605297088623	333.423125	1.16937799168175	130	2136.08707453992	28.1416664123535	14.1666669845581	67.460319519043	230.610198974609	38	17	21	26.6166667938232	26.3833332061768	31.5833339691162	26.1333332061768	802	244	122.665664672852	571	0	87	6	225	132.663068181818	216.091666666667	44.0022727272727	4	122	1
22	0	0	10.501803	16.359972	0	209	60	2	0	15.5605297088623	333.52875	1.20626815604582	14	4006.36098505749	28.2458324432373	14.0583324432373	67.2647476196289	235.839492797852	37.9000015258789	17	20.9000015258789	26.6666660308838	26.3999996185303	31.75	26.1833324432373	794	244	123.653625488281	572	0	83	7	240	149.185037878788	231.733333333333	56.4818181818182	20	130	1
24	0	0	10.436358	16.334403	0	350	62	70	0	15.560528755188	333.546875	1.57777013011708	14	1893.09083919637	28.2416667938232	14.0833330154419	67.0634918212891	235.302841186523	38	17	21	26.6333332061768	26.4833335876465	31.75	26.2166652679443	798	245	123.418083190918	573	0	84	7	225	133.634848484848	217.4	47.3393939393939	10	133	1
25	1	8	10.55262	16.39408	1	300	150	17	0	15.5605306625366	329.81375	2.99661029052341	14	2332.54929541872	28.1749992370605	14.0833339691162	66.7456588745117	235.386566162109	38	16.8999996185303	21.1000003814697	26.7666664123535	26.1666660308838	31.6333332061768	26	794	245	123.722045898438	572	0	83	7	233	129.259090909091	214.366666666667	33.4863636363636	13	121	1
27	0	0	10.32	16.22	0	208	100	52	0	15.5605306625366	333.719263642341	1.15597007999417	20	3518.75323973811	28.1333332061768	14.216667175293	67.377571105957	233.504241943359	38.0999984741211	17	21.0999984741211	26.5833339691162	26.3666667938232	31.6166667938232	26.1000003814697	799	243	122.827484130859	570	0	87	6	225	136.498863636364	213.266666666667	53.7371212121212	6	124	1
28	1	1	10.62734	16.35612	1	582	98	3	0	15.5605297088623	327.933125	4.71235415269404	30	1227.18222474331	28.2083339691162	14.3333330154419	66.9781951904297	237.695678710938	38.0999984741211	16.7000007629395	21.3999977111816	26.7666664123535	26.2000007629395	31.7000007629395	26.0166664123535	795	242	122.08650970459	566	0	89	7	256.75	119.187310606061	216.7	27.0159090909091	16	116	1
29	1	10	10.342779	16.22311	1	865	213	62	0	15.5605297088623	332.94625	1.24069456933767	20	1357.37565165885	28.1458339691162	14.2916660308838	67.7330169677734	232.19758605957	38.0999984741211	17	21.0999984741211	26.6166667938232	26.3666667938232	31.6166667938232	26.1333332061768	797	242	122.556365966797	568	0	87	6	240	144.347727272727	229.475	52.5909090909091	20	209	1
32	1	3	10.637117	16.338361	1	214	48	17	0.0148011930286884	15.5605306625366	327.66375	4.81133079329426	20	935.080102756421	28.1708335876465	14.1583347320557	67.1011047363281	237.290222167969	37.9000015258789	16.7999992370605	21.1000022888184	26.75	26.1333332061768	31.6500015258789	25.9833335876465	776	241	124.227058410645	560	0	82	6	264.25	131.953787878788	232.866666666667	32.7568181818182	10	115	1
34	1	4	10.52444	16.49083	1	731	122	73	0	15.5605306625366	328.556875	4.29500228606148	20	432.815487261218	28.158332824707	13.9833326339722	66.5872955322266	231.593627929688	38	17	21	26.8666667938232	26.1000003814697	31.533332824707	25.9333324432373	813	248	122.788146972656	581	0	91	6	263.25	122.562878787879	214.933333333333	27.6348484848485	15	0	0
36	1	1	10.52333	16.48333	1	487	81	61	0	15.5605306625366	328.741875	3.8585362085797	14	850.919378039256	28.158332824707	13.9666662216187	66.8261566162109	230.925338745117	38	17.1000003814697	20.8999996185303	26.8666667938232	26.1166667938232	31.533332824707	25.9500007629395	805	247	123.299438476562	578	0	87	7	260	122.989015151515	213.966666666667	29.0060606060606	5	0	0
37	0	0	10.51416	16.44555	0	6049	934	62	0	15.5605297088623	331.48875	2.54881025354338	30	541.256944256903	28.1833343505859	14.1333341598511	67.3015899658203	231.72607421875	38	17	21	26.7999992370605	26.2000007629395	31.5833339691162	26.033332824707	809	248	123.109565734863	581	0	86	8	256	143.017045454545	241.45	41.0098484848485	60	10	0
38	0	0	10.51	16.44944	0	218	31	12	0	15.5605297088623	331.833974358974	2.36339404333868	14	562.232337812393	28.1833343505859	14.1333341598511	67.3015899658203	231.72607421875	38	17	21	26.7999992370605	26.2000007629395	31.5833339691162	26.033332824707	809	248	123.109565734863	581	0	86	8	225	125.973484848485	212.366666666667	36.0606060606061	6	1	0
39	0	0	10.514161	16.44555	0	1295	250	0	0	15.5605297088623	331.48875	2.54881025354338	30	541.256944256903	28.1833343505859	14.1333341598511	67.3015899658203	231.72607421875	38	17	21	26.7999992370605	26.2000007629395	31.5833339691162	26.033332824707	809	248	123.109565734863	581	0	86	8	256	143.017045454545	241.45	41.0098484848485	0	0	0
40	0	0	10.50777	16.4425	0	1721	112	21	0	15.5605306625366	332.073076923077	1.98933481405663	14	1275.65983640314	28.2000007629395	14.2333335876465	67.1383666992188	233.35498046875	38.0999984741211	16.8999996185303	21.1999988555908	26.7999992370605	26.2333335876465	31.6333332061768	26.033332824707	807	247	123.219749450684	580	0	86	7	225	125.735227272727	212.55	34.5825757575758	6	1	0
41	0	0	10.51194	16.445	0	440	88	0	0	15.5605297088623	331.632692307692	2.44379182183062	20	756.751553118823	28.1833343505859	14.1333341598511	67.3015899658203	231.72607421875	38	17	21	26.7999992370605	26.2000007629395	31.5833339691162	26.033332824707	809	248	123.109565734863	581	0	86	8	240	134.153787878788	226.5	38.0401515151515	6	1	0
42	0	0	10.51027	16.4475	0	346	68	0	0	15.5605297088623	331.778846153846	2.39074304179749	20	692.164534317778	28.1833343505859	14.1333341598511	67.3015899658203	231.72607421875	38	17	21	26.7999992370605	26.2000007629395	31.5833339691162	26.033332824707	809	248	123.109565734863	581	0	86	8	225	125.893371212121	212.391666666667	35.6901515151515	6	1	0
43	0	0	10.50388	16.45055	0	492	97	17	0	15.5605297088623	332.4	1.37928931859499	14	1032.30370017031	28.1791667938232	14.2083339691162	67.3380737304688	232.451934814453	38	16.8999996185303	21.1000003814697	26.7999992370605	26.2000007629395	31.6000003814697	26.0166664123535	810	248	123.230575561523	582	0	87	7	225	126.658143939394	212.55	36.3242424242424	6	1	0
44	0	0	10.50694	16.44944	0	386	67	2	0	15.5605306625366	332.195	1.94437338683112	14	803.625095437872	28.2000007629395	14.2333335876465	67.1383666992188	233.35498046875	38.0999984741211	16.8999996185303	21.1999988555908	26.7999992370605	26.2333335876465	31.6333332061768	26.033332824707	807	247	123.219749450684	580	0	86	7	225	126.355303030303	212.608333333333	36.0795454545455	6	1	0
45	0	0	10.50916	16.45027	0	587	108	10	0	15.5605297088623	331.924375	2.27362853739981	14	563.002718293415	28.1791667938232	14.091667175293	67.1031799316406	231.658645629883	38	17	21	26.8166675567627	26.1833324432373	31.5833339691162	26.0166664123535	808	248	123.354232788086	581	0	86	7	225	126.52803030303	212.425	36.2954545454545	6	1	0
46	0	0	10.39166	16.47083	0	195	48	0	0	15.5605306625366	331.499375	1.28735597748174	20	1340.84573999748	28.2041664123535	14.1916666030884	66.3162002563477	244.888244628906	38.2999992370605	16.8999996185303	21.3999996185303	26.5833320617676	26.4166679382324	31.8666667938232	26.033332824707	812	248	123.432075500488	582	0	89	5	225	130.433143939394	214.858333333333	39.1659090909091	6	2	0
47	0	0	10.47055	16.43166	0	286	58	8	0	15.5605306625366	332.36375	1.06107945909417	20	3532.83766933592	28.2374992370605	14.3416662216187	67.0171279907227	238.88117980957	38.2000007629395	16.7999992370605	21.4000015258789	26.6833324432373	26.3666667938232	31.783332824707	26.1166648864746	807	247	123.132606506348	579	0	86	7	225	132.474621212121	210.641666666667	43.2818181818182	6	1	0
48	0	0	10.4575	16.4327	0	186	43	2	0	15.5605297088623	332.565384615385	1.08086475287293	20	4308.55853685145	28.2541675567627	14.2083339691162	66.7057876586914	239.606323242188	38.2000007629395	16.8999996185303	21.3000011444092	26.7000007629395	26.3999996185303	31.8166675567627	26.1166667938232	805	246	123.194412231445	578	0	86	7	225	134.492992424242	212.266666666667	49.3469696969697	6	2	0
49	1	3	10.50361	16.53138	1	2179	460	334	0	15.5605297088623	330.73625	4.97791856434703	14	752.878987795278	28.1749992370605	14.3000001907349	66.8224258422852	236.407775878906	38.2000007629395	16.7999992370605	21.4000015258789	26.783332824707	26.1666679382324	31.6499996185303	25.966667175293	807	248	123.796516418457	579	0	90	5	270	131.988257575758	231.65	26.4780303030303	24	6	0
50	1	2	10.50861	16.5205	1	1002	186	97	0.217639803886414	15.5605297088623	330.414375	4.88237307450477	20	652.749532835656	28.1749992370605	14.1833333969116	66.9025192260742	235.086990356445	38.0999984741211	16.8999996185303	21.1999988555908	26.8166656494141	26.1500015258789	31.6166667938232	25.9500007629395	809	249	123.808029174805	581	0	90	5	250	125.842234848485	217.575	25.9439393939394	8	2	0
51	0	0	10.50166	16.54	1	636	153	114	0.114933609962463	15.5605297088623	330.86858974359	4.9371976907435	20	968.593761192552	28.1833324432373	14.3000001907349	66.8224258422852	237.327285766602	38.2000007629395	16.7999992370605	21.4000015258789	26.7666664123535	26.2000007629395	31.6666660308838	25.966667175293	813	249	123.341407775879	581	0	93	5	269.25	129.678787878788	231.708333333333	25.2234848484848	8	2	0
52	0	0	10.5036	16.5313	1	541	121	123	0	15.5605297088623	330.73625	4.97791856434703	14	753.984609859484	28.1749992370605	14.3000001907349	66.8224258422852	236.407775878906	38.2000007629395	16.7999992370605	21.4000015258789	26.783332824707	26.1666679382324	31.6499996185303	25.966667175293	807	248	123.796516418457	579	0	90	5	270	131.988257575758	231.65	26.4780303030303	8	2	0
53	1	1	10.50166	16.54944	1	556	109	89	0.0700417682528496	15.5605297088623	330.83875	4.77134436159093	20	968.601614099211	28.1833324432373	14.3000001907349	66.8224258422852	237.327285766602	38.2000007629395	16.7999992370605	21.4000015258789	26.7666664123535	26.2000007629395	31.6666660308838	25.966667175293	816	250	123.289894104004	583	0	94	5	248.75	120.869696969697	217.641666666667	23.0871212121212	6	2	0
55	0	0	10.51416	16.47166	1	64	12	5	0	15.560528755188	330.0525	2.64132620620395	20	593.605608709358	28.1791667938232	14.0750007629395	67.023811340332	232.305221557617	38	17	21	26.8500003814697	26.1499996185303	31.5833339691162	25.9833335876465	806	248	123.569580078125	580	0	86	7	242	134.429924242424	225.95	38.0863636363636	6	1	0
56	1	2	10.43361	16.49194	1	356	107	33	0	15.5605306625366	330.701875	2.2833648594346	20	684.174615274751	28.1749992370605	14.2000007629395	66.6666717529297	242.426147460938	38.0999984741211	16.7999992370605	21.2999992370605	26.6166667938232	26.283332824707	31.783332824707	26	807	248	123.957214355469	581	0	88	5	225	131.015909090909	215.566666666667	37.130303030303	6	3	0
57	1	1	10.36166	16.48388	0	576	102	61	0	15.5605297088623	330.403125	2.26165031519411	20	137.510790157483	28.1833324432373	14.1166667938232	66.5880508422852	242.161972045898	38.0999984741211	16.8999996185303	21.1999988555908	26.5666656494141	26.4166679382324	31.8166656494141	26.0666656494141	815	249	123.312469482422	583	0	90	5	225	131.711174242424	217.416666666667	34.444696969697	6	1	0
59	0	0	10.51888	16.50444	1	151	42	4	0.384736120700836	15.5605297088623	329.82625	4.74698795254828	110	130.703428558796	28.1499996185303	14.0499992370605	66.9047622680664	232.545211791992	38	17	21	26.8500003814697	26.0833320617676	31.533332824707	25.9166660308838	821	250	122.450454711914	585	0	95	6	249.5	122.275	216.008333333333	24.6833333333333	6	1	0
62	0	0	10.48361	16.50444	0	140	18	0	0	15.5605306625366	332.180625	2.80431180725685	14	1170.19426460214	28.1833324432373	14.5	67.4418563842773	235.462158203125	38.2000007629395	16.7000007629395	21.5	26.75	26.216667175293	31.6499996185303	26.0166664123535	811	249	123.514984130859	582	0	88	6	225	128.513825757576	214.9	33.1719696969697	6	1	0
63	0	0	10.49472	16.4897	1	239	45	23	0	15.5605297088623	331.15375	2.86404218693272	14	443.318788929853	28.1958332061768	14.375	67.1728897094727	235.202606201172	38.2000007629395	16.7999992370605	21.4000015258789	26.783332824707	26.216667175293	31.6499996185303	26.0166664123535	804	247	123.693229675293	578	0	87	6	225.5	128.355681818182	214.791666666667	32.6143939393939	16	0	0
64	0	0	10.494721	16.4897	1	132	25	17	0	15.5605297088623	331.15375	2.86404218693272	14	443.318788929853	28.1958332061768	14.375	67.1728897094727	235.202606201172	38.2000007629395	16.7999992370605	21.4000015258789	26.783332824707	26.216667175293	31.6499996185303	26.0166664123535	804	247	123.693229675293	578	0	87	6	225.5	128.355681818182	214.791666666667	32.6143939393939	0	0	0
67	0	0	10.50638	16.4888	1	202	29	24	0	15.5605297088623	331.103125	3.06404274743333	20	475.224948997134	28.1916656494141	14.25	67.2169876098633	234.276748657227	38.0999984741211	16.8999996185303	21.1999988555908	26.8166656494141	26.1833343505859	31.6333332061768	26	804	248	124.067771911621	580	0	86	6	225.5	125.079924242424	213.933333333333	30.9363636363636	6	1	0
68	0	0	10.49638	16.4963	1	373	87	48	0	15.5605297088623	331.92875	2.77574114414728	20	279.127175642305	28.1791667938232	14.3916664123535	66.9379806518555	235.038284301758	38.2000007629395	16.7000007629395	21.5	26.783332824707	26.1833343505859	31.6333332061768	26	806	248	123.80525970459	580	0	87	6	240	135.947727272727	229.366666666667	32.9242424242424	6	1	0
69	1	1	10.42638	16.40027	0	406	82	17	0	15.5605297088623	331.658125	1.53752202199028	20	383.033813923858	28.2625007629395	14.1083335876465	66.864143371582	239.441802978516	38.0999984741211	17	21.0999984741211	26.6666679382324	26.4500007629395	31.8333320617676	26.1666660308838	803	246	123.439262390137	577	0	85	7	225	134.942424242424	214.183333333333	51.0280303030303	6	1	0
70	0	0	10.4375	16.5333	0	140	29	4	0	15.560528755188	333.305128205128	1.30690154368042	20	230.426391588519	28.091667175293	14.216667175293	66.4330215454102	242.025833129883	38	16.6000003814697	21.3999996185303	26.5499992370605	26.2000007629395	31.6833324432373	25.8999996185303	809	249	124.033714294434	582	0	89	5	240	136.169696969697	226.641666666667	34.7537878787879	6	2	0
71	0	0	10.4138	16.511666	0	326	36	16	0	15.5605297088623	330.86	2.3476253087682	20	161.920087165573	28.1041660308838	14.1749992370605	66.2383270263672	242.828536987305	38.0999984741211	16.7000007629395	21.3999977111816	26.533332824707	26.2333335876465	31.7166652679443	25.9333343505859	812	249	123.538246154785	582	0	90	5	225	128.410037878788	216.108333333333	33.1901515151515	4	0	0
72	0	0	10.40833	16.5158	0	327	37	7	0	15.5605297088623	331.369375	2.03421320760232	20	905.481767696869	28.1083335876465	14.1666660308838	66.1993789672852	243.364944458008	38.0999984741211	16.7000007629395	21.3999977111816	26.533332824707	26.2333335876465	31.7333335876465	25.9333343505859	812	249	123.76277923584	583	0	89	5	240	136.795265151515	229.775	35.4810606060606	6	0	0
73	0	0	10.5683	16.5127	0	195	15	0	0	15.5605297088623	333.040625	1.03363066643585	20	1893.19254737462	28.1333332061768	14.5500001907349	67.0506896972656	242.208892822266	38.2000007629395	16.5	21.7000007629395	26.6833343505859	26.1166667938232	31.7000007629395	25.8833332061768	793	246	124.783401489258	574	0	84	5	225	132.534090909091	215.658333333333	44.3030303030303	6	0	0
74	0	0	10.41055	16.5872	0	701	102	113	0	15.5605306625366	334.744375	1.28843641757222	20	1847.24018073266	27.9874992370605	13.7749996185303	65.9090957641602	241.379776000977	37.5999984741211	16.7000007629395	20.8999977111816	26.4333324432373	26.1333332061768	31.5833320617676	25.8166675567627	808	251	125.162338256836	584	0	89	3	225	134.978598484848	215.05	44.5477272727273	6	0	0
75	0	0	10.42944	16.51083	0	203	40	39	0	15.5605297088623	331.06875	2.43469264336739	20	497.208166027324	28.095832824707	14.1750001907349	66.5493011474609	242.49137878418	38	16.7000007629395	21.2999992370605	26.533332824707	26.216667175293	31.6999988555908	25.9166679382324	811	249	123.86499786377	583	0	89	5	225	130.176893939394	215.241666666667	34.3659090909091	6	0	0
77	0	0	10.50472	16.5583	1	218	43	20	0.0275001581758261	15.5605297088623	330.63625	4.41303271272458	20	630.124106027505	28.1958332061768	14.2749996185303	66.7056045532227	237.902374267578	38.2000007629395	16.7999992370605	21.4000015258789	26.7666664123535	26.216667175293	31.7000007629395	25.9833335876465	801	248	124.689498901367	578	0	88	4	244	123.420454545455	217.575	26.6651515151515	6	0	0
78	0	0	10.3836	16.463	0	464	94	29	0	15.5605297088623	331.993125	1.127551480904	20	2505.13806419172	28.220832824707	14.1916666030884	66.3162002563477	245.435195922852	38.2999992370605	16.8999996185303	21.3999996185303	26.5833339691162	26.4500007629395	31.8999996185303	26.0500011444092	811	248	123.478988647461	582	0	89	5	240	139.366287878788	229.216666666667	40.0651515151515	18	0	0
79	0	0	10.383601	16.463	0	326	68	24	0	15.5605297088623	331.993125	1.127551480904	20	2505.13806419172	28.220832824707	14.1916666030884	66.3162002563477	245.435195922852	38.2999992370605	16.8999996185303	21.3999996185303	26.5833339691162	26.4500007629395	31.8999996185303	26.0500011444092	811	248	123.478988647461	582	0	89	5	240	139.366287878788	229.216666666667	40.0651515151515	0	0	0
80	0	0	10.37055	16.465	0	138	26	5	0	15.5605297088623	332.041025641026	1.20011073868298	20	2042.42585885987	28.2041664123535	14.1750001907349	66.5492935180664	243.342788696289	38.2000007629395	16.8999996185303	21.3000011444092	26.5666656494141	26.466667175293	31.8666667938232	26.0833339691162	812	248	123.145896911621	581	0	90	5	225	131.558333333333	215.95	36.3666666666667	6	0	0
81	1	1	10.44166	16.45527	0	238	41	18	0	15.5605306625366	332.51125	1.23169460795058	20	3243.94317586322	28.283332824707	14.25	66.5887832641602	243.444351196289	38.2999992370605	16.8999996185303	21.3999996185303	26.6833343505859	26.4333343505859	31.9166660308838	26.1333332061768	808	248	123.678939819336	581	0	87	6	240	139.278977272727	230.166666666667	44.5742424242424	6	0	0
82	0	0	10.40083	16.48805	1	605	141	50	0	15.5605297088623	330.316875	1.96089735412027	130	138.63265778645	28.1749992370605	14.216667175293	66.4330215454102	244.386993408203	38.2000007629395	16.7999992370605	21.4000015258789	26.5666656494141	26.3333339691162	31.8166656494141	26	810	248	123.597923278809	581	0	89	5	225	131.072348484848	216.183333333333	39.6477272727273	6	0	0
83	0	0	10.39805	16.49194	1	308	53	25	0	15.5605297088623	330.153125	2.09581082131695	20	198.185930451367	28.1666660308838	14.1999998092651	66.3551330566406	243.658981323242	38.2000007629395	16.7999992370605	21.4000015258789	26.5666656494141	26.3333339691162	31.7999992370605	26	812	248	123.432075500488	582	0	89	5	225	131.009090909091	216.566666666667	38.9113636363636	6	0	0
84	0	0	10.42416	16.4575	0	377	61	21	0	15.5605297088623	331.549358974359	1.23820913917546	20	1419.43724211173	28.2749996185303	14.2333335876465	66.5109024047852	244.545043945312	38.2999992370605	16.8999996185303	21.3999996185303	26.6666679382324	26.4500007629395	31.9333343505859	26.1166667938232	812	248	123.231979370117	582	0	89	6	240	138.338446969697	230.9	42.2454545454545	6	0	0
85	0	0	10.3975	16.46111	0	138	32	4	0	15.5605297088623	331.512179487179	1.12176227552282	20	967.779362024639	28.2291660308838	14.2083339691162	66.0852661132812	247.160797119141	38.4000015258789	16.8999996185303	21.5000019073486	26.5833320617676	26.4333343505859	31.9333343505859	26.0500011444092	812	248	123.231979370117	582	0	89	6	240	138.466666666667	228.95	40.5916666666667	12	0	0
86	0	0	10.397501	16.46111	0	77	18	4	0	15.5605297088623	331.512179487179	1.12176227552282	20	967.779362024639	28.2291660308838	14.2083339691162	66.0852661132812	247.160797119141	38.4000015258789	16.8999996185303	21.5000019073486	26.5833320617676	26.4333343505859	31.9333343505859	26.0500011444092	812	248	123.231979370117	582	0	89	6	240	138.466666666667	228.95	40.5916666666667	0	0	0
88	0	0	10.77169	16.06656	0	82	14	0	0	15.5605297088623	324.938125	5.71639919413582	20	1246.66925747867	28.1708335876465	13.9416666030884	67.3510437011719	232.070297241211	37.9000015258789	17.2000007629395	20.7000007629395	26.75	26.1166667938232	31.5499992370605	26.0833339691162	716	229	127.563354492188	527	0	68	5	241.75	141.32821969697	223.025	48.9712121212121	10	144	1
89	0	0	10.80416	16.06657	0	180	50	0	0	15.5605297088623	329.05375	1.36913568367975	20	4320.86768441436	28.2416667938232	14.4166669845581	68.0031509399414	237.418243408203	38.0999984741211	16.8999996185303	21.1999988555908	26.6666660308838	26.2666664123535	31.716667175293	26.1833343505859	709	228	128.251510620117	524	0	67	4	240	148.150757575758	233.866666666667	56.6530303030303	10	143	1
90	0	0	10.771	16.06422	0	80	50	0	0	15.5605297088623	324.79625	5.80803919253639	20	1170.36412909488	28.1708335876465	13.9416666030884	67.3510437011719	232.070297241211	37.9000015258789	17.2000007629395	20.7000007629395	26.75	26.1166667938232	31.5499992370605	26.0833339691162	716	229	127.563354492188	527	0	68	5	262.5	151.095075757576	238.491666666667	52.6386363636364	10	145	1
91	0	0	10.8183	16.02114	0	118	24	0	0	9.07238006591797	327.398125	1.67708955566961	20	194.237509376186	28.2541675567627	14.5916662216187	67.8682174682617	237.84504699707	38.2999992370605	16.7999992370605	21.5	26.7000007629395	26.2666664123535	31.7333335876465	26.1833343505859	706	227	128.270492553711	522	0	67	4	225	137.90946969697	217.9	47.6962121212121	10	139	1
92	0	0	10.8134	15.92888	0	108	27	0	0	9.07238101959229	326.534375	3.87823655913746	14	3555.18716924747	28.1708335876465	14.3583335876465	68.0489730834961	234.069320678711	38	16.8999996185303	21.1000003814697	26.5666675567627	26.2666664123535	31.6166667938232	26.216667175293	696	225	128.720260620117	515	0	65	4	225	142.352840909091	221.1	55.8530303030303	10	117	1
93	0	0	10.82593	15.92378	0	120	20	0	0	9.07238006591797	328.686875	1.59033281372532	14	4113.31304771082	28.220832824707	14.3083333969116	68.1349182128906	234.341049194336	38	17	21	26.5666675567627	26.3500003814697	31.6666679382324	26.2999992370605	691	224	129.432220458984	514	0	64	3	240	151.354166666667	235.4	59.8666666666667	10	125	1
94	1	16	10.79525	15.91317	1	80	23	13	0	9.07238101959229	319.734375	5.50047524099491	14	1879.46840898358	28.154167175293	14.2416667938232	68.1419448852539	231.854782104492	37.9000015258789	17	20.9000015258789	26.6166667938232	26.2000007629395	31.5500011444092	26.1666660308838	695	224	128.669403076172	514	0	66	3	255.5	151.697916666667	237.158333333333	56.3416666666667	10	175	1
96	1	1	10.80675	15.99197	1	3728	802	191	0.27120503783226	9.07238006591797	323.443125	4.66131367079989	20	501.211188763132	28.2083339691162	14.6499996185303	68.139533996582	235.746719360352	38.2000007629395	16.7000007629395	21.5	26.7000007629395	26.2000007629395	31.6499996185303	26.1166667938232	703	226	128.529312133789	520	0	66	4	225	138.70321969697	218.833333333333	51.0128787878788	75	852	1
97	0	0	10.803	15.98882	1	383	72	103	0	9.07238006591797	322.350625	5.23041923871863	20	454.565152969725	28.1833343505859	14.6499996185303	68.139533996582	234.504623413086	38.2000007629395	16.7000007629395	21.5	26.7000007629395	26.1666679382324	31.6166667938232	26.1166667938232	703	226	128.258071899414	519	0	66	4	226	138.99375	219.066666666667	50.05	10	171	1
98	0	0	10.80216	15.98787	1	205	37	57	0	9.07238006591797	322.13125	5.36721788544994	20	463.11981229053	28.1833343505859	14.6499996185303	68.139533996582	234.504623413086	38.2000007629395	16.7000007629395	21.5	26.7000007629395	26.1666679382324	31.6166667938232	26.1166667938232	703	226	128.258071899414	519	0	66	4	226	138.819128787879	219.2	49.3931818181818	10	168	1
99	0	0	10.81182	15.99439	0	748	182	23	0	9.07238006591797	324.72125	4.14765600598277	14	726.684617480683	28.2000007629395	14.6666660308838	68.2170562744141	236.527923583984	38.2000007629395	16.7000007629395	21.5	26.6666660308838	26.216667175293	31.6666679382324	26.1333332061768	704	226	128.070724487305	519	0	67	4	225	138.526136363636	218.616666666667	51.5295454545455	21	177	1
100	0	0	10.80984	15.9965	0	1902	359	5	0	9.07238006591797	324.19375	4.42263334915842	14	426.144600720444	28.2000007629395	14.6666660308838	68.2170562744141	236.527923583984	38.2000007629395	16.7000007629395	21.5	26.6666660308838	26.216667175293	31.6666679382324	26.1333332061768	704	226	128.070724487305	519	0	67	4	225	138.946401515152	218.608333333333	52.0189393939394	19	173	1
102	0	0	10.78709	16.04112	0	96	16	0	0	9.07238006591797	329.21625	1.90997799659241	14	2517.34514949799	28.1749992370605	14.3000001907349	67.7725067138672	233.914306640625	38	16.8999996185303	21.1000003814697	26.6833324432373	26.1666660308838	31.5833320617676	26.1000003814697	710	227	127.941207885742	524	0	68	4	240.5	149.894886363636	234.816666666667	58.4878787878788	10	146	1
103	0	0	10.77842	16.03039	0	225	58	2	0	9.07238006591797	325.70375	5.71512467876324	20	1008.95224937377	28.1458339691162	14.2083339691162	67.6587295532227	231.893951416016	38	17	21	26.716667175293	26.1166667938232	31.5166664123535	26.0499992370605	710	227	128.003997802734	524	0	67	4	260.25	152.197727272727	234.75	61.1825757575758	10	144	1
104	1	3	10.78549	16.01264	1	201	45	17	0.00962812826037407	9.07238006591797	322.47	6.23063905545809	14	528.155272692254	28.158332824707	14.4500007629395	67.8403778076172	233.402038574219	38.0999984741211	16.7999992370605	21.2999992370605	26.716667175293	26.1166667938232	31.5499992370605	26.0499992370605	706	227	128.373382568359	522	0	67	4	264.75	151.836742424242	234.825	59.4136363636364	10	161	1
105	0	0	10.8363	15.85837	0	224	60	0	0	9.07238006591797	326.609375	2.07924003756989	14	420.06874907021	28.3208332061768	14.2416658401489	68.1419525146484	231.550659179688	38.0999984741211	17.2000007629395	20.8999977111816	26.6833324432373	26.4833335876465	31.7333335876465	26.4166660308838	686	222	129.17578125	509	0	64	3	225	136.595075757576	222.266666666667	48.2636363636364	10	156	1
106	0	0	10.9015	15.94287	0	59	20	1	0	9.07238006591797	326.26375	1.41525184105462	20	814.606834689812	28.279167175293	14.2583332061768	67.5750350952148	238.551116943359	38	16.8999996185303	21.1000003814697	26.6666660308838	26.283332824707	31.7666664123535	26.2666664123535	678	222	129.959609985352	506	0	61	4	225	139.883143939394	215.975	50.0159090909091	10	157	1
107	0	0	10.84724	15.83708	0	43	11	0	0	9.07238006591797	327.640625	1.71888662115488	14	2097.4275201457	28.3250007629395	14.25	68.1818237304688	231.217102050781	38.0999984741211	17.2000007629395	20.8999977111816	26.6499996185303	26.5166664123535	31.7333335876465	26.466667175293	685	222	129.224868774414	508	0	64	3	240	147.388257575758	236.416666666667	48.5780303030303	10	160	1
108	0	0	10.8522	15.84414	0	103	27	0	0	9.07238006591797	327.934375	1.71738514658581	14	1841.1779467562	28.3291664123535	14.2416667938232	68.1419525146484	231.707641601562	38.0999984741211	17.2000007629395	20.8999977111816	26.6499996185303	26.533332824707	31.75	26.466667175293	680	221	129.703842163086	506	0	63	3	240	148.241098484848	237.066666666667	48.0477272727273	10	158	1
109	0	0	10.43442	17.18208	0	181	43	0	0	15.560528755188	339.67625	3.19751090459292	20	1280.74566097949	28.1208343505859	13.9750003814697	66.5476150512695	237.940612792969	37.9000015258789	16.8999996185303	21.0000019073486	26.6833343505859	26.1666660308838	31.6166667938232	25.8999996185303	824	245	122.364959716797	585	0	94	2	229.25	131.592803030303	219.066666666667	45.8212121212121	27	293	1
110	0	0	10.77681	16.83431	0	152	40	0	0	15.5605297088623	338.054375	1.63342765774021	20	30.2467042694909	28.1458339691162	14.8250007629395	66.4798278808594	256.997131347656	38.5	16.2000007629395	22.2999992370605	26.716667175293	25.8833332061768	31.8500003814697	25.6666679382324	773	243	126.479789733887	562	0	81	2	240	140.816098484848	227.783333333333	40.5977272727273	26	284	0
112	0	0	10.83937	15.85139	0	243	54	0	0	9.07238006591797	326.83	1.7296588752961	14	361.232381648133	28.3083324432373	14.2499990463257	68.1818237304688	230.482040405273	38.0999984741211	17.2000007629395	20.8999977111816	26.6833324432373	26.466667175293	31.7000007629395	26.4166660308838	686	222	129.263122558594	509	0	64	3	240	145.94053030303	237	49.5954545454545	10	156	1
113	0	0	10.859	15.8338	0	88	13	0	0	9.07238006591797	328.72375	1.62375607847253	20	3157.05077028893	28.3333339691162	14.25	67.8571472167969	233.377670288086	38.0999984741211	17.1000003814697	20.9999980926514	26.6333332061768	26.5166664123535	31.7666664123535	26.466667175293	678	221	129.718185424805	504	0	63	3	240	149.600568181818	236.191666666667	50.0606060606061	10	159	1
114	0	0	10.89573	15.83238	0	157	19	0	0	9.07238006591797	330.0575	1.6780803678834	20	3064.22900970677	28.3333339691162	14.1666660308838	67.7830963134766	234.097229003906	38	17.1000003814697	20.8999996185303	26.6166667938232	26.5166664123535	31.783332824707	26.466667175293	670	220	130.595581054688	501	0	61	3	225	141.151704545455	220.55	46.5401515151515	10	154	1
116	1	1	10.78668	15.99478	1	71	17	4	0.170956462621689	9.07238101959229	318.12625	4.43918657226632	200	600.450963337445	28.1916656494141	14.4333333969116	68.0817642211914	233.742584228516	38.0999984741211	16.8999996185303	21.1999988555908	26.7666664123535	26.1333332061768	31.5999984741211	26.0833339691162	704	226	128.261993408203	520	0	67	4	250.25	142.602651515152	222.625	51.4772727272727	10	175	1
117	1	3	10.78373	15.94895	1	575	48	18	0.0556537732481956	9.07238006591797	316.93	6.50386713269881	110	274.077922833652	28.1916656494141	14.3000001907349	68.0952377319336	230.560913085938	38	17	21	26.75	26.1666660308838	31.5499992370605	26.1499996185303	699	225	128.578811645508	517	0	65	4	280.5	154.415151515152	240.991666666667	53.6606060606061	10	167	1
118	0	0	10.81667	15.87398	0	102	21	1	0	9.07238101959229	324.56125	3.94331294860447	20	1022.53711385279	28.2541656494141	14.2749996185303	68.3014373779297	230.419143676758	38	17.1000003814697	20.8999996185303	26.6833343505859	26.3833332061768	31.6499996185303	26.3166675567627	687	222	129.213653564453	510	0	64	3	226	136.583522727273	221.841666666667	51.4840909090909	10	158	1
119	0	0	10.82935	15.85866	1	45	6	0	0	9.07238006591797	325.295	3.77665718091593	14	363.642320140742	28.2875003814697	14.2749996185303	67.9761962890625	230.938034057617	38.0999984741211	17.1000003814697	20.9999980926514	26.6833343505859	26.4166660308838	31.6833324432373	26.3666667938232	688	223	129.370681762695	511	0	64	3	227.75	137.035606060606	222.233333333333	50.4340909090909	9	154	1
120	1	3	10.82388	15.84839	1	181	36	9	0	9.07238101959229	322.803125	5.59432082565102	14	361.979712391379	28.2458324432373	14.2916660308838	68.3811798095703	229.529739379883	38	17.1000003814697	20.8999996185303	26.716667175293	26.3166656494141	31.6000003814697	26.283332824707	688	222	129.079177856445	510	0	64	3	247.75	145.158143939394	236.908333333333	51.5409090909091	10	161	1
121	1	9	10.82274	15.83916	1	263	46	66	0.00563531648367643	9.07238006591797	322.713125	5.75697767751119	20	990.905508293118	28.1958332061768	14.3083333969116	68.4609298706055	228.059585571289	38	17.1000003814697	20.8999996185303	26.6666660308838	26.283332824707	31.533332824707	26.25	688	222	129.079177856445	510	0	64	3	245.5	143.176515151515	236.65	47.2560606060606	10	162	1
122	0	0	10.82373	16.03365	0	72	22	0	0	10.0913352966309	328.115	1.49688858040231	20	808.020567162927	28.2708339691162	14.4916667938232	68.0359878540039	238.017013549805	38.2000007629395	16.8999996185303	21.3000011444092	26.6833324432373	26.3166656494141	31.7666664123535	26.216667175293	706	227	128.104080200195	521	0	67	4	240	146.894128787879	233.041666666667	48.9181818181818	10	140	1
123	0	0	10.83113	15.82745	0	67	14	0	0	9.07238006591797	326.221875	2.8178199113025	20	2553.52520903188	28.216667175293	14.283332824707	68.34130859375	229.261016845703	38	17.1000003814697	20.8999996185303	26.6666660308838	26.3166656494141	31.5833339691162	26.283332824707	686	222	129.263122558594	509	0	64	3	225.5	135.860227272727	221.25	44.1325757575758	10	160	1
124	0	0	10.8473	15.82454	0	186	47	0	0	9.07238006591797	327.973125	1.63334629578397	14	3285.11706414984	28.283332824707	14.2999992370605	68.0952377319336	231.04833984375	38.0999984741211	17.1000003814697	20.9999980926514	26.6333332061768	26.4500007629395	31.6833324432373	26.4166660308838	680	221	129.619506835938	505	0	63	3	225	138.403598484848	220.683333333333	45.9893939393939	10	163	1
125	0	0	10.81884	15.90987	0	46	10	0	0	9.07238101959229	326.32	4.16078960130363	20	2405.49785454071	28.2041664123535	14.3083333969116	68.1349182128906	232.803649902344	38	17	21	26.5833339691162	26.3333339691162	31.6333332061768	26.283332824707	692	223	128.746444702148	512	0	65	3	228.5	142.331439393939	222	58.1507575757576	10	121	1
126	0	0	10.81494	15.93569	0	121	37	0	0	9.07238006591797	326.696875	3.62604576147216	20	3725.43915514864	28.1749992370605	14.4166660308838	68.3254318237305	233.457214355469	38	16.8999996185303	21.1000003814697	26.5833339691162	26.25	31.6000003814697	26.216667175293	697	225	128.756240844727	516	0	65	4	256	161.282954545455	250.95	62.3651515151515	18	245	1
127	0	0	10.814941	15.93569	0	42	8	0	0	9.07238006591797	326.696875	3.62604576147216	20	3725.43915514864	28.1749992370605	14.4166660308838	68.3254318237305	233.457214355469	38	16.8999996185303	21.1000003814697	26.5833339691162	26.25	31.6000003814697	26.216667175293	697	225	128.756240844727	516	0	65	4	256	161.282954545455	250.95	62.3651515151515	0	0	1
128	0	0	10.81763	15.88912	1	320	108	15	0	9.07238006591797	323.718125	5.18451743149721	20	524.77285567585	28.2374992370605	14.2916669845581	68.3811798095703	230.878997802734	38	17.1000003814697	20.8999996185303	26.6333332061768	26.3833332061768	31.6333332061768	26.3166675567627	690	223	129.121826171875	512	0	65	3	233.5	139.728787878788	222.591666666667	55.4568181818182	20	136	1
129	0	0	10.84313	15.90792	0	222	73	0	0	9.07238006591797	328.7925	1.56356058439165	14	3973.39868325135	28.3041667938232	14.2916660308838	68.0555572509766	234.243988037109	38.0999984741211	17.1000003814697	20.9999980926514	26.6166667938232	26.4833335876465	31.7666664123535	26.4166660308838	686	223	129.470825195312	510	0	64	3	225	139.920454545455	220.541666666667	55.5068181818182	30	364	1
130	0	0	10.843131	15.90792	0	113	53	0	0	9.07238006591797	328.7925	1.56356058439165	14	3973.39868325135	28.3041667938232	14.2916660308838	68.0555572509766	234.243988037109	38.0999984741211	17.1000003814697	20.9999980926514	26.6166667938232	26.4833335876465	31.7666664123535	26.4166660308838	686	223	129.470825195312	510	0	64	3	225	139.920454545455	220.541666666667	55.5068181818182	0	0	1
132	1	6	10.80113	15.86858	1	136	36	18	0	9.07238006591797	318.79125	5.86636022602077	20	1883.9271172545	28.1625003814697	14.2916669845581	68.0555572509766	229.229202270508	38	17	21	26.6499996185303	26.2333335876465	31.5166664123535	26.1999988555908	693	223	128.669891357422	512	0	66	3	256.75	126.288446969697	222.608333333333	32.9204545454545	15	184	1
133	0	0	10.83739	15.97777	0	445	34	8	0	9.07238006591797	326.463125	1.27265569467875	14	1883.16699570177	28.2749996185303	14.6833333969116	67.978385925293	238.91325378418	38.4000015258789	16.7999992370605	21.6000022888184	26.6666660308838	26.3166675567627	31.783332824707	26.25	699	226	128.411529541016	516	0	67	4	240	146.924242424242	232.108333333333	51.7636363636364	10	160	1
134	0	0	10.65157	16.82172	0	125	19	0	0	15.5605297088623	337.863125	1.45969926203473	20	611.262563244582	28.1416664123535	14.0833339691162	65.5038757324219	251.367462158203	38	16.5	21.5	26.6666679382324	26.0499992370605	31.8333320617676	25.7666664123535	786	247	126.386566162109	571	0	84	2	225	137.287689393939	216.391666666667	44.9340909090909	30	382	0
135	0	0	10.81256	16.0282	0	339	55	0	0	9.07238101959229	328.094375	1.47243791218961	14	619.444577004656	28.2291660308838	14.5416660308838	67.9517059326172	237.347640991211	38.2000007629395	16.7999992370605	21.4000015258789	26.6666660308838	26.25	31.7000007629395	26.1666679382324	707	228	128.527496337891	523	0	67	4	240	148.416098484848	233.466666666667	53.2310606060606	10	141	1
136	0	0	10.92653	16.04886	0	224	52	1	0	9.07238101959229	328.494375	1.14816910429498	20	2743.54651996151	28.2958335876465	14.5249996185303	67.8738403320312	239.416488647461	38.0999984741211	16.7000007629395	21.3999977111816	26.75	26.2000007629395	31.783332824707	26.2000007629395	687	224	129.350433349609	511	0	63	0	225	141.992613636364	216.191666666667	56.2537878787879	10	138	1
137	1	2	10.80093	15.85847	1	108	24	10	0	9.07238006591797	316.8825	6.06540905396082	20	1732.56519770099	28.1749992370605	14.2833337783813	68.34130859375	227.431304931641	38	17.1000003814697	20.8999996185303	26.7000007629395	26.2333335876465	31.5	26.2000007629395	696	223	128.185562133789	513	0	67	3	264	124.836742424242	224.533333333333	29.205303030303	10	162	1
138	0	0	10.88828	15.93768	0	292	42	0	0	9.07238006591797	326.696875	1.50670471022108	20	925.061755058328	28.2416667938232	14.2666673660278	67.2955932617188	238.077865600586	38	16.7999992370605	21.2000007629395	26.6333332061768	26.2666664123535	31.7333335876465	26.25	682	223	130.056228637695	509	0	62	3	225	140.778787878788	217.308333333333	50.9234848484849	10	157	1
139	1	1	10.72916	16.2375	1	92	48	8	0	15.5605297088623	325.351282051282	5.41133544273756	20	1295.52687054785	28.1416664123535	14.0500001907349	67.2248764038086	234.354354858398	37.9000015258789	17	20.9000015258789	26.7999992370605	26.033332824707	31.5499992370605	25.9500007629395	738	234	126.852127075195	541	0	72	5	255.75	134.074242424242	220.583333333333	42.855303030303	6	25	1
140	1	16	10.71222	16.25944	1	617	181	74	0	15.5605297088623	324.88	5.36130252158512	20	746.768416004886	28.0791664123535	14.0083332061768	67.025520324707	235.212280273438	37.7999992370605	16.8999996185303	20.8999996185303	26.7333335876465	25.9833335876465	31.5	25.8666667938232	747	235	125.980186462402	545	0	74	5	245.75	129.682765151515	219.85	30.7227272727273	42	133	1
141	0	0	10.7125	16.25805	1	93	32	3	0.0373467914760113	15.5605297088623	324.660897435897	5.39127265816307	20	718.704873628631	28.1124992370605	13.9583339691162	67.1073760986328	232.027847290039	37.7999992370605	17	20.7999992370605	26.7999992370605	26	31.466667175293	25.9166679382324	746	235	126.100692749023	545	0	74	5	249.25	128.876515151515	219.9	29.4977272727273	6	28	1
143	0	0	10.712221	16.25944	1	394	112	52	0	15.5605297088623	324.88	5.36130252158512	20	746.768416004886	28.0791664123535	14.0083332061768	67.025520324707	235.212280273438	37.7999992370605	16.8999996185303	20.8999996185303	26.7333335876465	25.9833335876465	31.5	25.8666667938232	747	235	125.980186462402	545	0	74	5	245.75	129.682765151515	219.85	30.7227272727273	0	0	1
144	1	2	10.71194	16.25555	1	46	14	18	0.0373467914760113	15.5605297088623	324.036875	5.37876353543324	20	629.279443849636	28.1124992370605	13.9583339691162	67.1073760986328	232.027847290039	37.7999992370605	17	20.7999992370605	26.7999992370605	26	31.466667175293	25.9166679382324	746	235	126.100692749023	545	0	74	5	268.75	136.356439393939	234.416666666667	30.3757575757576	6	30	1
145	1	4	10.7825	16.0997	1	2747	NA	61	0	15.5605297088623	324.782692307692	5.54689221752217	20	653.254369329554	28.1833343505859	14.1166667938232	67.2222213745117	232.782897949219	38	17	21	26.7999992370605	26.1166667938232	31.5666656494141	26.0499992370605	716	230	127.946174621582	528	0	68	5	241	142.729924242424	222.925	46.044696969697	42	96	1
146	0	0	10.78222	16.11666	1	1064	377	0	0	15.5605297088623	322.87375	5.72129961029566	14	227.069962117465	28.2083339691162	14.1499996185303	67.3809509277344	234.23796081543	38	17	21	26.8500003814697	26.1000003814697	31.6000003814697	26.033332824707	717	229	127.789543151855	529	0	68	5	265.75	151.652083333333	236.65	49.15	18	25	1
147	0	0	10.78111	16.11972	1	786	278	0	0	15.5605297088623	322.51125	5.72005881595952	14	561.876067945101	28.1958332061768	14.1750001907349	67.1800918579102	235.096282958984	38	16.8999996185303	21.1000003814697	26.8333339691162	26.0833339691162	31.6000003814697	26	721	230	127.395370483398	530	0	69	5	249.5	142.033522727273	221.341666666667	46.3507575757576	18	23	1
148	1	1	10.78222	16.11916	1	580	267	28	0	15.5605297088623	322.81875	5.67382310310943	14	500.42862280835	28.1958332061768	14.1750001907349	67.1800918579102	235.096282958984	38	16.8999996185303	21.1000003814697	26.8333339691162	26.0833339691162	31.6000003814697	26	721	230	127.395370483398	530	0	69	5	264.5	151.054734848485	235.9	49.2772727272727	18	26	1
149	1	1	10.78222	16.11388	1	317	97	33	0	15.5605297088623	323.02625	5.75521611304192	14	76.9046034428706	28.2083339691162	14.1499996185303	67.3809509277344	234.23796081543	38	17	21	26.8500003814697	26.1000003814697	31.6000003814697	26.033332824707	717	229	127.789543151855	529	0	68	5	285.25	162.521022727273	253.325	52.4590909090909	8	22	1
150	0	0	10.782	16.1175	0	181	37	0	0	15.5605297088623	322.844230769231	5.71153633089129	14	318.918634935326	28.1958332061768	14.1750001907349	67.1800918579102	235.096282958984	38	16.8999996185303	21.1000003814697	26.8333339691162	26.0833339691162	31.6000003814697	26	721	230	127.395370483398	530	0	69	5	265.75	151.652083333333	236.65	49.15	4	23	1
151	0	0	10.75222	16.1675	1	121	31	3	0	15.5605306625366	323.008333333333	5.16792369543006	20	237.424138823752	28.1499996185303	14.1000003814697	66.8246383666992	235.989242553711	37.9000015258789	16.7999992370605	21.1000022888184	26.783332824707	26.0166664123535	31.5833339691162	25.9833335876465	732	233	127.046669006348	537	0	71	5	229	135.389204545455	214.391666666667	46.1984848484848	6	24	1
152	0	0	10.74333	16.18833	1	417	97	25	0	15.5605297088623	324.40625	5.15476169843037	14	841.894529776881	28.1791667938232	14.1583337783813	67.1010971069336	235.926223754883	37.9000015258789	16.7999992370605	21.1000022888184	26.783332824707	26.1000003814697	31.6333332061768	26.0166664123535	734	233	126.789268493652	538	0	71	5	258	147.331818181818	230.65	50.4022727272727	6	23	1
154	0	0	10.69416	16.29722	1	165	49	9	0	15.5605297088623	325.07125	4.35178235824799	20	76.2028064757264	28.0874996185303	13.908332824707	66.8669815063477	235.48908996582	37.7000007629395	16.8999996185303	20.8000011444092	26.716667175293	26	31.5166664123535	25.8833332061768	752	237	126.006172180176	549	0	74	6	255	150.229545454545	233.933333333333	54.8681818181818	18	69	1
155	0	0	10.694161	16.29722	1	105	34	0	0	15.5605297088623	325.07125	4.35178235824799	20	76.2028064757264	28.0874996185303	13.908332824707	66.8669815063477	235.48908996582	37.7000007629395	16.8999996185303	20.8000011444092	26.716667175293	26	31.5166664123535	25.8833332061768	752	237	126.006172180176	549	0	74	6	255	150.229545454545	233.933333333333	54.8681818181818	0	0	1
156	0	0	10.69583	16.30361	1	60	15	9	0	15.5605306625366	326.170625	4.08098286232332	20	622.746988670515	28.0874996185303	13.8916664123535	66.7868576049805	235.189727783203	37.7000007629395	16.8999996185303	20.8000011444092	26.6833343505859	26.033332824707	31.5166664123535	25.9166660308838	752	237	126.006172180176	549	0	74	6	229.75	140.309848484848	218.466666666667	52.2060606060606	6	23	1
158	1	3	10.6919444	16.32722222	0	211	37	31	0	15.5605297088623	328.83375	3.7040094142818	20	2376.01731656324	28.0499992370605	13.8333339691162	66.8276977539062	235.68083190918	37.5	16.7999992370605	20.7000007629395	26.6499996185303	26	31.5	25.8666667938232	754	238	126.184753417969	551	0	74	6	240	151.807386363636	232.725	62.9045454545455	2	24	1
160	0	0	10.73111	16.21916	1	135	55	18	0.289828479290009	15.560528755188	324.135	5.3954813976322	14	445.314699668734	28.1625003814697	14.0416660308838	67.1850051879883	233.550888061523	37.9000015258789	17	20.9000015258789	26.8333339691162	26.033332824707	31.5499992370605	25.9833335876465	738	234	126.852127075195	541	0	72	5	276.5	145.914772727273	235.3	48.1174242424242	6	24	1
161	0	0	10.73166	16.22694	0	42	10	0	0.0641195699572563	15.5605297088623	324.723125	5.30568649447091	20	670.672376516917	28.1666660308838	14.0500001907349	67.2248764038086	233.572372436523	37.9000015258789	17	20.9000015258789	26.8333339691162	26.033332824707	31.5499992370605	25.9833335876465	741	235	126.74560546875	543	0	72	5	274	144.45303030303	234.658333333333	47.7954545454545	6	23	1
162	0	0	10.665319	16.261064	0	383	88	0	0	15.5605306625366	330.41375	1.485829984963	20	2530.81730136887	28.1333332061768	13.8333330154419	66.8276977539062	233.134094238281	37.7999992370605	17.1000003814697	20.6999988555908	26.783332824707	26.0499992370605	31.5166664123535	25.9500007629395	757	238	125.859031677246	552	0	75	6	240	146.483712121212	233.483333333333	43.7515151515152	10	141	1
163	1	2	10.64258	16.32708	1	136	39	5	0.0415833294391632	15.5605306625366	327.733125	4.72356833289169	20	913.842669954887	28.158332824707	14	66.9856491088867	235.293182373047	37.7999992370605	16.8999996185303	20.8999996185303	26.783332824707	26.1166667938232	31.6000003814697	25.9500007629395	782	241	123.484375	561	0	85	6	241.75	124.442424242424	218.433333333333	30.4113636363636	10	143	1
164	0	0	10.529119	16.250097	0	178	29	8	0	15.5605297088623	331.72	1.54088739326539	20	1976.89558981421	28.216667175293	13.9499998092651	66.7464065551758	235.953903198242	37.7999992370605	16.8999996185303	20.8999996185303	26.7000007629395	26.3166656494141	31.716667175293	26.1166667938232	778	241	124.352745056152	562	0	80	6	240	145.726325757576	233.216666666667	54.180303030303	10	131	1
165	0	0	10.543928	16.212258	0	532	106	5	0	15.5605297088623	331.1	1.35873244097351	20	2323.66237745693	28.216667175293	14.0500001907349	66.9047546386719	235.934646606445	37.9000015258789	16.8999996185303	21.0000019073486	26.716667175293	26.2999992370605	31.716667175293	26.1166667938232	768	239	124.837066650391	556	0	78	6	225	135.881060606061	218.283333333333	53.3825757575758	15	131	1
169	1	3	10.68215	16.259	1	635	165	29	0	15.5605297088623	326.69125	4.96362487703795	14	1048.65350625814	28.1124992370605	13.8583335876465	66.9484710693359	233.648193359375	37.7999992370605	17.1000003814697	20.6999988555908	26.783332824707	26.0166664123535	31.5	25.8999996185303	754	237	125.857231140137	550	0	74	6	242.25	134.179924242424	218.416666666667	37.6280303030303	13	146	1
170	0	0	10.501361	16.190844	0	100	20	2	0	15.5605306625366	330.311875	1.45720147267201	20	930.513723344089	28.2041664123535	13.9749994277954	67.1875	233.602798461914	37.7999992370605	17	20.7999992370605	26.6833324432373	26.3500003814697	31.6833343505859	26.1499996185303	772	239	124.354949951172	557	0	80	6	240	146.972159090909	233.033333333333	58.7469696969697	10	125	1
171	0	0	10.641358	16.255436	0	108	20	0	0	15.5605306625366	331.14625	1.2163616432951	20	2795.88585889063	28.1916675567627	13.8666667938232	66.6666641235352	235.003234863281	37.7000007629395	16.8999996185303	20.8000011444092	26.75	26.2000007629395	31.6499996185303	26.0499992370605	759	239	125.791328430176	553	0	75	6	240	148.707765151515	233.308333333333	45.9893939393939	10	130	1
172	0	0	10.70289	16.21462	1	475	67	8	0	15.5605297088623	325.90875	4.28712147823055	20	258.458894987942	28.1166667938232	13.9000005722046	66.8269195556641	233.465316772461	37.9000015258789	17.1000003814697	20.8000011444092	26.8333339691162	25.966667175293	31.5	25.8999996185303	758	236	124.233276367188	546	0	80	6	252.5	135.102462121212	232.475	34.3515151515152	10	145	1
173	1	10	10.65305	16.30567	1	1892	494	74	0	15.5605297088623	327.745625	4.60873557894656	20	444.355674326873	28.1458339691162	13.7916669845581	66.6264114379883	233.680618286133	37.7999992370605	17.1000003814697	20.6999988555908	26.7999992370605	26.0666675567627	31.5499992370605	25.9500007629395	777	240	123.872489929199	559	0	83	6	247.25	123.79678030303	219.166666666667	27.4121212121212	31	349	1
174	1	6	10.65324	16.30538	1	782	256	28	0	15.5605297088623	327.745625	4.60873557894656	20	481.688012312448	28.1458339691162	13.7916669845581	66.6264114379883	233.680618286133	37.7999992370605	17.1000003814697	20.6999988555908	26.7999992370605	26.0666675567627	31.5499992370605	25.9500007629395	777	240	123.872489929199	559	0	83	6	247.25	123.79678030303	219.166666666667	27.4121212121212	6	98	1
175	1	1	10.65228	16.30363	1	480	97	26	0	15.5605297088623	328.199375	4.27695070131027	20	543.130028886804	28.1458339691162	13.7916669845581	66.6264114379883	233.680618286133	37.7999992370605	17.1000003814697	20.6999988555908	26.7999992370605	26.0666675567627	31.5499992370605	25.9500007629395	777	240	123.872489929199	559	0	83	6	260.5	133.252462121212	233.791666666667	30.6181818181818	5	72	1
176	0	0	10.65941	16.30178	1	70	22	0	0.238204926252365	15.5605297088623	326.375625	5.284362181159	20	750.013423443365	28.1333332061768	13.7333335876465	66.9918670654297	231.510177612305	37.7000007629395	17.2000007629395	20.5	26.8333339691162	26.0166664123535	31.4833335876465	25.9333343505859	780	240	123.54842376709	560	0	85	6	259.5	125.142045454545	220.591666666667	27.8848484848485	5	55	1
177	1	2	10.65456	16.311325	1	446	91	15	0.00728281866759062	15.5605297088623	326.33	5.08770852017305	20	99.3691651683211	28.1416664123535	13.8500003814697	66.586540222168	233.868988037109	37.7999992370605	17	20.7999992370605	26.7999992370605	26.0666656494141	31.5499992370605	25.9333324432373	782	241	123.248725891113	560	0	86	6	290.75	141.315909090909	250.341666666667	31.3886363636364	9	70	1
178	0	0	10.653519	16.316375	1	114	28	5	0.00728281866759062	15.5605297088623	325.878125	5.08324907146764	14	651.826262373657	28.1416664123535	13.8500003814697	66.586540222168	233.868988037109	37.7999992370605	17	20.7999992370605	26.7999992370605	26.0666656494141	31.5499992370605	25.9333324432373	782	241	123.248725891113	560	0	86	6	256.25	123.90946969697	219.933333333333	27.6962121212121	6	54	1
179	1	5	10.664122	16.289081	1	260	62	6	0	15.5605297088623	327.710625	4.78747972169894	14	974.199919093204	28.125	13.6499996185303	66.9117584228516	230.784240722656	37.7000007629395	17.2999992370605	20.4000015258789	26.8333320617676	26.0166664123535	31.466667175293	25.9333324432373	766	239	124.853187561035	555	0	79	6	246	131.128598484848	219.858333333333	34.0060606060606	10	143	1
181	0	0	10.72611	16.17163	1	1260	275	25	0	15.5605297088623	325.71125	5.18178591349385	14	796.223501206336	28.158332824707	14.0500001907349	67.2248764038086	234.490081787109	37.9000015258789	17	20.9000015258789	26.7999992370605	26.0500011444092	31.5666656494141	25.9833335876465	734	233	126.741027832031	537	0	72	5	233.5	134.444886363636	213.816666666667	46.5378787878788	15	188	1
182	0	0	10.71395	16.19321	1	925	308	6	0	15.5605297088623	325.931875	4.98023450192698	20	1521.77704175383	28.125	13.7999992370605	66.6666641235352	232.823577880859	37.9000015258789	17.2000007629395	20.7000007629395	26.8333320617676	25.966667175293	31.4833335876465	25.9166660308838	742	234	126.081192016602	541	0	74	5	270.5	145.915151515152	233.733333333333	48.8606060606061	10	151	1
183	0	0	10.69317	16.23729	1	396	102	10	0	15.5605297088623	325.901875	4.70875293530608	20	396.65890940932	28.1208343505859	13.9583330154419	67.1073684692383	232.627838134766	37.9000015258789	17.1000003814697	20.8000011444092	26.7999992370605	26.0166664123535	31.5	25.9333343505859	762	237	124.561058044434	551	0	79	6	243	125.206060606061	218.966666666667	27.2325757575758	14	149	1
184	0	0	10.69833	16.22427	1	1425	433	26	0	15.5605306625366	325.978125	4.42491626043023	20	154.92198202841	28.1291675567627	13.9416666030884	67.0272369384766	233.991622924805	37.9000015258789	17.1000003814697	20.8000011444092	26.7999992370605	26.0166664123535	31.533332824707	25.9333343505859	757	236	124.651931762695	547	0	79	6	242.5	123.945454545455	219.075	26.6151515151515	20	169	1
185	0	0	10.57528	16.37472	0	292	88	25	0	15.5605297088623	328.84125	3.38850625964743	14	326.588166387886	28.2124996185303	14.2916669845581	66.7834930419922	238.900161743164	38.0999984741211	16.7000007629395	21.3999977111816	26.7333335876465	26.2333335876465	31.7333335876465	26.033332824707	787	243	123.906677246094	568	0	82	7	230.75	131.614962121212	216.05	38.6181818181818	10	130	1
187	0	0	10.41444	16.6386	0	218	62	2	0	15.5605297088623	335.22875	1.35649308270523	20	590.566411914357	27.9958343505859	13.9416666030884	66.0742492675781	241.702850341797	37.7000007629395	16.6000003814697	21.1000003814697	26.466667175293	26.1166667938232	31.5833339691162	25.783332824707	807	251	125.250961303711	583	0	89	3	225	133.883712121212	217.8	45.2098484848485	6	0	0
188	0	0	10.41694	16.62666	0	81	16	12	0	15.5605297088623	334.965	1.38968774190913	20	205.499676124927	28.033332824707	14.0166664123535	66.1163558959961	241.899047851562	37.7999992370605	16.6000003814697	21.1999988555908	26.5	26.1499996185303	31.6166667938232	25.8166656494141	809	251	125.06755065918	584	0	90	3	225	133.404166666667	217.091666666667	42.7666666666667	6	0	0
189	0	0	10.48638	16.62333	0	122	28	5	0	15.5605297088623	331.2075	4.58108177114	20	1276.07984041086	28.1749992370605	14.1000003814697	66.5094299316406	239.131958007812	38.2000007629395	17	21.2000007629395	26.7666664123535	26.1666679382324	31.7000007629395	25.9333343505859	804	250	125.049537658691	580	0	91	3	260.5	129.943181818182	235.966666666667	28.4227272727273	6	0	0
190	0	0	10.490555	16.59222	1	848	252	93	0	15.5605306625366	330.27125	4.3940005078276	20	568.339314453024	28.1833324432373	14	66.350715637207	240.665115356445	38.0999984741211	17	21.0999984741211	26.7333335876465	26.1833324432373	31.7333335876465	25.9499988555908	803	249	124.675247192383	578	0	91	3	247.75	123.971590909091	220.108333333333	27.7113636363636	12	0	0
193	0	0	10.39055	16.6111	0	132	26	0	0	15.5605297088623	335.2025	1.19943440913359	20	3576.64498751688	27.9541664123535	13.6416664123535	65.5849380493164	241.326431274414	37.5	16.7000007629395	20.7999992370605	26.3999996185303	26.1166667938232	31.5499992370605	25.7666664123535	809	251	125.118782043457	584	0	89	3	225	142.360037878788	218.158333333333	57.2484848484848	6	0	0
194	0	0	10.3777	16.60027	0	168	36	0	0	15.5605306625366	335.0075	1.24082876942062	20	5005.2777143151	27.9583339691162	13.5499992370605	65.7766876220703	242.157318115234	37.4000015258789	16.7999992370605	20.6000022888184	26.3833332061768	26.1333332061768	31.5666675567627	25.7666664123535	809	251	125.059783935547	584	0	89	3	240	153.289393939394	231.075	60.1492424242424	6	0	0
195	0	0	10.42166	16.585	0	461	108	0	0	15.5605297088623	334.661538461538	1.34333512843288	20	782.095354125416	27.9874992370605	13.8583335876465	65.9920654296875	241.793701171875	37.5999984741211	16.6000003814697	20.9999980926514	26.4500007629395	26.1166667938232	31.5833320617676	25.783332824707	808	250	125.061187744141	584	0	89	3	240	141.259090909091	228.95	43.0030303030303	6	0	0
196	0	0	10.425	16.59305	0	198	40	0	0	15.560528755188	334.742948717949	1.35867781725294	20	230.436302252982	27.9874992370605	13.875	65.7582931518555	242.890960693359	37.7000007629395	16.6000003814697	21.1000003814697	26.4333343505859	26.1166667938232	31.6000003814697	25.783332824707	806	251	125.294372558594	583	0	89	3	225	132.295075757576	215.633333333333	39.7386363636364	6	0	0
197	0	0	10.43138	16.5891	0	376	84	0	0	15.5605297088623	334.76	1.35731405297337	20	296.722132895396	28.0083332061768	13.9333333969116	66.0347518920898	243.1220703125	37.7000007629395	16.6000003814697	21.1000003814697	26.4500007629395	26.1333332061768	31.6333332061768	25.8166656494141	807	250	124.881126403809	583	0	89	4	225	130.54071969697	215.225	37.5545454545455	6	0	0
198	0	0	10.49583	16.58	1	743	128	96	0.00634669419378042	15.560528755188	330.407692307692	4.28855807925823	20	583.794201466185	28.2000007629395	14.1833343505859	66.5884170532227	238.879989624023	38.2000007629395	16.8999996185303	21.3000011444092	26.7666664123535	26.216667175293	31.716667175293	25.966667175293	806	249	124.426315307617	580	0	91	4	248.25	124.999242424242	219.5	29.6469696969697	14	0	0
199	0	0	10.5	16.5675	0	297	47	26	0	15.5605297088623	330.220249835634	4.39461514878859	20	704.706418979995	28.1791667938232	14.2250003814697	66.4719619750977	239.767501831055	38.2000007629395	16.7999992370605	21.4000015258789	26.75	26.1833324432373	31.7000007629395	25.9333324432373	796	248	125.415069580078	577	0	86	4	243.5	122.800946969697	218.566666666667	26.8204545454545	6	0	0
200	0	0	10.42833	16.5563	0	620	126	13	0	15.5605297088623	333.763125	1.52429242650514	20	783.883241260568	28.0583324432373	14.1499996185303	66.4319229125977	240.839752197266	37.9000015258789	16.6000003814697	21.3000011444092	26.533332824707	26.2000007629395	31.6499996185303	25.8833332061768	811	250	124.294906616211	584	0	90	4	240	136.692992424242	227.033333333333	34.9969696969697	6	0	0
201	0	0	10.48444	16.65166	1	148	26	14	0.0133981825783849	15.5605306625366	331.079375	4.1985523708335	20	865.934248615907	28.1916656494141	14.1499996185303	66.7452774047852	237.418258666992	38.2000007629395	17	21.2000007629395	26.8166656494141	26.1499996185303	31.6666660308838	25.9333324432373	798	250	126.138069152832	579	0	89	2	248	119.943939393939	220.625	24.5090909090909	18	0	0
203	0	0	10.48611	16.63666	1	119	19	6	0	15.5605297088623	331.4925	4.1957951195725	30	776.158693730482	28.1791667938232	14.1583337783813	66.7845916748047	236.877960205078	38.2000007629395	17	21.2000007629395	26.783332824707	26.1666679382324	31.6499996185303	25.9500007629395	799	250	125.999847412109	580	0	89	2	260.75	129.829924242424	235.433333333333	28.8780303030303	6	0	0
204	0	0	10.82305556	16.75666667	0	439	111	3	0	15.5605297088623	336.187179487179	1.29074854587846	20	3542.32028673757	28.158332824707	14.5833339691162	66.2878799438477	253.079528808594	38.2000007629395	16.2000007629395	22	26.783332824707	25.8999996185303	31.7999992370605	25.7000007629395	762	242	127.542778015137	559	0	77	2	225	136.836931818182	213.125	48.6810606060606	4	0	0
205	0	0	10.96583333	16.8075	0	122	24	11	0	15.5605297088623	332.110453648915	3.42412530004132	20	845.960100985958	28.2708339691162	14.8249998092651	67.0814437866211	250.213165283203	38.5	16.3999996185303	22.1000003814697	26.9333324432373	25.9333343505859	31.8166656494141	25.8333339691162	749	239	127.698280334473	549	0	74	2	225.5	131.760037878788	212.475	41.0651515151515	4	0	0
208	1	2	10.88944444	16.85805556	0	60	16	12	0	15.5605297088623	333.57125	3.61359720229895	30	1166.51846326057	28.2708339691162	14.5416660308838	66.7048950195312	249.922332763672	38.2999992370605	16.5	21.7999992370605	26.8999996185303	26	31.8500003814697	25.8500003814697	759	240	127.149536132812	555	0	77	2	226	136.734659090909	216.308333333333	45.730303030303	4	0	0
209	0	0	10.77055556	16.75472222	0	154	40	0	0	15.5605297088623	337.03375	1.43488597058891	20	660.615376349034	28.1458339691162	14.3083333969116	65.9370193481445	251.842819213867	38	16.2999992370605	21.7000007629395	26.7000007629395	25.966667175293	31.7999992370605	25.75	767	244	127.569007873535	562	0	78	2	225	134.085227272727	213.65	44.0575757575758	4	0	0
210	0	0	10.76916667	16.75472222	0	141	39	10	0	15.5605297088623	337.042948717949	1.43002766133584	20	506.977476053409	28.1458339691162	14.3083333969116	65.9370193481445	251.842819213867	38	16.2999992370605	21.7000007629395	26.7000007629395	25.966667175293	31.7999992370605	25.75	767	244	127.569007873535	562	0	78	2	225	134.085227272727	213.65	44.0575757575758	4	0	0
211	0	0	10.93083333	16.69138889	0	138	22	11	0	15.5605297088623	332.533974358974	1.23197702441818	20	897.682791540906	28.2749996185303	14.9166660308838	66.8908843994141	252.456115722656	38.5999984741211	16.2999992370605	22.2999992370605	26.9833335876465	25.9333343505859	31.8666667938232	25.7666664123535	746	239	127.739669799805	547	0	74	3	240	139.389772727273	228.525	44.2924242424242	4	0	0
212	0	0	10.94472222	16.665	0	251	47	4	0	15.5605297088623	333.360897435897	1.30568764764772	20	215.976132888434	28.2583332061768	14.7666664123535	66.8174896240234	251.665649414062	38.5	16.3999996185303	22.1000003814697	26.966667175293	25.9000015258789	31.8166656494141	25.7666664123535	740	238	128.154266357422	544	0	72	3	240	143.444696969697	229.116666666667	45.7204545454545	4	0	0
213	0	0	10.94111111	16.68055556	0	123	29	10	0	15.5605297088623	332.699375	1.31484985006088	20	1123.07857102688	28.2666664123535	14.9666662216187	67.1150970458984	252.850402832031	38.5999984741211	16.2999992370605	22.2999992370605	26.9833335876465	25.8999996185303	31.8500003814697	25.75	740	238	128.336578369141	545	0	72	3	240	140.405681818182	228.441666666667	43.0060606060606	4	0	0
214	0	0	10.72722222	16.57722222	0	237	46	39	0	15.5605306625366	334.41875	1.16961679179541	20	1597.76196600004	28.158332824707	14.0499992370605	65.9624404907227	247.118225097656	37.7999992370605	16.5	21.2999992370605	26.6333332061768	26.1166667938232	31.783332824707	25.8833332061768	765	242	126.665107727051	559	0	78	4	256	158.217613636364	247.05	56.8621212121212	4	0	0
215	0	0	10.70833333	16.58305556	0	272	50	22	0	15.5605297088623	335.576923076923	1.39429084946851	20	3744.40553755857	28.1291675567627	13.9749994277954	65.919807434082	245.611099243164	37.7000007629395	16.5	21.2000007629395	26.6000003814697	26.1000003814697	31.7333335876465	25.8833332061768	769	244	126.742080688477	562	0	79	4	225	137.898484848485	216.4	52.7772727272727	4	0	0
216	0	0	10.90333	16.81111	0	168	39	27	0	15.5605306625366	337.301875	1.43423573008621	20	5193.40649988272	28.2416667938232	14.6166667938232	66.7427673339844	250.516143798828	38.2999992370605	16.3999996185303	21.8999996185303	26.8666667938232	25.9833335876465	31.8333339691162	25.8166656494141	756	240	127.329154968262	553	0	76	2	225	133.414204545455	213.6	46.6818181818182	2	0	0
217	0	0	10.89944444	16.73194444	0	2395	670	116	0	15.5605297088623	333.96	1.16425821265778	20	634.470825700182	28.2250003814697	14.9333333969116	66.6666717529297	254.16975402832	38.5999984741211	16.2000007629395	22.3999977111816	26.9166660308838	25.8666667938232	31.8500003814697	25.716667175293	752	240	127.539993286133	551	0	75	3	225	131.020075757576	213.216666666667	39.730303030303	36	0	0
218	0	0	10.89861111	16.73555556	0	142	36	0	0	15.5605297088623	334.070625	1.13586684091939	20	714.660453592727	28.2250003814697	14.9166660308838	66.5922698974609	253.372665405273	38.5999984741211	16.2000007629395	22.3999977111816	26.9166660308838	25.8833332061768	31.8333320617676	25.716667175293	752	240	127.539993286133	551	0	75	3	256	149.738446969697	242.791666666667	45.8954545454545	4	0	0
219	0	0	10.8975	16.73555556	0	168	39	16	0	15.5605297088623	334.066025641026	1.11672783223957	20	626.399282797705	28.2250003814697	14.9166660308838	66.5922698974609	253.372665405273	38.5999984741211	16.2000007629395	22.3999977111816	26.9166660308838	25.8833332061768	31.8333320617676	25.716667175293	752	240	127.539993286133	551	0	75	3	240	140.203787878788	227.625	42.7651515151515	8	0	0
220	0	0	10.89527778	16.73472222	0	580	290	20	0	15.5605297088623	334.013125	1.09485246635194	20	388.799411468994	28.2250003814697	14.9166660308838	66.5922698974609	253.372665405273	38.5999984741211	16.2000007629395	22.3999977111816	26.9166660308838	25.8833332061768	31.8333320617676	25.716667175293	752	240	127.539993286133	551	0	75	3	225	131.009659090909	213.441666666667	39.1886363636364	4	3	0
221	0	0	10.89666667	16.73472222	0	246	34	6	0	15.5605297088623	334.01858974359	1.10699591682584	20	496.799408073405	28.2250003814697	14.9166660308838	66.5922698974609	253.372665405273	38.5999984741211	16.2000007629395	22.3999977111816	26.9166660308838	25.8833332061768	31.8333320617676	25.716667175293	752	240	127.539993286133	551	0	75	3	225	131.161742424242	213.308333333333	39.680303030303	4	0	0
222	0	0	10.90027778	16.73583333	0	105	27	0	0	15.5605306625366	334.103205128205	1.16347667886814	14	878.930818201133	28.2291660308838	14.8916664123535	66.7787780761719	252.635696411133	38.5999984741211	16.2999992370605	22.2999992370605	26.9166660308838	25.8999996185303	31.8333320617676	25.75	750	239	127.617370605469	550	0	75	3	225	131.775189393939	213.266666666667	40.7590909090909	4	0	0
223	0	0	10.89888889	16.73166667	0	145	24	30	0	15.5605297088623	333.951282051282	1.14958715737038	20	570.27990700408	28.2250003814697	14.9333333969116	66.6666717529297	254.16975402832	38.5999984741211	16.2000007629395	22.3999977111816	26.9166660308838	25.8666667938232	31.8500003814697	25.716667175293	752	240	127.539993286133	551	0	75	3	225	131.020075757576	213.216666666667	39.730303030303	4	0	0
224	0	0	10.89416667	16.7325	0	240	50	3	0	15.5605297088623	333.942143326759	1.09571792517472	20	129.59985319405	28.2250003814697	14.9333333969116	66.6666717529297	254.16975402832	38.5999984741211	16.2000007629395	22.3999977111816	26.9166660308838	25.8666667938232	31.8500003814697	25.716667175293	752	240	127.539993286133	551	0	75	3	240	139.429734848485	227.741666666667	41.1272727272727	4	0	0
225	0	0	10.89361111	16.73305556	0	571	125	39	0	15.5605297088623	333.955	1.09028342586593	20	129.599467740483	28.2250003814697	14.9333333969116	66.6666717529297	254.16975402832	38.5999984741211	16.2000007629395	22.3999977111816	26.9166660308838	25.8666667938232	31.8500003814697	25.716667175293	752	240	127.539993286133	551	0	75	3	225	130.541666666667	213.558333333333	38.275	4	0	0
226	0	0	10.897501	16.73555556	0	198	45	2	0	15.5605297088623	334.066025641026	1.11672783223957	20	626.399282797705	28.2250003814697	14.9166660308838	66.5922698974609	253.372665405273	38.5999984741211	16.2000007629395	22.3999977111816	26.9166660308838	25.8833332061768	31.8333320617676	25.716667175293	752	240	127.539993286133	551	0	75	3	240	140.203787878788	227.625	42.7651515151515	0	0	0
227	0	0	10.81694444	16.76555556	0	696	196	18	0	15.5605297088623	336.421875	1.31528617435533	20	3089.85107884625	28.1708335876465	14.6749992370605	66.402717590332	251.761611938477	38.2999992370605	16.2000007629395	22.0999984741211	26.8166656494141	25.9166660308838	31.7999992370605	25.7333335876465	764	243	127.434028625488	559	0	78	2	225	136.674621212121	211.816666666667	49.0401515151515	20	0	0
228	0	0	10.81666667	16.76611111	0	365	102	0	0	15.5605297088623	336.448076923077	1.33098328489232	20	3031.40775385211	28.1708335876465	14.6749992370605	66.402717590332	251.761611938477	38.2999992370605	16.2000007629395	22.0999984741211	26.8166656494141	25.9166660308838	31.7999992370605	25.7333335876465	764	243	127.434028625488	559	0	78	2	240	145.621590909091	225.933333333333	51.9863636363636	4	0	0
229	0	0	10.81694544	16.76555556	0	136	39	0	0	15.5605297088623	336.421875	1.31528617435533	20	3089.85107884625	28.1708335876465	14.6749992370605	66.402717590332	251.761611938477	38.2999992370605	16.2000007629395	22.0999984741211	26.8166656494141	25.9166660308838	31.7999992370605	25.7333335876465	764	243	127.434028625488	559	0	78	2	225	136.674621212121	211.816666666667	49.0401515151515	0	0	0
230	0	0	10.81861111	16.76722222	0	105	27	0	0	15.5605297088623	336.31625	1.34763534130462	20	2901.15414819582	28.1791667938232	14.7749996185303	66.5540466308594	254.687530517578	38.4000015258789	16.2000007629395	22.2000007629395	26.783332824707	25.9166660308838	31.8500003814697	25.716667175293	765	243	127.395683288574	560	0	78	2	225	136.007386363636	211.716666666667	48.1212121212121	4	0	0
231	0	0	10.81555556	16.76611111	0	90	28	18	0	15.5605297088623	336.539375	1.34241420836371	20	3043.22635492648	28.158332824707	14.5666675567627	66.2121276855469	253.69841003418	38.2000007629395	16.2000007629395	22	26.783332824707	25.8833332061768	31.8166675567627	25.7000007629395	762	242	127.465660095215	558	0	77	2	240	145.621590909091	225.933333333333	51.9863636363636	4	0	0
233	0	0	10.825	16.86333	0	180	40	15	0	15.5605297088623	339.612820512821	1.64839875843242	20	3520.75026309826	28.2124996185303	14.8083333969116	66.7042007446289	254.755905151367	38.5	16.2999992370605	22.2000007629395	26.75	26	31.8999996185303	25.7999992370605	768	241	126.264663696289	558	0	80	2	225	136.023295454545	214.533333333333	50.9348484848485	2	0	0
234	0	0	10.775	16.82111	0	142	30	20	0	15.5605297088623	337.828846153846	1.48140103300063	20	21.5173644974402	28.1124992370605	14.8083333969116	66.4050827026367	257.109130859375	38.4000015258789	16.1000003814697	22.3000011444092	26.716667175293	25.8166656494141	31.8166675567627	25.6166667938232	772	243	126.541648864746	562	0	80	2	240	141.532196969697	227.8	41.9704545454545	2	0	0
235	0	0	10.855	16.59361111	0	177	36	16	0	15.5605297088623	334.466025641026	1.20832035281694	20	322.615152295445	28.1916675567627	14.1833333969116	66.2772598266602	245.919738769531	38	16.6000003814697	21.3999996185303	26.7666664123535	26.0499992370605	31.75	25.8833332061768	747	239	127.778350830078	549	0	74	3	225	137.539015151515	215.633333333333	45.9143939393939	4	0	0
236	0	0	10.86694444	16.73194444	0	804	207	18	0	15.5605297088623	334.565625	1.03988903981841	20	75.9364333725783	28.1875	14.7916660308838	66.6291275024414	252.668746948242	38.4000015258789	16.2000007629395	22.2000007629395	26.8500003814697	25.8833332061768	31.8000011444092	25.716667175293	755	241	127.677352905273	554	0	75	3	225	131.811931818182	215.666666666667	36.2727272727273	17	75	0
237	0	0	10.86944444	16.73166667	0	713	184	9	0	15.5605297088623	334.471153846154	1.0469118039538	20	45.5647755227562	28.1875	14.7916660308838	66.6291275024414	252.668746948242	38.4000015258789	16.2000007629395	22.2000007629395	26.8500003814697	25.8833332061768	31.8000011444092	25.716667175293	755	241	127.677352905273	554	0	75	3	225	131.531060606061	215.533333333333	35.9075757575758	6	0	0
238	0	0	10.86777778	16.7325	0	91	23	9	0	15.5605297088623	334.538461538462	1.0423035092136	20	136.681732176286	28.1875	14.7916660308838	66.6291275024414	252.668746948242	38.4000015258789	16.2000007629395	22.2000007629395	26.8500003814697	25.8833332061768	31.8000011444092	25.716667175293	755	241	127.677352905273	554	0	75	3	240	140.484090909091	230.016666666667	38.5863636363636	4	0	0
239	0	0	10.83611111	16.72083333	0	297	63	37	0	15.560528755188	335.735256410256	1.14549649398271	20	700.50017489533	28.1416664123535	14.4333333969116	66.2079544067383	249.434188842773	38.0999984741211	16.2999992370605	21.7999992370605	26.783332824707	25.8999996185303	31.7333335876465	25.7333335876465	757	241	127.534629821777	555	0	76	3	225	137.373674242424	217.983333333333	46.5030303030303	6	0	0
240	0	0	10.83694444	16.68583333	0	237	45	28	0	15.5605306625366	335.366666666667	1.0613831085228	20	2952.06223673868	28.1666660308838	14.1999998092651	66.3551330566406	247.563888549805	37.9000015258789	16.5	21.4000015258789	26.783332824707	25.9833335876465	31.75	25.8000011444092	755	241	127.652946472168	554	0	76	3	240	147.595075757576	231.491666666667	49.455303030303	4	0	0
241	0	0	10.83861111	16.68805556	0	60	18	9	0	15.5605306625366	335.371875	1.04067807998744	20	2900.80233358691	28.1666660308838	14.1999998092651	66.3551330566406	247.563888549805	37.9000015258789	16.5	21.4000015258789	26.783332824707	25.9833335876465	31.75	25.8000011444092	755	241	127.652946472168	554	0	76	3	225	138.131818181818	217.075	46.2022727272727	2	0	0
243	0	0	10.79944444	16.68527778	0	162	42	25	0	15.5605297088623	335.61	1.16027643295705	20	1814.62248938521	28.0666656494141	14.25	66.2790679931641	248.909713745117	37.7999992370605	16.2999992370605	21.5	26.6499996185303	25.9166679382324	31.6999988555908	25.7000007629395	761	242	127.278106689453	557	0	77	3	225	139.19678030303	215.041666666667	46.2037878787879	4	0	0
244	0	0	10.83694444	16.71777778	0	330	76	57	0	15.560528755188	335.678125	1.12541685001778	20	354.680451110379	28.1416664123535	14.4333333969116	66.2079544067383	249.434188842773	38.0999984741211	16.2999992370605	21.7999992370605	26.783332824707	25.8999996185303	31.7333335876465	25.7333335876465	757	241	127.534629821777	555	0	76	3	256	156.010416666667	247.883333333333	52.4833333333333	4	0	0
245	0	0	10.95583333	16.73055556	0	123	28	10	0	15.5605297088623	335.688461538462	1.26546680196332	20	2937.35052075118	28.2416667938232	14.8333330154419	67.1191482543945	250.670303344727	38.5	16.3999996185303	22.1000003814697	26.9166660308838	25.9166679382324	31.7999992370605	25.7999992370605	743	238	128.207168579102	547	0	72	3	225	134.45946969697	214.2	50.7462121212121	4	0	0
248	0	0	10.779166	16.80388	0	372	75	62	0	15.5605297088623	338.031875	1.54105264719067	20	346.421621526552	28.1291675567627	14.6750001907349	66.402717590332	255.880447387695	38.2999992370605	16.2000007629395	22.0999984741211	26.716667175293	25.8666667938232	31.8166656494141	25.6499996185303	769	243	126.90453338623	561	0	80	2	225	135.617992424242	214.525	45.3636363636364	3	0	0
249	0	0	10.75871667	16.7711	0	264	44	8	0	15.5605306625366	337.520625	1.48018375526262	20	198.711386007653	28.1708335876465	14.2916669845581	65.860221862793	252.572708129883	38.0999984741211	16.3999996185303	21.6999988555908	26.75	25.9833335876465	31.8500003814697	25.7666664123535	770	244	127.044860839844	562	0	80	2	225	136.441477272727	214.4	46.2075757575758	4	0	0
250	0	0	10.845	16.74444444	0	676	190	21	0	15.5605306625366	335.314102564103	1.15676046274851	20	939.440696453902	28.1791667938232	14.7583322525024	66.7797927856445	251.69841003418	38.2999992370605	16.2000007629395	22.0999984741211	26.8166656494141	25.9333324432373	31.7999992370605	25.7333335876465	759	241	127.405616760254	556	0	77	2	240	143.872727272727	230.266666666667	44.9575757575758	12	0	0
251	0	0	10.84611111	16.74222222	0	28	7	1	0	15.5605306625366	335.3	1.17616521070673	20	672.0816170414	28.1791667938232	14.7583322525024	66.7797927856445	251.69841003418	38.2999992370605	16.2000007629395	22.0999984741211	26.8166656494141	25.9333324432373	31.7999992370605	25.7333335876465	759	241	127.405616760254	556	0	77	2	240	143.580681818182	230.4	44.0977272727273	4	0	0
252	0	0	10.845	16.74333333	0	562	157	2	0	15.5605306625366	335.34188034188	1.16816945818701	20	844.267200968483	28.1791667938232	14.7583322525024	66.7797927856445	251.69841003418	38.2999992370605	16.2000007629395	22.0999984741211	26.8166656494141	25.9333324432373	31.7999992370605	25.7333335876465	759	241	127.405616760254	556	0	77	2	225	134.991666666667	215.983333333333	42.2416666666667	4	0	0
254	0	0	10.81333333	16.56361111	0	795	169	111	0	15.5605297088623	333.752564102564	1.19987431017767	20	783.46626570029	28.1416664123535	14.3833332061768	66.2826461791992	249.543518066406	38.0999984741211	16.3999996185303	21.6999988555908	26.6499996185303	26.0166664123535	31.7666664123535	25.8166656494141	755	240	126.88362121582	552	0	76	4	225	135.522916666667	215.058333333333	48.0416666666667	5	0	0
255	0	0	10.91888889	16.77305556	0	120	26	12	0	15.5605297088623	336.299375	1.26866289862357	20	2798.37419317089	28.2291660308838	14.7749996185303	67.1590805053711	249.239379882812	38.4000015258789	16.3999996185303	22.0000019073486	26.8999996185303	25.9500007629395	31.783332824707	25.783332824707	751	240	127.874534606934	551	0	74	2	225	133.277272727273	213.241666666667	47.2590909090909	4	0	0
257	0	0	10.74861111	16.64527778	0	216	31	9	0	15.5605297088623	335.38125	1.2720690969311	20	3144.49985323547	28.1083335876465	14.4166660308838	66.4362487792969	249.561737060547	38	16.2999992370605	21.7000007629395	26.6166667938232	26.0166664123535	31.75	25.7666664123535	768	243	126.93091583252	562	0	79	3	240	149.069696969697	231.741666666667	49.7704545454545	4	0	0
258	0	0	10.95944444	16.78583333	0	285	36	7	0	15.5605297088623	335.870512820513	1.61094787012058	20	2958.93691441157	28.2583332061768	14.8166666030884	67.0437393188477	249.115081787109	38.5	16.3999996185303	22.1000003814697	26.9166660308838	25.9500007629395	31.7999992370605	25.8333339691162	747	239	127.854797363281	548	0	74	2	225	132.308143939394	213.65	41.1242424242424	4	0	0
259	0	0	10.894166	16.80888	0	272	61	21	0	15.5605297088623	337.53375	1.33228011091276	20	4569.03066182351	28.2374992370605	14.5749998092651	66.5525131225586	249.03564453125	38.2999992370605	16.3999996185303	21.8999996185303	26.8666667938232	26	31.8166656494141	25.8333320617676	755	240	127.574478149414	553	0	75	2	240	143.553787878788	228.866666666667	51.8151515151515	2	0	0
260	0	0	10.75666667	16.72945	0	91	28	20	0	15.5605306625366	336.248717948718	1.46621071214329	20	1336.69486346754	28.1124992370605	14.3250007629395	66.0138244628906	252.299652099609	38	16.2999992370605	21.7000007629395	26.6499996185303	25.966667175293	31.7999992370605	25.7333335876465	767	244	127.569007873535	562	0	78	2	225	134.20303030303	213.475	42.6371212121212	4	0	0
262	0	0	10.72583	16.781388	0	190	41	16	0	15.5605297088623	337.385625	1.42326540467075	20	3268.71689486797	28.1166667938232	14.0833330154419	65.5038681030273	251.670196533203	37.9000015258789	16.3999996185303	21.5000019073486	26.6499996185303	25.9833335876465	31.783332824707	25.7333335876465	775	245	127.031555175781	566	0	80	2	225	138.031818181818	216.491666666667	46.7606060606061	2	0	0
263	0	0	10.8523	16.88541667	0	49	12	1	0	15.5605306625366	334.50375	2.92879618477156	30	0.000532172330350316	28.2541656494141	14.7083330154419	67.1613311767578	250.866317749023	38.4000015258789	16.5	21.9000015258789	26.8333320617676	26.0166664123535	31.8500003814697	25.8500003814697	764	241	126.821838378906	557	0	78	2	242.5	148.099621212121	229.733333333333	53.3651515151515	4	0	0
265	0	0	10.77222222	16.64694444	0	145	26	23	0	15.5605297088623	335.203125	1.18806456906292	20	1749.87188817754	28.125	14.3500003814697	66.4351806640625	248.188903808594	38	16.3999996185303	21.6000003814697	26.6499996185303	26.0166664123535	31.7333335876465	25.7999992370605	764	243	127.290649414062	560	0	78	3	225	138.261742424242	217.933333333333	46.055303030303	4	0	0
266	0	0	10.77888889	16.665	0	289	43	30	0	15.5605297088623	335.192307692308	1.13781231530257	20	151.226894354719	28.1000003814697	14.3166675567627	66.5891418457031	247.854446411133	37.9000015258789	16.3999996185303	21.5000019073486	26.6499996185303	25.9833335876465	31.716667175293	25.783332824707	762	243	127.499938964844	559	0	77	3	225	138.856439393939	216.916666666667	46.2757575757576	4	2	0
267	0	0	10.7175	16.764166	0	221	46	15	0	15.5605297088623	337.204487179487	1.483232905617	20	2556.77600093608	28.1083335876465	14.1166667938232	65.6589126586914	252.233978271484	37.9000015258789	16.3999996185303	21.5000019073486	26.6499996185303	25.9833335876465	31.7999992370605	25.716667175293	772	244	127.221466064453	565	0	80	2	240	145.85625	231.516666666667	46.4	2	2	0
271	0	0	10.72333333	16.67277778	0	249	46	7	0	15.5605306625366	335.936538461538	1.33216903862137	20	2626.38067141878	28.0750007629395	14.4499998092651	66.2844085693359	251.319244384766	38	16.2000007629395	21.7999992370605	26.5666656494141	25.9833335876465	31.7666664123535	25.7333335876465	772	244	126.819053649902	564	0	80	3	225	135.87821969697	218.375	43.7795454545455	4	36	0
273	0	0	10.46805656	16.71138889	0	230	50	4	0.389969110488892	15.5605297088623	330.370625	4.28920276941102	20	106.441956922307	28.1708335876465	14.1083335876465	66.5487442016602	238.684448242188	38.0999984741211	16.8999996185303	21.1999988555908	26.7666664123535	26.1499996185303	31.6666660308838	25.8999996185303	810	252	125.359809875488	583	0	95	1	283	137.919318181818	251.883333333333	26.0689393939394	0	0	0
274	0	0	10.48722222	16.70694444	0	688	123	0	0	15.5605297088623	331.930625	5.0031446880793	14	1398.98642824465	28.1333332061768	13.9833335876465	66.5873107910156	235.056396484375	38.0999984741211	17.1000003814697	20.9999980926514	26.8166675567627	26.0666675567627	31.5499992370605	25.8500003814697	803	252	126.280479431152	582	0	91	1	263.75	129.851515151515	234.341666666667	23.8060606060606	5	83	0
275	0	0	10.48361111	16.71222222	0	773	84	0	0	15.5605306625366	331.54625	5.02654476580848	110	766.943133564102	28.125	13.966667175293	66.507942199707	235.916961669922	38.0999984741211	17.1000003814697	20.9999980926514	26.8000011444092	26.0499992370605	31.5499992370605	25.8333339691162	802	252	126.434638977051	582	0	90	1	251.5	123.801704545455	220.775	25.2651515151515	5	80	0
277	0	0	10.48277778	16.70111111	0	329	90	3	0.483279943466187	15.560528755188	330.7825	4.9765120611915	14	720.458942314909	28.1666660308838	14.0666666030884	66.6666717529297	236.943923950195	38.0999984741211	17	21.0999984741211	26.7999992370605	26.1166667938232	31.6166667938232	25.8833332061768	813	253	125.490234375	586	0	95	1	243.75	118.916666666667	220.15	19.7416666666667	4	79	0
278	0	0	10.48277778	16.71388889	0	947	113	13	0.494329154491425	15.5605297088623	331.40375	4.98761301774298	110	634.462509506747	28.158332824707	14.0500001907349	66.5876846313477	236.862365722656	38.0999984741211	17	21.0999984741211	26.7999992370605	26.1000003814697	31.6166667938232	25.8833332061768	802	251	126.076286315918	581	0	91	1	253.75	124.271590909091	221.141666666667	26.3030303030303	8	131	0
279	0	0	10.49	16.72416667	0	203	35	45	0.0815644860267639	15.560528755188	332.151216305062	4.79701251944728	110	583.570748980166	28.1291675567627	13.9416666030884	66.3888931274414	236.253494262695	38.0999984741211	17.1000003814697	20.9999980926514	26.8000011444092	26.0666675567627	31.5666656494141	25.8333339691162	801	252	126.648483276367	582	0	90	1	268	136.675946969697	235.241666666667	30.6537878787879	4	86	0
280	1	8	10.301	16.4422	1	244	48	31	0	15.5605306625366	333.37	1.22486231054755	110	2630.42313705424	28.1833343505859	13.9500007629395	66.7464141845703	238.36882019043	38	17.1000003814697	20.8999996185303	26.5500011444092	26.4833335876465	31.7666664123535	26.1333332061768	817	248	122.763862609863	583	0	90	5	240	142.552651515152	233.2	41.9106060606061	5	68	0
281	0	0	10.48388889	16.70527778	0	404	65	12	0	15.5605297088623	331.311875	4.98122644234517	14	1102.32452711313	28.1333332061768	13.9833335876465	66.5873107910156	235.056396484375	38.0999984741211	17.1000003814697	20.9999980926514	26.8166675567627	26.0666675567627	31.5499992370605	25.8500003814697	803	252	126.280479431152	582	0	91	1	245.5	120.612878787879	219.766666666667	21.5348484848485	4	84	0
282	0	0	10.48027778	16.70888889	0	137	27	1	0.494329154491425	15.5605297088623	331.134375	4.88914698165796	200	691.659061757238	28.158332824707	14.0500001907349	66.5876846313477	236.862365722656	38.0999984741211	17	21.0999984741211	26.7999992370605	26.1000003814697	31.6166667938232	25.8833332061768	802	251	126.076286315918	581	0	91	1	248	120.627272727273	220.35	22.3424242424242	4	79	0
283	0	0	10.48277778	16.70555556	0	860	47	51	0.483279943466187	15.560528755188	331.21875	4.96223622021269	14	1037.48320161292	28.1666660308838	14.0666666030884	66.6666717529297	236.943923950195	38.0999984741211	17	21.0999984741211	26.7999992370605	26.1166667938232	31.6166667938232	25.8833332061768	813	253	125.490234375	586	0	95	1	245.5	120.073674242424	219.916666666667	21.4280303030303	6	93	0
284	0	0	10.48055556	16.71055556	0	640	130	7	0.494329154491425	15.5605297088623	331.14625	4.89385630980193	110	583.587930763741	28.158332824707	14.0500001907349	66.5876846313477	236.862365722656	38.0999984741211	17	21.0999984741211	26.7999992370605	26.1000003814697	31.6166667938232	25.8833332061768	802	251	126.076286315918	581	0	91	1	249.5	121.826136363636	220.85	23.7295454545455	6	40	0
285	0	0	10.48361111	16.70972222	0	1500	301	60	0	15.5605306625366	331.51625	4.99540611351062	110	896.998297356821	28.125	13.966667175293	66.507942199707	235.916961669922	38.0999984741211	17.1000003814697	20.9999980926514	26.8000011444092	26.0499992370605	31.5499992370605	25.8333339691162	802	252	126.434638977051	582	0	90	1	249.5	122.750568181818	220.491666666667	24.0272727272727	10	165	0
286	0	0	10.48972222	16.71305556	0	1474	225	84	0	15.5605306625366	332.7075	4.90632130449733	20	1408.01924541122	28.125	13.966667175293	66.507942199707	235.916961669922	38.0999984741211	17.1000003814697	20.9999980926514	26.8000011444092	26.0499992370605	31.5499992370605	25.8333339691162	802	252	126.434638977051	582	0	90	1	263	132.662121212121	234.516666666667	26.4818181818182	12	183	0
287	0	0	10.48388889	16.71694444	0	1247	164	8	0.0815644860267639	15.560528755188	331.448125	5.01478080288043	200	670.034785227664	28.1291675567627	13.9416666030884	66.3888931274414	236.253494262695	38.0999984741211	17.1000003814697	20.9999980926514	26.8000011444092	26.0666675567627	31.5666656494141	25.8333339691162	801	252	126.648483276367	582	0	90	1	254.75	125.686174242424	221.2	27.2363636363636	8	83	0
288	0	0	10.49	16.70805556	0	98	19	13	0	15.5605297088623	332.673717948718	4.83909952155734	14	1597.53249613705	28.1333332061768	13.9833335876465	66.5873107910156	235.056396484375	38.0999984741211	17.1000003814697	20.9999980926514	26.8166675567627	26.0666675567627	31.5499992370605	25.8500003814697	803	252	126.280479431152	582	0	91	1	259.5	130.548863636364	233.758333333333	24.1204545454545	3	68	0
289	0	0	10.678055	16.7233	0	259	41	6	0	15.5605297088623	336.37375	1.23390133633828	20	3422.53590373187	28.0874996185303	14.5583333969116	66.1742401123047	253.450073242188	38.2000007629395	16.2000007629395	22	26.5666656494141	26	31.8166675567627	25.7333335876465	781	246	126.597702026367	569	0	83	2	225	131.301136363636	214.066666666667	31.0962121212121	2	17	0
290	0	0	10.86694544	16.73194444	0	549	49	12	0	15.5605297088623	334.565625	1.03988903981841	20	75.9364333725783	28.1875	14.7916660308838	66.6291275024414	252.668746948242	38.4000015258789	16.2000007629395	22.2000007629395	26.8500003814697	25.8833332061768	31.8000011444092	25.716667175293	755	241	127.677352905273	554	0	75	3	225	131.811931818182	215.666666666667	36.2727272727273	0	0	0
291	0	0	10.64722	16.74277	0	67	16	2	0	15.5605306625366	337.011875	1.30347454445993	20	2786.78009093404	28.1041660308838	14.2750005722046	65.7834091186523	250.403823852539	38	16.2999992370605	21.7000007629395	26.6166667938232	26.0166664123535	31.783332824707	25.75	784	247	126.462280273438	570	0	84	2	225	130.995075757576	215.116666666667	35.3136363636364	1	30	0
292	0	0	10.53	16.78666667	0	451	73	17	0.334435284137726	15.5605297088623	333.313609467456	4.87133183750278	110	778.086051402537	28.0874996185303	13.6750001907349	66.0628051757812	238.051986694336	37.7999992370605	17.1000003814697	20.6999988555908	26.7666664123535	25.9833335876465	31.5499992370605	25.7666664123535	794	249	126.384094238281	576	0	88	1	253.75	139.960606060606	223.133333333333	46.1924242424242	6	97	0
293	0	0	10.60722	16.766944	0	308	66	76	0	15.5605297088623	336.553125	1.31034379454876	20	568.20063185962	28.0125007629395	14.1083335876465	66.2363052368164	246.854049682617	37.7000007629395	16.3999996185303	21.3000011444092	26.5666656494141	25.9333343505859	31.6333332061768	25.6666679382324	789	248	126.50267791748	574	0	85	2	225	132.550378787879	215.758333333333	36.5098484848485	2	35	0
295	0	0	10.70638889	16.73416667	0	431	101	0	0	15.5605297088623	335.860897435897	1.58828592412494	20	734.638159544949	28.0874996185303	14.341667175293	66.0906295776367	251.496658325195	38	16.2999992370605	21.7000007629395	26.6000003814697	26	31.783332824707	25.7333335876465	775	246	127.330688476562	567	0	81	2	225	131.670075757576	214.191666666667	31.930303030303	12	70	0
296	0	0	10.64305556	16.71111111	0	1794	343	0	0	15.5605306625366	336.2175	1.39737760290595	20	844.964842840392	28.0874996185303	14.3583335876465	66.1674346923828	248.505767822266	38	16.2999992370605	21.7000007629395	26.6000003814697	26.033332824707	31.7333335876465	25.75	785	247	126.569496154785	572	0	84	2	225	126.950568181818	215.775	31.0689393939394	20	290	0
297	0	0	10.54388889	16.77833333	0	446	82	101	0	15.5605297088623	336.807051282051	1.91025765482667	20	2446.07253184122	28.0416660308838	13.7499990463257	66.1057662963867	239.097106933594	37.7000007629395	16.8999996185303	20.8000011444092	26.6833343505859	25.9500007629395	31.533332824707	25.7333335876465	791	249	126.75479888916	575	0	87	1	225	136.812878787879	218.575	45.6765151515152	6	85	0
298	0	0	10.56805556	16.70277778	0	112	26	13	0	15.5605297088623	334.03875	2.41187357594495	20	324.170203049033	28.0666656494141	14.2166662216187	66.7449188232422	241.673461914062	37.7999992370605	16.5	21.2999992370605	26.5999984741211	26.0666675567627	31.6166667938232	25.7999992370605	790	248	126.415336608887	575	0	86	2	225	133.796590909091	216.7	46.5280303030303	4	58	0
299	0	0	10.5378	16.75241	0	224	37	9	0	15.5605306625366	335.286875	2.20258026738446	20	3129.66986601515	28.0791664123535	14.1416664123535	66.7059707641602	240.675735473633	37.9000015258789	16.7000007629395	21.2000007629395	26.6833343505859	26.0166664123535	31.6000003814697	25.783332824707	796	250	126.430992126465	578	0	89	1	225	130.613068181818	218.65	37.4939393939394	2	31	0
300	0	0	10.54805556	16.83333333	0	172	31	17	0	15.5605306625366	335.303846153846	4.85544581102318	20	1556.55759994504	28.0625	13.5083332061768	65.5744323730469	240.076919555664	37.7000007629395	17.1000003814697	20.6000003814697	26.7333335876465	25.9500007629395	31.5499992370605	25.716667175293	794	249	126.352203369141	576	0	87	2	241	137.42803030303	219.883333333333	47.4204545454545	5	103	0
301	0	0	10.5977	16.779166	0	359	99	16	0	15.560528755188	336.89125	1.48813895048815	20	827.220239129637	28.0083332061768	14	65.7276992797852	246.445953369141	37.7000007629395	16.3999996185303	21.3000011444092	26.5833339691162	25.9166660308838	31.6166667938232	25.6499996185303	791	248	126.234786987305	574	0	86	2	240	144.676136363636	229.316666666667	46.4212121212121	3	52	0
302	0	0	10.59888	16.77833	0	164	35	6	0	15.560528755188	336.864375	1.49411381575636	20	670.377667247585	28.0083332061768	14	65.7276992797852	246.445953369141	37.7000007629395	16.3999996185303	21.3000011444092	26.5833339691162	25.9166660308838	31.6166667938232	25.6499996185303	791	248	126.234786987305	574	0	86	2	225	135.364393939394	215.033333333333	42.6575757575758	3	73	0
303	0	0	10.62194444	16.725	0	861	123	13	0	15.5605306625366	336.598717948718	1.32106761787298	20	561.856450568712	28.0666656494141	14.033332824707	66.1949691772461	244.757125854492	37.7000007629395	16.5	21.2000007629395	26.6166667938232	26	31.6499996185303	25.75	786	248	126.706588745117	573	0	84	2	225	128.051704545455	214.666666666667	34.0151515151515	6	62	0
304	0	0	10.69861111	16.805	0	447	86	0	0	15.5605306625366	337.594230769231	1.47941792831559	20	475.371880139277	28.154167175293	14.0416669845581	65.3100738525391	252.158493041992	38	16.5	21.5	26.6833343505859	26.033332824707	31.8500003814697	25.783332824707	779	246	126.799049377441	568	0	82	2	240	143.739015151515	229.75	42.4727272727273	12	84	0
306	0	0	10.64758333	16.39043333	0	45	11	1	0	15.5605297088623	329.046875	3.62979508610396	14	2632.84965733827	28.1416664123535	14.0500001907349	66.5876846313477	237.360794067383	37.7999992370605	16.7000007629395	21.0999984741211	26.6833324432373	26.1500015258789	31.6333332061768	25.966667175293	770	241	125.497032165527	561	0	77	6	241	147.302462121212	227.658333333333	63.2348484848485	4	0	1
307	0	0	10.65751667	16.38293333	0	40	10	0	0	15.5605297088623	330.25625	3.28573941292992	20	2624.8968057568	28.125	13.9333333969116	66.9871826171875	234.477157592773	37.5999984741211	16.7999992370605	20.7999992370605	26.6833324432373	26.1333332061768	31.5666656494141	25.9833335876465	768	241	125.40113067627	559	0	77	6	225	140.122916666667	214.158333333333	62.5916666666667	4	0	1
308	0	0	10.57901667	16.40766667	1	733	194	10	0.337202101945877	15.5605306625366	327.520625	4.86061627815879	110	264.110412321688	28.1708335876465	13.908332824707	66.5470504760742	234.360412597656	38	17.1000003814697	20.8999996185303	26.8500003814697	26.1000003814697	31.6000003814697	25.9500007629395	797	244	122.771606445312	570	0	88	7	274.75	127.966477272727	217.366666666667	33.2492424242424	20	0	1
309	0	0	10.57901767	16.40766667	1	626	175	0	0.337202101945877	15.5605306625366	327.520625	4.86061627815879	110	264.110412321688	28.1708335876465	13.908332824707	66.5470504760742	234.360412597656	38	17.1000003814697	20.8999996185303	26.8500003814697	26.1000003814697	31.6000003814697	25.9500007629395	797	244	122.771606445312	570	0	88	7	274.75	127.966477272727	217.366666666667	33.2492424242424	0	0	1
310	0	0	10.57248333	16.42203333	1	107	19	10	0.353657126426697	15.5605297088623	328.768125	5.15142647536407	110	869.926657426306	28.1499996185303	13.8333330154419	66.5064163208008	232.45719909668	38	17.2000007629395	20.7999992370605	26.8666667938232	26.0666675567627	31.533332824707	25.9166679382324	807	247	122.646636962891	577	0	89	7	263.25	125.460227272727	215.316666666667	29.6409090909091	4	0	1
311	0	0	10.66555	16.34785	1	230	37	20	0	15.5605306625366	326.615625	4.09369696376569	20	1215.89666618691	28.1124992370605	13.7749996185303	66.8689346313477	232.135604858398	37.5999984741211	17	20.5999984741211	26.75	26.0833320617676	31.5	25.9333324432373	762	240	125.876853942871	556	0	75	6	244.5	145.512310606061	230.933333333333	55.2075757575758	4	0	1
312	0	0	10.6457	16.38635	1	32	10	7	0	15.5605297088623	327.70875	4.12562861206058	20	2171.1909068337	28.1416664123535	14.0500001907349	66.5876846313477	237.360794067383	37.7999992370605	16.7000007629395	21.0999984741211	26.6833324432373	26.1500015258789	31.6333332061768	25.966667175293	770	241	125.497032165527	561	0	77	6	263.75	156.116856060606	243.666666666667	64.4840909090909	4	0	1
313	0	0	10.62626667	16.40258333	1	1472	425	55	0	15.5605297088623	329.198125	3.30502624549748	20	1518.04943528042	28.1625003814697	14.3249998092651	66.6279144287109	241.163146972656	38.0999984741211	16.6000003814697	21.4999980926514	26.7000007629395	26.1666660308838	31.716667175293	25.9500007629395	776	242	124.801040649414	562	0	80	6	242.5	136.470075757576	225.216666666667	49.130303030303	28	0	1
314	0	0	10.62683333	16.40338333	1	126	44	7	0	15.5605297088623	329.41625	3.19442696970685	20	1499.89866191477	28.1625003814697	14.3249998092651	66.6279144287109	241.163146972656	38.0999984741211	16.6000003814697	21.4999980926514	26.7000007629395	26.1666660308838	31.716667175293	25.9500007629395	776	242	124.801040649414	562	0	80	6	227	128.441856060606	211.266666666667	46.6090909090909	4	0	1
315	0	0	10.6256	16.402	0	378	93	10	0	15.5605297088623	328.960625	3.47190270991887	20	1511.56838378602	28.1625003814697	14.3249998092651	66.6279144287109	241.163146972656	38.0999984741211	16.6000003814697	21.4999980926514	26.7000007629395	26.1666660308838	31.716667175293	25.9500007629395	776	242	124.801040649414	562	0	80	6	227.5	127.448863636364	211.05	45.3621212121212	4	0	1
318	0	0	10.62766667	16.40098333	1	141	47	17	0	15.5605297088623	328.82125	3.53229339422553	20	1751.39598696364	28.1625003814697	14.3249998092651	66.6279144287109	241.163146972656	38.0999984741211	16.6000003814697	21.4999980926514	26.7000007629395	26.1666660308838	31.716667175293	25.9500007629395	776	242	124.801040649414	562	0	80	6	228	127.94071969697	211.441666666667	45.7128787878788	4	0	1
319	0	0	10.6259	16.40388333	1	192	84	5	0	15.5605297088623	329.3925	3.22528220134284	20	1388.41130451614	28.1625003814697	14.3249998092651	66.6279144287109	241.163146972656	38.0999984741211	16.6000003814697	21.4999980926514	26.7000007629395	26.1666660308838	31.716667175293	25.9500007629395	776	242	124.801040649414	562	0	80	6	242.5	136.251515151515	225.158333333333	48.6893939393939	4	0	1
320	1	1	10.67856667	16.35621667	1	133	41	21	0	15.5605297088623	329.64125	3.3491878268376	20	955.205528780073	28.0833339691162	13.716667175293	66.5857620239258	233.299774169922	37.5	16.8999996185303	20.6000003814697	26.6833343505859	26.0666656494141	31.5	25.9333343505859	759	239	126.088600158691	555	0	74	6	225	138.048863636364	216.041666666667	56.2871212121212	12	0	1
321	0	0	10.68221667	16.35186667	0	40	10	4	0	15.5605297088623	329.695	3.39030365148622	20	432.085771567543	28.0833339691162	13.716667175293	66.5857620239258	233.299774169922	37.5	16.8999996185303	20.6000003814697	26.6833343505859	26.0666656494141	31.5	25.9333343505859	759	239	126.088600158691	555	0	74	6	225	138.743181818182	216.333333333333	56.9643939393939	4	0	1
323	0	0	10.60888	16.480833	0	102	22	6	0	15.5605297088623	333.72	1.44495845635363	20	3669.45782353521	28.0833339691162	14.25	66.5887832641602	240.116775512695	37.9000015258789	16.5	21.4000015258789	26.6166667938232	26.1166667938232	31.6333332061768	25.8833332061768	784	245	125.15837097168	569	0	81	6	240	143.624053030303	227.233333333333	54.8378787878788	2	0	0
324	0	0	10.56336667	16.43901667	0	50	17	0	0.0072852149605751	15.5605306625366	328.795	5.45415597373839	14	1308.66138374878	28.1333332061768	13.9499998092651	66.4285736083984	233.805801391602	38	17	21	26.8166656494141	26.0666675567627	31.5499992370605	25.9166660308838	800	245	123.312034606934	575	0	86	7	271	139.570833333333	230.183333333333	38.45	4	0	1
325	0	0	10.54433333	16.5197	1	1911	281	23	0	15.5605297088623	331.621875	2.50755386300273	20	295.592185529868	28.1208324432373	14.125	66.3145523071289	237.759017944336	38.0999984741211	16.7999992370605	21.2999992370605	26.783332824707	26.0499992370605	31.6000003814697	25.8499984741211	797	247	124.507469177246	576	0	86	5	226	134.691477272727	214.783333333333	43.8825757575758	24	0	0
326	0	0	10.54433433	16.5197	0	1022	113	0	0	15.5605297088623	331.621875	2.50755386300273	20	295.592185529868	28.1208324432373	14.125	66.3145523071289	237.759017944336	38.0999984741211	16.7999992370605	21.2999992370605	26.783332824707	26.0499992370605	31.6000003814697	25.8499984741211	797	247	124.507469177246	576	0	86	5	226	134.691477272727	214.783333333333	43.8825757575758	0	0	0
327	0	0	10.54536667	16.5161	1	263	65	23	0	15.5605297088623	331.375	2.8165729489906	20	656.045142155756	28.125	14.0999994277954	66.8246383666992	235.338256835938	38	16.8999996185303	21.1000003814697	26.7999992370605	26.0666656494141	31.5666656494141	25.8666667938232	797	246	124.119705200195	575	0	86	6	226.25	134.382007575758	214.8	44.0363636363636	4	0	0
328	0	0	10.54535	16.51608333	0	626	103	0	0	15.5605297088623	331.375	2.8165729489906	20	656.04510417057	28.125	14.0999994277954	66.8246383666992	235.338256835938	38	16.8999996185303	21.1000003814697	26.7999992370605	26.0666656494141	31.5666656494141	25.8666667938232	797	246	124.119705200195	575	0	86	6	226.25	134.382007575758	214.8	44.0363636363636	4	0	0
330	0	0	10.54026667	16.52976667	1	104	28	4	0	15.5605306625366	332.239375	2.16188475651173	20	803.920281850411	28.1124992370605	13.9749994277954	66.2322235107422	236.144470214844	38	16.8999996185303	21.1000003814697	26.7999992370605	26.033332824707	31.5499992370605	25.8333339691162	798	247	124.634292602539	577	0	86	5	240	144.04678030303	229.183333333333	45.2871212121212	4	0	0
331	0	0	10.59166	16.48305	0	243	58	2	0	15.5605297088623	333.353125	1.22550658948679	14	2851.59808443907	28.1166667938232	14.3500003814697	66.7441940307617	241.042541503906	38.0999984741211	16.6000003814697	21.4999980926514	26.6666660308838	26.1166667938232	31.6666660308838	25.8833351135254	789	245	124.507934570312	571	0	83	6	240	144.25946969697	227.733333333333	54.4378787878788	2	0	0
332	1	1	10.54708333	16.50293333	1	1609	524	130	0	15.5605297088623	330.01	3.64872865022556	20	1813.91037393846	28.1291656494141	14.0916662216187	66.7851486206055	235.125289916992	38	16.8999996185303	21.1000003814697	26.7999992370605	26.0666656494141	31.5666656494141	25.8833332061768	796	246	124.277954101562	575	0	85	6	255.25	142.410606060606	228.425	46.6090909090909	40	0	0
333	0	0	10.54983333	16.501	1	228	98	26	0	15.5605297088623	330.403125	3.53478067295252	20	2178.24983757871	28.1291656494141	14.0916662216187	66.7851486206055	235.125289916992	38	16.8999996185303	21.1000003814697	26.7999992370605	26.0666656494141	31.5666656494141	25.8833332061768	796	246	124.277954101562	575	0	85	6	234	134.307765151515	213.9	45.7727272727273	4	0	0
334	0	0	10.54708433	16.50293333	0	293	95	2	0	15.5605297088623	330.01	3.64872865022556	20	1813.91037393846	28.1291656494141	14.0916662216187	66.7851486206055	235.125289916992	38	16.8999996185303	21.1000003814697	26.7999992370605	26.0666656494141	31.5666656494141	25.8833332061768	796	246	124.277954101562	575	0	85	6	255.25	142.410606060606	228.425	46.6090909090909	0	0	0
335	0	0	10.54615	16.51331667	1	393	84	14	0	15.5605297088623	331.043125	3.12087369854604	20	933.515633419556	28.125	14.0999994277954	66.8246383666992	235.338256835938	38	16.8999996185303	21.1000003814697	26.7999992370605	26.0666656494141	31.5666656494141	25.8666667938232	797	246	124.119705200195	575	0	86	6	228.5	133.964015151515	214.408333333333	44.0227272727273	4	0	0
336	0	0	10.54758333	16.50523333	1	298	103	76	0	15.5605297088623	330.495	3.41244091093262	20	1673.87420165377	28.1291656494141	14.0916662216187	66.7851486206055	235.125289916992	38	16.8999996185303	21.1000003814697	26.7999992370605	26.0666656494141	31.5666656494141	25.8833332061768	796	246	124.277954101562	575	0	85	6	233.75	133.904356060606	214.066666666667	44.6007575757576	4	0	0
337	0	0	10.54683333	16.51101667	0	204	90	12	0	15.5605297088623	330.960625	3.17771707173444	20	1165.60593465226	28.125	14.0999994277954	66.8246383666992	235.338256835938	38	16.8999996185303	21.1000003814697	26.7999992370605	26.0666656494141	31.5666656494141	25.8666667938232	797	246	124.119705200195	575	0	86	6	246.25	142.697916666667	228.575	46.7916666666667	4	0	0
338	0	0	10.54778333	16.50753333	0	193	54	0	0	15.5605297088623	330.7525	3.26943029961682	20	1510.50131927139	28.1291656494141	14.0916662216187	66.7851486206055	235.125289916992	38	16.8999996185303	21.1000003814697	26.7999992370605	26.0666656494141	31.5666656494141	25.8833332061768	796	246	124.277954101562	575	0	85	6	231	133.916477272727	214.191666666667	44.5242424242424	4	0	0
340	0	0	10.552601	16.45903333	1	395	141	0	0.0166857074946165	15.5605306625366	328.915625	5.04560870598223	110	517.967840984637	28.154167175293	13.9416666030884	66.7065353393555	233.661178588867	37.9000015258789	17	20.9000015258789	26.8500003814697	26.0833339691162	31.5666675567627	25.9166660308838	797	246	123.908416748047	575	0	84	7	259	133.599053030303	217.15	42.7462121212121	0	0	0
341	0	0	10.55365	16.45688333	1	445	190	6	0.270722806453705	15.5605306625366	328.941875	5.09163033040631	200	634.09510800737	28.158332824707	13.9499998092651	66.7464065551758	233.460479736328	37.9000015258789	17	20.9000015258789	26.8500003814697	26.0833339691162	31.5666675567627	25.9333343505859	797	246	123.908416748047	575	0	84	7	273	142.324431818182	231.75	45.0060606060606	8	0	0
342	0	0	10.55058333	16.4653	1	178	54	19	0.0166857074946165	15.5605306625366	328.911875	4.87688158233364	210	305.190082534147	28.154167175293	13.9416666030884	66.7065353393555	233.661178588867	37.9000015258789	17	20.9000015258789	26.8500003814697	26.0833339691162	31.5666675567627	25.9166660308838	797	246	123.908416748047	575	0	84	7	277.75	142.978409090909	230.758333333333	46.8136363636364	4	0	0
344	0	0	10.5506	16.4612	1	118	42	0	0.0166857074946165	15.5605306625366	328.613125	4.90341512716579	200	296.769895443343	28.154167175293	13.9416666030884	66.7065353393555	233.661178588867	37.9000015258789	17	20.9000015258789	26.8500003814697	26.0833339691162	31.5666675567627	25.9166660308838	797	246	123.908416748047	575	0	84	7	258.75	132.998106060606	216.608333333333	42.4507575757576	4	0	0
345	0	0	10.55163333	16.45961667	1	330	105	1	0.0166857074946165	15.5605306625366	328.65125	4.95100431375512	110	411.053632390498	28.154167175293	13.9416666030884	66.7065353393555	233.661178588867	37.9000015258789	17	20.9000015258789	26.8500003814697	26.0833339691162	31.5666675567627	25.9166660308838	797	246	123.908416748047	575	0	84	7	259	133.599053030303	217.15	42.7462121212121	8	0	0
346	0	0	10.55106667	16.4706	1	258	91	41	0	15.5605306625366	329.27875	4.79626688660355	110	713.111598305446	28.1333332061768	14	66.6666641235352	233.961288452148	37.9000015258789	16.8999996185303	21.0000019073486	26.8166656494141	26.0666656494141	31.5499992370605	25.8999996185303	798	246	123.68132019043	575	0	85	7	262.25	135.259090909091	215.75	45.5363636363636	4	0	0
347	0	0	10.56913333	16.44471667	0	217	53	2	0	15.5605297088623	331.415625	4.32589027698985	14	2142.86902920489	28.1041660308838	14.0083332061768	66.7063446044922	234.127578735352	37.9000015258789	16.8999996185303	21.0000019073486	26.783332824707	26.0499992370605	31.533332824707	25.8833332061768	794	245	123.953117370605	573	0	83	7	251.25	142.974242424242	228.675	45.1719696969697	4	0	0
349	0	0	10.5702	16.4263	0	102	17	0	0.0467638149857521	15.5605297088623	328.94	5.19080825175054	210	1024.22431272473	28.1083335876465	13.8833332061768	66.7467880249023	233.109741210938	37.9000015258789	17.1000003814697	20.8000011444092	26.8333339691162	26.033332824707	31.5166664123535	25.8666667938232	799	246	123.436874389648	574	0	86	7	259	127.220075757576	215.491666666667	31.555303030303	4	0	1
352	0	0	10.52283333	16.54566667	1	244	111	4	0	15.5605297088623	330.2625	4.46133763107115	20	1373.29851014949	28.1375007629395	14.0749998092651	66.3915100097656	237.746292114258	38.0999984741211	16.8999996185303	21.1999988555908	26.7666664123535	26.1000003814697	31.6166667938232	25.8833332061768	797	248	125.146812438965	577	0	86	4	265	143.620075757576	233.133333333333	38.2886363636364	12	0	0
353	0	0	10.52283433	16.54566667	0	137	79	0	0	15.5605297088623	330.2625	4.46133763107115	20	1373.29851014949	28.1375007629395	14.0749998092651	66.3915100097656	237.746292114258	38.0999984741211	16.8999996185303	21.1999988555908	26.7666664123535	26.1000003814697	31.6166667938232	25.8833332061768	797	248	125.146812438965	577	0	86	4	265	143.620075757576	233.133333333333	38.2886363636364	0	0	0
354	0	0	10.5235	16.53868333	1	107	32	4	0.0159825067967176	15.5605306625366	329.853125	4.39629188616301	20	1447.04065636548	28.1458339691162	14.0749998092651	66.3915100097656	237.271011352539	38.0999984741211	16.8999996185303	21.1999988555908	26.783332824707	26.1000003814697	31.6166667938232	25.8833332061768	799	248	124.688232421875	577	0	86	5	254	135.419318181818	218.241666666667	36.6606060606061	4	0	0
357	1	75	10.59478	16.98747	1	637	171	54	0	15.560528755188	336.119375	4.37116306329948	130	1059.98704031926	28.125	13.75	65.7894744873047	239.786834716797	37.7999992370605	16.8999996185303	20.8999996185303	26.7666664123535	26.0166664123535	31.6166667938232	25.8333320617676	800	246	124.631690979004	575	0	89	2	240	140.98428030303	217.95	52.0954545454545	18	155	1
358	1	1	10.403014	17.291497	1	162	40	29	0.0178692247718573	15.5605297088623	341.64625	4.15745278939642	20	1500.84653175466	27.9874992370605	13.7416667938232	66.3848571777344	237.727157592773	37.7000007629395	17	20.7000007629395	26.5833339691162	26	31.4833335876465	25.75	827	242	121.459983825684	584	0	94	2	246.5	141.445454545455	222.791666666667	50.5234848484848	13	127	1
359	1	2	10.474511	17.196122	1	61	14	5	0	15.5605306625366	341.71	2.60770974109632	20	1312.82636857442	28.1958332061768	14.3083324432373	66.8613739013672	241.928375244141	38.0999984741211	16.7000007629395	21.3999977111816	26.6333332061768	26.283332824707	31.7666664123535	26.0166664123535	819	244	122.588562011719	582	0	92	2	241	147.07803030303	234.566666666667	58.6704545454545	10	135	1
360	0	0	10.476125	17.206228	1	59	13	9	0	15.5605297088623	341.115	2.9556699732242	20	567.06889082134	28.216667175293	14.3666658401489	67.1339569091797	242.293334960938	38.0999984741211	16.7000007629395	21.3999977111816	26.6333332061768	26.3166656494141	31.7999992370605	26.0499992370605	818	244	122.613433837891	581	0	92	2	227	138.321590909091	219.675	56.2863636363636	10	132	1
361	1	2	10.586669	16.942239	1	90	25	9	0.00399481551721692	15.5605297088623	335.905625	5.52841029905041	20	599.493443609249	28.0874996185303	13.5416669845581	65.4186782836914	240.597015380859	37.7000007629395	17	20.7000007629395	26.7333335876465	25.966667175293	31.5833339691162	25.7666664123535	796	246	125.373489379883	575	0	86	2	264.5	154.815909090909	233.358333333333	62.1386363636364	10	134	1
362	0	0	10.636342	17.119414	0	139	21	43	0	15.5605306625366	341.3675	1.72425401476759	20	1330.28892755041	28.2625007629395	14.408332824707	67.015510559082	244.234603881836	38.0999984741211	16.6000003814697	21.4999980926514	26.7666664123535	26.2666664123535	31.8666648864746	26.0166664123535	798	243	124.111305236816	572	0	87	2	225	139.208901515152	216.383333333333	61.1522727272727	10	112	1
364	0	0	10.617978	17.147172	0	128	28	31	0	15.5605306625366	341.420625	1.81645583603143	20	993.649284775081	28.2458324432373	14.3083333969116	66.8613739013672	244.09814453125	38	16.6000003814697	21.3999996185303	26.716667175293	26.2999992370605	31.8500003814697	26.033332824707	802	243	123.756050109863	574	0	87	2	225	139.506628787879	214.4	57.3515151515152	10	112	1
365	0	0	10.714364	16.923711	0	39	15	4	0	15.5605297088623	336.618125	2.80463236647326	30	825.182110828046	28.2000007629395	14.3500003814697	66.435188293457	247.303604125977	38.0999984741211	16.5	21.5999984741211	26.75	26.0500011444092	31.7999992370605	25.8666667938232	785	245	125.959060668945	569	0	83	2	225.5	134.829166666667	217.358333333333	40.8416666666667	10	129	0
366	0	0	10.472933	17.128828	1	372	74	50	0	15.5605306625366	339.70875	3.36708467736042	130	1956.04486647644	28.1958332061768	14.0750007629395	66.7061614990234	238.589202880859	37.9000015258789	16.7999992370605	21.1000022888184	26.716667175293	26.2333335876465	31.7000007629395	26	821	245	122.422721862793	582	0	95	2	245.75	140.958712121212	232.741666666667	44.3598484848485	10	113	1
367	0	0	10.511397	17.079142	0	31	7	11	0	15.5605297088623	338.0675	4.27031509310162	20	1137.81787862957	28.1833324432373	13.8333330154419	66.1882019042969	238.968734741211	37.7999992370605	16.8999996185303	20.8999996185303	26.7333335876465	26.2000007629395	31.6999988555908	25.966667175293	824	245	121.661865234375	580	0	100	2	250	123.858712121212	217.908333333333	43.6098484848485	10	117	1
368	0	0	10.511756	17.079222	1	128	25	0	0	15.5605297088623	338.335	4.18762882153694	20	1146.57582219432	28.1833324432373	13.8333330154419	66.1882019042969	238.968734741211	37.7999992370605	16.8999996185303	20.8999996185303	26.7333335876465	26.2000007629395	31.6999988555908	25.966667175293	824	245	121.661865234375	580	0	100	2	265	132.635984848485	232.175	47.1606060606061	10	119	1
369	0	0	10.68549	16.87074	0	97	20	8	0	15.5605297088623	339.73125	1.29954952025586	20	2813.5115665165	28.1791667938232	13.9583339691162	65.5320816040039	248.874374389648	37.9000015258789	16.6000003814697	21.3000011444092	26.783332824707	26.033332824707	31.8166675567627	25.783332824707	782	245	126.312355041504	568	0	83	2	240	150.260795454545	229.4	54.8015151515152	2	60	0
370	0	0	10.74087	16.84616	0	2055	250	28	0	15.5605297088623	339.555625	1.57867460003891	20	2387.63681736578	28.1375007629395	14.4416675567627	65.9436798095703	253.512832641602	38.2000007629395	16.2999992370605	21.9000015258789	26.7333335876465	25.9166660308838	31.8166675567627	25.7000007629395	776	245	126.790351867676	565	0	81	2	225	136.067992424242	215.866666666667	43.0886363636364	4	60	0
371	0	0	10.60174	16.7726	0	141	26	7	0	15.5605297088623	336.645625	1.41776219458704	20	37.9801357267781	28.0125007629395	14.1083335876465	66.2363052368164	246.854049682617	37.7000007629395	16.3999996185303	21.3000011444092	26.5666656494141	25.9333343505859	31.6333332061768	25.6666679382324	789	248	126.50267791748	574	0	85	2	225	134.352272727273	215.4	40.7257575757576	2	57	0
372	1	1	10.58317	16.8708	1	66	22	6	0	15.5605297088623	339.0925	1.38026608269453	20	4006.68864439388	28.1083335876465	13.8833341598511	65.7977828979492	243.206207275391	37.9000015258789	16.7999992370605	21.1000022888184	26.6833324432373	26.033332824707	31.6666679382324	25.7999992370605	793	247	125.994934082031	575	0	86	2	225	139.848863636364	217.916666666667	49.5621212121212	2	62	0
373	0	0	10.56871	16.83388	0	45	23	6	0	15.5605297088623	338.984375	1.26743238474729	20	3735.52937486588	28.095832824707	13.8250007629395	65.8333358764648	243.062454223633	37.7999992370605	16.7999992370605	21	26.6666660308838	26.033332824707	31.6499996185303	25.783332824707	792	247	126.028846740723	574	0	86	2	225	136.403598484848	218.483333333333	46.0893939393939	2	67	0
374	0	0	10.677753	16.924069	0	98	24	7	0	15.5605297088623	339.931875	1.71655923117186	20	3580.57075924376	28.1708335876465	14.1083335876465	66.2363052368164	245.305557250977	37.9000015258789	16.6000003814697	21.3000011444092	26.7333335876465	26.0833339691162	31.7666664123535	25.8666667938232	788	246	126.14331817627	572	0	84	2	225	134.339015151515	211.55	43.1977272727273	10	116	0
377	0	0	10.659761	16.947975	0	100	11	0	0	15.5605297088623	340.38	1.83444903227986	20	3455.95082102423	28.1375007629395	14.1750011444092	66.2383193969727	245.107803344727	37.9000015258789	16.5	21.4000015258789	26.6833343505859	26.0499992370605	31.716667175293	25.8333339691162	789	245	125.674163818359	571	0	85	2	225	133.607386363636	214.266666666667	42.7378787878788	10	108	0
378	0	0	10.542556	17.365719	1	92	20	8	0	14.9385271072388	343.4775	1.91227070181581	20	1478.69236784237	28.1958332061768	14.1583337783813	66.4710464477539	243.510879516602	37.9000015258789	16.6000003814697	21.3000011444092	26.716667175293	26.283332824707	31.8000011444092	25.9333343505859	814	239	122.083938598633	578	0	89	2	240	148.590909090909	234.533333333333	59.6386363636364	10	112	1
379	0	0	10.484936	17.178881	0	31	9	5	0	15.5605297088623	341.355	2.49180771550634	20	2147.00525491014	28.2250003814697	14.4499998092651	66.8981475830078	244.200927734375	38.2000007629395	16.6000003814697	21.6000003814697	26.6166667938232	26.3166656494141	31.8333339691162	26.0666675567627	815	243	122.644760131836	579	0	92	2	226	138.076893939394	219.058333333333	54.1492424242424	11	118	1
380	0	0	10.630328	16.858967	0	150	47	11	0	15.5605297088623	337.99	1.46457864901034	20	508.675598658865	28.0874996185303	14.0583343505859	65.6931457519531	248.377685546875	37.9000015258789	16.5	21.4000015258789	26.6500015258789	26	31.7333335876465	25.7333335876465	789	246	125.786140441895	571	0	86	2	240	149.563825757576	231.633333333333	58.8719696969697	10	126	0
381	1	3	10.58772	16.98451	1	106	25	20	0.285027951002121	15.5605297088623	335.62125	4.67013702153105	210	254.819980413043	28.1374988555908	13.5749998092651	65.8980560302734	238.1474609375	37.7000007629395	17.1000003814697	20.6000003814697	26.8499984741211	26	31.6000003814697	25.8166656494141	799	246	124.664291381836	574	0	89	2	247.5	142.310795454545	219.35	53.2181818181818	11	128	1
382	1	4	10.434421	17.18208	1	406	114	47	0	15.560528755188	339.67625	3.19751090459292	20	1280.74566097949	28.1208343505859	13.9750003814697	66.5476150512695	237.940612792969	37.9000015258789	16.8999996185303	21.0000019073486	26.6833343505859	26.1666660308838	31.6166667938232	25.8999996185303	824	245	122.364959716797	585	0	94	2	229.25	131.592803030303	219.066666666667	45.8212121212121	0	0	1
384	0	0	10.640094	16.908286	0	204	58	9	0	15.5605306625366	340.055	1.4961196421877	130	2633.07580636027	28.1499996185303	13.8666667938232	65.7188034057617	244.893264770508	37.7999992370605	16.7000007629395	21.0999984741211	26.7333335876465	26.0833339691162	31.7333335876465	25.8166675567627	787	246	126.306266784668	572	0	83	2	225	139.785795454545	214.066666666667	52.3431818181818	13	132	0
385	0	0	10.631975	16.905997	0	226	38	24	0	15.5605297088623	339.888125	1.49608084526195	130	2960.74810326669	28.1458339691162	13.8583335876465	65.6793060302734	245.259170532227	37.7999992370605	16.7000007629395	21.0999984741211	26.716667175293	26.0833339691162	31.7333335876465	25.8166675567627	788	246	126.14331817627	572	0	84	2	225	140.214962121212	214.283333333333	54.5931818181818	10	131	0
386	0	0	10.540233	17.055244	1	42	10	6	0.464858442544937	15.5605297088623	337.0375	4.73525161738264	20	27.7349510508378	28.154167175293	13.7249994277954	65.9855804443359	238.874816894531	37.7999992370605	17	20.7999992370605	26.783332824707	26.0833320617676	31.6499996185303	25.8833332061768	805	245	123.953033447266	576	0	90	2	274.75	146.189015151515	233.725	55.8227272727273	10	117	1
387	0	0	10.618989	17.00695	0	54	11	10	0	15.5605306625366	339.61125	1.77329884833421	20	2985.49149048046	28.2250003814697	14.4166660308838	67.0542678833008	242.988021850586	38.0999984741211	16.6000003814697	21.4999980926514	26.716667175293	26.1999988555908	31.7999992370605	26	795	245	124.94588470459	573	0	87	2	225	134.325378787879	215	47.2265151515152	10	116	1
388	1	1	10.57497	16.91424	0	129	27	2	0.22112675011158	15.5605297088623	336.2225	5.4554188424645	20	510.681671787308	28.1000003814697	13.5833339691162	65.9385070800781	237.371978759766	37.7000007629395	17.1000003814697	20.6000003814697	26.783332824707	26	31.5499992370605	25.7999992370605	795	247	125.680549621582	575	0	86	2	236.75	141.5125	216.141666666667	55.575	10	134	1
389	0	0	10.586453	16.841753	0	142	45	7	0	15.5605297088623	338.861875	1.30675695634818	20	4189.18258958145	28.1083335876465	13.9333324432373	66.0347595214844	245.058746337891	37.7999992370605	16.7000007629395	21.0999984741211	26.6666660308838	26.033332824707	31.7000007629395	25.783332824707	792	248	126.075439453125	574	0	87	2	240	148.129356060606	233.1	52.2507575757576	10	135	0
390	1	2	10.58075	17.04036	1	1073	325	0	0.0932891517877579	15.5605306625366	337.455625	3.8926213754497	20	1642.6335787933	28.158332824707	14.0500001907349	66.2735824584961	240.556503295898	38	16.7999992370605	21.2000007629395	26.783332824707	26.0499992370605	31.6666679382324	25.8666667938232	804	245	123.8076171875	575	0	90	2	236	134.956818181818	216.975	44.5356060606061	36	150	1
391	1	25	10.464497	17.229056	1	53	14	10	0	15.5605297088623	341.841875	3.12757654883026	20	501.832378349702	28.1875	14.2916669845581	67.0970306396484	241.370361328125	38	16.7000007629395	21.2999992370605	26.5833339691162	26.3333339691162	31.7666664123535	26.0666675567627	821	243	122.266975402832	583	0	93	2	229.5	136.979734848485	218.716666666667	54.0606060606061	10	157	1
392	0	0	10.58331	17.01788	1	90	23	6	0.535056293010712	15.5605297088623	335.704375	3.86992778647681	200	688.860940676767	28.1625003814697	13.7083339691162	65.9054489135742	238.166534423828	37.7999992370605	17	20.7999992370605	26.8666667938232	26.0166664123535	31.6333332061768	25.8500003814697	798	245	124.656707763672	574	0	88	2	257.75	139.467045454545	220.025	44.8431818181818	10	136	1
393	0	0	10.659672	16.86615	0	180	47	12	0	15.5605306625366	338.629375	1.56398237999284	20	415.566394789295	28.1708335876465	13.8916673660278	65.526725769043	247.317047119141	37.9000015258789	16.7000007629395	21.2000007629395	26.75	26.0833339691162	31.8000011444092	25.8166675567627	785	246	126.232002258301	570	0	85	2	225	140.553598484848	215.216666666667	51.0977272727273	10	129	0
394	1	10	10.435942	17.163256	1	178	37	16	0.00211602658964694	15.5605306625366	338.54375	3.19444263171677	130	539.108509992015	28.1124992370605	13.8083324432373	66.3862152099609	236.308013916016	37.7999992370605	17	20.7999992370605	26.716667175293	26.1333332061768	31.5833339691162	25.8833332061768	824	245	122.413932800293	585	0	95	2	246	129.647537878788	222.316666666667	42.0484848484848	16	228	1
395	0	0	10.477589	17.358281	1	42	10	10	0	15.5605297088623	345.559375	1.84522427966804	130	55.9444478301733	28.25	14.25	66.9014129638672	241.029983520508	38	16.7000007629395	21.2999992370605	26.7000007629395	26.3666667938232	31.8166675567627	26.0833339691162	823	240	121.477447509766	582	0	92	2	225	135.833333333333	220.15	52.4	10	101	1
396	0	0	10.481	17.3559	1	81	17	6	0	15.5605297088623	345.5325	1.81961895275034	130	433.387044325853	28.25	14.25	66.9014129638672	241.029983520508	38	16.7000007629395	21.2999992370605	26.7000007629395	26.3666667938232	31.8166675567627	26.0833339691162	823	240	121.477447509766	582	0	92	2	240	145.20625	234.733333333333	55.825	11	104	1
397	0	0	10.551331	16.843519	1	99	33	5	0	15.5605306625366	335.433125	4.7056473712566	20	1760.48408994303	28.0791664123535	13.625	65.8212509155273	240.023284912109	37.7000007629395	17	20.7000007629395	26.716667175293	25.9833335876465	31.5833339691162	25.7666664123535	795	248	125.901069641113	575	0	87	2	264.5	146.678409090909	235.791666666667	48.080303030303	10	133	0
398	0	0	10.551964	16.848617	0	89	30	0	0	15.5605306625366	335.3525	4.76457574068699	20	1604.3377664571	28.0791664123535	13.625	65.8212509155273	240.023284912109	37.7000007629395	17	20.7000007629395	26.716667175293	25.9833335876465	31.5833339691162	25.7666664123535	795	248	125.901069641113	575	0	87	2	248	137.367803030303	220.775	44.0962121212121	10	139	0
399	0	0	10.71597	16.90134	0	39	9	6	0	15.5605297088623	339.701875	2.27952717399039	20	3073.08525605772	28.1666660308838	14.283332824707	66.4341049194336	246.948013305664	38	16.5	21.5	26.75	26.033332824707	31.7666664123535	25.8166675567627	782	245	126.065521240234	567	0	83	2	225	133.68125	216.208333333333	37.5083333333333	10	126	0
400	1	23	10.55843	16.89463	1	120	29	10	0.0505247972905636	15.5605297088623	335.16375	5.41227714575289	110	425.339510700736	28.1000003814697	13.6833324432373	65.7852554321289	240.690292358398	37.7999992370605	17	20.7999992370605	26.7333335876465	26	31.6166667938232	25.7999992370605	797	247	125.489974975586	576	0	87	2	241.5	139.372537878788	216.533333333333	49.0068181818182	10	150	1
401	0	0	10.556361	16.889578	0	131	36	0	0.215494439005852	15.5605297088623	334.94875	5.3818422569599	110	473.220693444429	28.1166667938232	13.6833333969116	65.7852554321289	240.003143310547	37.7999992370605	17	20.7999992370605	26.7333335876465	26.0499992370605	31.6166667938232	25.8166675567627	796	247	125.767906188965	576	0	87	2	246.25	139.377840909091	217.416666666667	48.0613636363636	10	147	0
402	0	0	10.651571	16.82172	1	220	40	3	0	15.5605297088623	337.863125	1.45969926203473	20	611.262563244582	28.1416664123535	14.0833339691162	65.5038757324219	251.367462158203	38	16.5	21.5	26.6666679382324	26.0499992370605	31.8333320617676	25.7666664123535	786	247	126.386566162109	571	0	84	2	225	137.287689393939	216.391666666667	44.9340909090909	0	0	0
404	0	0	10.332903	16.9577	0	172	72	13	0	15.5605306625366	340.429375	1.44613940678792	130	2677.45388752957	27.9874992370605	13.5083332061768	65.8943099975586	235.653137207031	37.2999992370605	16.7999992370605	20.5	26.5	26.1666660308838	31.5	25.8333320617676	825	249	123.39917755127	589	0	95	2	225	138.783333333333	219.2	53.75	4	135	1
405	0	0	10.49958	17.00933	0	151	34	0	0	15.5605297088623	340.33625	1.49610657936208	20	4268.10753931047	28.1499996185303	13.6666669845581	65.7051315307617	241.209060668945	37.5999984741211	16.7999992370605	20.7999992370605	26.7333335876465	26.1666660308838	31.716667175293	25.8833332061768	809	247	124.219909667969	580	0	90	2	225	143.260416666667	214.858333333333	65.075	10	140	1
406	0	0	10.364239	16.956006	0	88	19	6	0	15.5605297088623	339.58	1.48786208483504	20	1482.41534534869	28.0208339691162	13.5749998092651	65.8980484008789	238.360488891602	37.4000015258789	16.7999992370605	20.6000022888184	26.5500011444092	26.1333332061768	31.5666675567627	25.8166656494141	822	249	123.536262512207	587	0	94	2	225	137.630492424242	218.608333333333	50.5469696969697	10	136	1
407	0	0	10.43486	16.84315	0	845	198	40	0	15.5605306625366	336.14875	1.29380046269635	20	1434.47737491587	28.1041660308838	14.0083332061768	66.3902053833008	241.787460327148	37.7000007629395	16.6000003814697	21.1000003814697	26.6333332061768	26.1500015258789	31.6833343505859	25.8500003814697	809	250	125.308013916016	583	0	92	1	256	153.489015151515	251.258333333333	56.7893939393939	28	657	0
408	0	0	10.2518	16.5436	0	80	15	8	0	15.5605306625366	333.808125	1.29705838714465	130	614.875056607601	28.0625	13.875	66.3875579833984	242.281997680664	37.9000015258789	17	20.9000015258789	26.3833332061768	26.3999996185303	31.7000007629395	25.966667175293	824	250	122.997055053711	588	0	93	4	225	130.827083333333	212.225	42.1416666666667	5	132	0
409	0	0	10.51266	16.81346	1	171	40	15	0	15.5605297088623	333.675625	4.42098649176292	20	1595.56988535635	28.0750007629395	13.6000003814697	65.7004776000977	238.22737121582	37.7000007629395	17	20.7000007629395	26.7333335876465	26	31.5499992370605	25.7666664123535	803	249	125.112358093262	577	0	93	2	241.25	130.757765151515	222.266666666667	42.7393939393939	8	84	0
410	0	0	10.526717	17.031008	0	145	53	2	0	15.5605297088623	341.195625	2.52043175259958	20	2926.32520192248	28.1083335876465	13.4833335876465	65.4530792236328	238.678466796875	37.5999984741211	17	20.5999984741211	26.7666664123535	26.033332824707	31.6000003814697	25.8166675567627	806	247	124.484481811523	579	0	90	2	229	142.659659090909	216.683333333333	60.780303030303	8	139	1
411	0	0	10.42754	16.87228	0	54	14	7	0	15.5605297088623	336.779375	1.65979560044966	20	310.260168524443	28.0583343505859	14.0333337783813	66.1949691772461	244.371505737305	37.7000007629395	16.5	21.2000007629395	26.5666675567627	26.1000003814697	31.6833343505859	25.783332824707	812	250	124.88094329834	584	0	92	2	225	136.828787878788	220.741666666667	52.8234848484848	10	130	0
412	0	0	10.4249	16.88841	0	120	23	40	0	15.5605306625366	337.213125	1.62229702556266	20	273.581250365357	28.0708332061768	13.9083337783813	65.9162750244141	242.903442382812	37.7000007629395	16.6000003814697	21.1000003814697	26.6000003814697	26.1166667938232	31.6666679382324	25.8000011444092	814	250	124.463768005371	584	0	93	2	225	138.904356060606	220.091666666667	53.2840909090909	10	132	1
413	0	0	10.42431	16.89349	0	55	12	12	0	15.5605306625366	337.290625	1.62297824873669	20	306.803570218667	28.0625	13.9083337783813	65.9162750244141	243.15283203125	37.7000007629395	16.6000003814697	21.1000003814697	26.6000003814697	26.1166667938232	31.6666679382324	25.783332824707	815	250	124.498863220215	585	0	93	2	240	148.333901515152	234.416666666667	56.4106060606061	10	130	1
414	0	0	10.477564	16.779417	0	140	38	9	0	15.5605297088623	335.92375	1.25854117579918	20	3226.05647635307	28.0583343505859	13.8666667938232	66.3476867675781	240.424209594727	37.7000007629395	16.7999992370605	20.9000015258789	26.6000003814697	26.0833320617676	31.6000003814697	25.7999992370605	812	251	124.579513549805	581	0	98	1	240	128.827840909091	232.05	33.9363636363636	10	99	0
415	0	0	10.474094	16.787597	0	352	56	7	0	15.5605306625366	336.03375	1.2771571532103	20	2526.28533123314	28.0833339691162	13.8833332061768	66.1111068725586	240.750106811523	37.7000007629395	16.7000007629395	21	26.6166667938232	26.1166667938232	31.6333332061768	25.8333339691162	808	251	125.376808166504	582	0	94	1	225	125.782196969697	217.983333333333	36.1121212121212	10	98	0
416	1	3	10.303	17.3055	1	50	30	4	0	15.5605306625366	344.633125	1.71766461123758	130	1336.81936638533	28.1083335876465	13.6499996185303	65.625	242.494934082031	37.5999984741211	16.7999992370605	20.7999992370605	26.6000003814697	26.2333335876465	31.716667175293	25.8666667938232	842	244	120.673393249512	592	0	97	3	240	145.445265151515	232.25	58.9393939393939	6	140	1
417	0	0	10.30143	17.12244	0	166	35	6	0	15.5605297088623	342.035	1.26926431247961	130	1421.80671510482	28.0375003814697	13.7250003814697	65.9855728149414	238.443130493164	37.4000015258789	16.6000003814697	20.8000011444092	26.5666656494141	26.1499996185303	31.6000003814697	25.8500003814697	837	247	121.753509521484	592	0	97	2	225	138.101325757576	216.741666666667	53.180303030303	6	134	1
419	0	0	10.42257	16.90398	0	105	25	11	0	15.5605297088623	337.440625	1.53148310787078	20	120.61893157248	28.0625	13.9083337783813	65.9162750244141	243.15283203125	37.7000007629395	16.6000003814697	21.1000003814697	26.6000003814697	26.1166667938232	31.6666679382324	25.783332824707	814	250	124.463768005371	584	0	93	2	225	138.740340909091	218.966666666667	51.5530303030303	17	229	1
420	1	1	10.54777	17.03638	1	33	12	6	0.0321964398026466	15.5605297088623	336.059375	4.4900946764241	130	909.193235401955	28.125	13.6166667938232	65.7809906005859	238.151016235352	37.7000007629395	17	20.7000007629395	26.7666664123535	26.0499992370605	31.6000003814697	25.8500003814697	811	246	123.566612243652	579	0	93	2	267.25	143.129924242424	233.616666666667	48.794696969697	8	158	1
421	0	0	10.422571	16.90398	0	70	16	2	0	15.5605297088623	337.440625	1.53148310787078	20	120.61893157248	28.0625	13.9083337783813	65.9162750244141	243.15283203125	37.7000007629395	16.6000003814697	21.1000003814697	26.6000003814697	26.1166667938232	31.6666679382324	25.783332824707	814	250	124.463768005371	584	0	93	2	225	138.740340909091	218.966666666667	51.5530303030303	0	0	1
422	0	0	10.43361	16.90472	0	35	9	9	0	15.5605306625366	337.70125	1.55636189604785	20	1037.41542983161	28.0666656494141	14.0999994277954	65.8878479003906	247.398590087891	37.9000015258789	16.5	21.4000015258789	26.5666675567627	26.1000003814697	31.7333335876465	25.7666664123535	813	250	124.615089416504	584	0	92	2	240	148.483712121212	234.075	57.1015151515152	4	124	1
425	0	0	10.4835	17.0159	0	103	35	2	0	15.5605306625366	340.7225	1.4201247203638	20	3831.41161925156	28.1625003814697	13.7416667938232	65.7495956420898	240.842529296875	37.7000007629395	16.7999992370605	20.9000015258789	26.716667175293	26.2166652679443	31.7333335876465	25.9333324432373	812	248	124.098823547363	582	0	91	2	225	139.55928030303	215.525	59.8287878787879	10	139	1
426	1	1	10.46466	16.86402	0	19	5	15	0	15.5605297088623	336.74375	1.36445942810948	20	49.7974452177707	28.0791664123535	14.0916662216187	66.1580581665039	245.740615844727	37.7999992370605	16.5	21.2999992370605	26.5666675567627	26.1000003814697	31.716667175293	25.7999992370605	809	250	125.086181640625	582	0	92	2	225	135.367803030303	218.95	51.1462121212121	8	118	0
427	0	0	10.53779	16.96832	1	80	14	7	0	15.5605306625366	339.22125	1.61792598418668	20	2299.13695960017	28.1375007629395	13.625	65.5048065185547	241.972259521484	37.5999984741211	16.7999992370605	20.7999992370605	26.716667175293	26.1333332061768	31.716667175293	25.8666667938232	801	247	124.764129638672	576	0	89	2	240	150.357575757576	230.4	62.930303030303	10	140	1
428	0	0	10.467	16.90109	0	85	12	5	0	15.5605306625366	337.434375	1.65034712648542	20	1580.16833327572	28.0583324432373	14.1499996185303	66.4319305419922	245.808776855469	37.7999992370605	16.5	21.2999992370605	26.5166664123535	26.1166667938232	31.6999988555908	25.7999992370605	809	250	125.0302734375	582	0	91	2	225	137.599242424242	220.258333333333	56.855303030303	10	120	1
429	0	0	10.40854	16.9954	0	54	21	3	0	15.5605297088623	339.21375	1.59637203990991	20	1314.8666817666	28.0208339691162	13.9416666030884	66.0742568969727	242.106796264648	37.5999984741211	16.5	21.0999984741211	26.533332824707	26.1000003814697	31.6166667938232	25.783332824707	824	249	123.188781738281	587	0	95	2	240	144.896212121212	233.766666666667	57.1098484848485	10	143	1
430	0	0	10.49912	16.76718	0	37	11	6	0	15.5605297088623	332.528125	4.08498940584963	20	1081.09615829845	28.0625	13.8583335876465	66.3078155517578	238.624130249023	37.7999992370605	16.8999996185303	20.8999996185303	26.6666660308838	26.0499992370605	31.5666656494141	25.7999992370605	797	250	126.452194213867	578	0	90	1	253	132.501515151515	221.341666666667	37.0810606060606	8	131	0
431	0	0	10.41214	16.98584	0	1203	299	26	0	15.5605306625366	339.0125	1.54962724239379	20	871.712630693311	28.0249996185303	13.9499998092651	66.1137466430664	242.257339477539	37.5999984741211	16.5	21.0999984741211	26.533332824707	26.1000003814697	31.6166667938232	25.783332824707	824	249	123.188781738281	587	0	95	2	240	144.618939393939	234	54.3757575757576	31	823	1
433	0	0	10.40865	16.98704	0	278	46	8	0	15.5605306625366	339.054375	1.53961029461583	20	1236.74796733975	28.0249996185303	13.9499998092651	66.1137466430664	242.257339477539	37.5999984741211	16.5	21.0999984741211	26.533332824707	26.1000003814697	31.6166667938232	25.783332824707	824	249	123.188781738281	587	0	95	2	240	145.074242424242	233.975	55.3136363636364	5	147	1
434	0	0	10.412141	16.98584	0	62	12	5	0	15.5605306625366	339.0125	1.54962724239379	20	871.712630693311	28.0249996185303	13.9499998092651	66.1137466430664	242.257339477539	37.5999984741211	16.5	21.0999984741211	26.533332824707	26.1000003814697	31.6166667938232	25.783332824707	824	249	123.188781738281	587	0	95	2	240	144.618939393939	234	54.3757575757576	0	0	1
435	0	0	10.41222	16.98853	0	61	17	6	0	15.5605306625366	339.06	1.57692872068424	20	1075.89818239124	28.0249996185303	13.9499998092651	66.1137466430664	242.257339477539	37.5999984741211	16.5	21.0999984741211	26.533332824707	26.1000003814697	31.6166667938232	25.783332824707	824	249	123.188781738281	587	0	95	2	225	135.576704545455	219.308333333333	51.4818181818182	5	136	1
436	0	0	10.41105	16.98704	0	780	137	15	0	15.5605306625366	339.029375	1.55202048604978	20	1049.94720807546	28.0249996185303	13.9499998092651	66.1137466430664	242.257339477539	37.5999984741211	16.5	21.0999984741211	26.533332824707	26.1000003814697	31.6166667938232	25.783332824707	824	249	123.188781738281	587	0	95	2	225	135.580871212121	219.375	51.0818181818182	25	650	1
438	0	0	10.449878	17.021714	0	85	25	4	0	15.5605297088623	340.103125	1.46929898559421	20	3960.91116362387	28.0708332061768	14.0749998092651	66.0798110961914	243.949111938477	37.7999992370605	16.5	21.2999992370605	26.5833339691162	26.1166667938232	31.6833343505859	25.8166656494141	818	248	123.68278503418	585	0	93	2	225	140.166666666667	216.808333333333	62.025	8	137	1
439	0	0	10.40676	17.01682	0	196	37	2	0	15.5605297088623	339.848125	1.49756825505521	20	251.379360886665	28.0541667938232	13.9750003814697	66.2322311401367	243.361450195312	37.5999984741211	16.5	21.0999984741211	26.5499992370605	26.1166667938232	31.6666660308838	25.8166675567627	824	248	122.86449432373	586	0	95	2	240	143.983712121212	233.233333333333	58.3015151515152	10	144	1
440	0	0	10.38043	16.97613	0	52	18	7	0	15.5605306625366	339.344375	1.40027009254735	20	889.084555018164	28.033332824707	13.6999998092651	65.8653869628906	240.863342285156	37.5	16.7000007629395	20.7999992370605	26.5499992370605	26.1166667938232	31.6166667938232	25.8166675567627	822	249	123.553024291992	587	0	93	2	225	138.274431818182	218.408333333333	53.0310606060606	10	134	1
441	0	0	10.4249	16.97042	0	79	16	5	0	15.5605297088623	339.2125	1.51204254914305	20	1012.91480978285	28.0458335876465	14.0083332061768	66.0770416259766	244.330810546875	37.7000007629395	16.5	21.2000007629395	26.5666675567627	26.1000003814697	31.6666679382324	25.7666664123535	819	248	123.598831176758	585	0	94	2	240	144.964583333333	233.75	52.6666666666667	8	131	1
442	1	1	10.47749	16.68037	1	859	188	120	0.0853261202573776	15.5605297088623	330.7725	4.84114053204737	20	426.917421440497	28.1791667938232	14.1083335876465	66.5487365722656	236.330474853516	38.2000007629395	17	21.2000007629395	26.8166656494141	26.1499996185303	31.6333332061768	25.9166660308838	815	252	124.432731628418	583	0	97	2	249.25	116.518560606061	221.325	16.9575757575758	26	293	0
443	1	1	10.48489	16.74609	1	110	23	14	0.454586207866669	15.560528755188	331.26	3.98023886700271	20	871.494380564247	28.1333332061768	13.9000005722046	66.1904754638672	238.359268188477	38	17	21	26.75	26.0833339691162	31.6166667938232	25.8500003814697	797	250	126.384162902832	578	0	90	1	251	130.070833333333	221.358333333333	33.1583333333333	10	133	0
444	0	0	10.233903	16.907969	1	88	15	4	0	15.5605297088623	341.515	1.62100810980622	130	308.389698795551	28.033332824707	13.216667175293	66.0833435058594	233.41667175293	37.0999984741211	17.1000003814697	19.9999980926514	26.4666652679443	26.3666667938232	31.533332824707	25.966667175293	836	251	122.873184204102	595	0	97	2	225	132.358712121212	215.058333333333	49.3098484848485	10	137	0
445	0	0	10.31305	16.974622	0	109	27	3	0	15.560528755188	341.08625	1.44658868524027	130	2022.3196508103	27.9750003814697	13.5	66.1764678955078	234.486907958984	37.2000007629395	16.7999992370605	20.4000015258789	26.4833335876465	26.1833324432373	31.4833335876465	25.8500003814697	827	248	123.196128845215	590	0	95	2	225	138.171212121212	218.358333333333	55.7765151515152	8	134	1
446	1	4	10.55622	16.90856	1	54	13	6	0.0573398508131504	15.5605297088623	334.60375	5.32735618200353	20	830.519540471521	28.125	13.6833333969116	65.7852554321289	239.748901367188	37.7999992370605	17	20.7999992370605	26.75	26.0666675567627	31.6333332061768	25.8333339691162	797	247	125.295364379883	575	0	88	2	239	140.236174242424	215.475	53.219696969697	10	83	1
447	0	0	10.43674	16.83691	0	110	20	0	0	15.5605306625366	336.085625	1.2406673180173	20	1445.54871796309	28.091667175293	13.966667175293	66.1927337646484	241.772201538086	37.7000007629395	16.6000003814697	21.1000003814697	26.6000003814697	26.1499996185303	31.6666679382324	25.8500003814697	809	250	125.308013916016	583	0	92	1	225	135.625568181818	221.116666666667	50.3856060606061	10	98	0
448	0	0	10.39157	16.66739	0	122	21	12	0	15.5605297088623	336.101875	1.30865077031619	130	4194.51676785044	27.9916667938232	13.8999996185303	65.8767776489258	243.906036376953	37.7000007629395	16.6000003814697	21.1000003814697	26.4333324432373	26.1000003814697	31.6166667938232	25.7666664123535	811	252	125.295379638672	585	0	91	2	240	142.757386363636	233.191666666667	53.0128787878788	8	129	0
449	0	0	10.39784	16.68607	0	75	14	12	0	15.5605306625366	335.908125	1.41410175968412	20	2226.28713889539	28.0166664123535	14.033332824707	66.1949691772461	243.500350952148	37.7999992370605	16.6000003814697	21.1999988555908	26.4500007629395	26.1333332061768	31.6333332061768	25.7999992370605	812	252	125.143127441406	585	0	92	2	225	129.549053030303	217.225	43.5878787878788	10	126	0
450	0	0	10.39262	16.69497	0	219	22	8	0	15.5605297088623	336.146875	1.48338396980558	20	2266.93094784086	28.0249996185303	14.033332824707	66.1949691772461	243.874954223633	37.7999992370605	16.6000003814697	21.1999988555908	26.4500007629395	26.1333332061768	31.6499996185303	25.8166656494141	811	252	125.350898742676	585	0	92	2	225	129.227462121212	217.083333333333	43.3515151515152	10	123	0
451	0	0	10.47891	16.67347	0	328	110	10	0	15.5605297088623	330.67125	4.97781680057257	14	719.720347745623	28.158332824707	14.1166667938232	66.5880508422852	237.399108886719	38.2000007629395	17	21.2000007629395	26.783332824707	26.1333332061768	31.6333332061768	25.8833332061768	814	252	124.539283752441	584	0	96	2	267.25	125.373674242424	236.5	20.0363636363636	10	140	0
453	0	0	9.00228	18.07311	0	228	40	6	0	20.1517734527588	369.25625	1.71170007177362	130	895.962670508106	27.5083332061768	13.0666666030884	70.6306381225586	196.3974609375	36.0999984741211	17.6000003814697	18.4999980926514	25.8833332061768	26.5833339691162	30.4499988555908	25.8833332061768	992	247	111.05583190918	657	1	138	657	228.75	118.728156565657	221.5	55.8348484848485	65	663	0
455	0	0	10.49552	16.78206	1	371	78	12	0	15.5605297088623	335.178125	2.67457797399176	20	2334.26212772556	28.0499992370605	13.8333339691162	66.1881942749023	239.355224609375	37.7000007629395	16.7999992370605	20.9000015258789	26.6499996185303	26.033332824707	31.5666675567627	25.7666664123535	805	250	125.245307922363	579	0	94	1	227.25	123.754924242424	218.116666666667	35.5363636363636	13	132	0
457	0	0	10.45746	16.73113	0	600	130	80	0	15.5605297088623	333.698125	2.47529309513374	20	1057.49861327553	28.1416664123535	14.25	66.9014129638672	241.10383605957	38	16.7000007629395	21.2999992370605	26.6499996185303	26.1833343505859	31.7000007629395	25.8999996185303	819	251	123.554344177246	582	0	102	2	245.5	125.703787878788	233.433333333333	26.9484848484848	13	106	0
458	0	0	9.002282	18.07311	0	830	165	0	0	20.1517734527588	369.25625	1.71170007177362	130	895.962670508106	27.5083332061768	13.0666666030884	70.6306381225586	196.3974609375	36.0999984741211	17.6000003814697	18.4999980926514	25.8833332061768	26.5833339691162	30.4499988555908	25.8833332061768	992	247	111.05583190918	657	1	138	657	228.75	118.728156565657	221.5	55.8348484848485	0	0	0
460	0	0	10.46303	16.73113	0	1165	230	156	0	15.5605297088623	332.908125	3.01128733127456	20	1490.9118171537	28.1333332061768	14.1500005722046	66.7452850341797	240.740646362305	38	16.7999992370605	21.2000007629395	26.6666679382324	26.1499996185303	31.6833343505859	25.8833332061768	811	251	124.617919921875	580	0	98	1	254.25	127.630113636364	234.058333333333	28.5787878787879	21	107	0
461	0	0	10.256011	16.987639	0	122	28	10	0	15.5605306625366	341.405	1.74366717997489	20	434.491782246897	28.0416660308838	13.3666667938232	65.8456497192383	235.582794189453	37.2000007629395	16.8999996185303	20.3000011444092	26.5166664123535	26.283332824707	31.5833339691162	25.9333343505859	836	249	122.521545410156	594	0	98	2	225	133.611742424242	215.433333333333	51.205303030303	10	139	0
462	0	0	10.1541	16.593	0	16	6	2	0	23.302562713623	335.59375	1.51208132427029	130	1144.76104594836	28.1083335876465	13.9666662216187	66.8261566162109	239.676254272461	38	17.1000003814697	20.8999996185303	26.3999996185303	26.533332824707	31.716667175293	26.0833320617676	840	252	122.031578063965	595	0	97	4	225	124.707386363636	210.508333333333	44.6795454545455	6	138	0
463	0	0	10.223408	16.915536	0	61	16	8	0	15.560528755188	341.74125	1.48009040425001	130	1328.46356218349	28.0041656494141	13.1916666030884	65.9583358764648	234.234329223633	37.0999984741211	17.1000003814697	19.9999980926514	26.4166660308838	26.3666667938232	31.533332824707	25.966667175293	838	251	122.714805603027	596	0	97	2	240	140.025568181818	229.6	51.2939393939394	10	132	0
465	0	0	10.45715	16.71152	1	672	125	20	0	15.5605306625366	332.52	3.24344337904883	20	492.582107454971	28.1416664123535	14.25	66.9014129638672	241.10383605957	38	16.7000007629395	21.2999992370605	26.6499996185303	26.1833343505859	31.7000007629395	25.8999996185303	808	252	125.69474029541	584	0	92	2	248.75	128.398863636364	234.05	24.0787878787879	20	133	0
466	0	0	10.46139	16.70333	1	648	101	28	0	15.5605297088623	331.82625	3.92691976927164	14	302.947932815182	28.158332824707	14.1666669845581	66.5101776123047	239.771026611328	38.0999984741211	16.7999992370605	21.2999992370605	26.716667175293	26.1666660308838	31.6833324432373	25.8999996185303	805	251	125.785942077637	582	0	92	1	254.75	127.564962121212	234.641666666667	20.9431818181818	20	133	0
467	0	0	10.46519	16.70473	1	130	32	12	0	15.5605297088623	330.7325	4.43813073013133	20	489.699616026426	28.158332824707	14.1666669845581	66.5101776123047	239.771026611328	38.0999984741211	16.7999992370605	21.2999992370605	26.716667175293	26.1666660308838	31.6833324432373	25.8999996185303	805	251	125.785942077637	582	0	92	1	260	126.764393939394	235.108333333333	20.4409090909091	10	130	0
468	0	0	10.46443	16.71275	0	139	32	1	0	15.5605297088623	330.539375	3.99620828533591	20	169.627299838773	28.1625003814697	14.1750001907349	66.5493011474609	239.270904541016	38.0999984741211	16.7999992370605	21.2999992370605	26.716667175293	26.1833324432373	31.6833324432373	25.9166660308838	808	252	125.47770690918	582	0	94	1	249.5	120.458522727273	221.15	22.3007575757576	10	131	0
470	0	0	10.37801	16.77707	0	100	21	2	0	15.5605306625366	337.314375	1.3441251912326	20	1598.9591699283	28.0499992370605	13.8666667938232	66.3476867675781	238.632461547852	37.5	16.6000003814697	20.8999996185303	26.5166664123535	26.1833343505859	31.5833339691162	25.8666667938232	813	251	125.121849060059	586	0	92	2	256	156.078409090909	249.658333333333	62.6636363636364	8	104	0
471	0	0	10.74839	16.74839	0	114	24	2	0	15.5605297088623	336.99875	1.47185339207234	20	1791.30308193045	28.1124992370605	14.2916669845581	65.8602142333984	251.695388793945	38	16.2999992370605	21.7000007629395	26.6499996185303	25.9833335876465	31.783332824707	25.7333335876465	769	244	127.564071655273	564	0	78	2	225	136.639583333333	213.925	45.625	4	53	0
472	1	2	10.48408	16.66821	1	276	54	52	0.356803953647614	15.5605297088623	330.20375	4.80589964076427	14	470.228674266986	28.2000007629395	14.0666666030884	66.6666641235352	236.30680847168	38.2000007629395	17.1000003814697	21.1000003814697	26.8500003814697	26.1499996185303	31.6499996185303	25.9333343505859	809	252	125.543380737305	584	0	93	2	258	119.173484848485	222.141666666667	20.8439393939394	10	146	0
474	0	0	10.41785	16.73261	0	316	64	90	0	15.5605297088623	335.756875	1.41828150798684	20	360.038211041965	28.1124992370605	14.2416667938232	66.5498428344727	244.792373657227	37.9000015258789	16.5	21.4000015258789	26.5499992370605	26.216667175293	31.75	25.8666667938232	810	252	125.382987976074	584	0	92	2	225	130.398674242424	218.1	41.0530303030303	15	118	0
475	0	0	10.48149	16.66178	0	1504	271	22	0	15.5605297088623	331.309375	4.44139514720978	14	946.363166504243	28.1708335876465	14.125	66.6273574829102	238.064727783203	38.2000007629395	17	21.2000007629395	26.783332824707	26.1499996185303	31.6499996185303	25.8999996185303	811	251	124.465835571289	581	0	97	2	248.75	118.022727272727	221.1	21.2159090909091	66	1353	0
476	0	0	10.1226	16.5837	0	28	8	2	0	23.302562713623	336.45375	1.38800757946432	130	725.155919054379	28.1041660308838	13.875	66.7067260742188	238.370025634766	37.9000015258789	17.1000003814697	20.8000011444092	26.4333343505859	26.5499992370605	31.7000007629395	26.0833339691162	845	252	121.572715759277	597	0	98	4	225	126.922727272727	211.266666666667	47.7075757575758	6	159	0
477	0	0	10.481493	16.661781	0	497	119	0	0	15.5605297088623	331.309375	4.44139514720978	14	946.363166504243	28.1708335876465	14.125	66.6273574829102	238.064727783203	38.2000007629395	17	21.2000007629395	26.783332824707	26.1499996185303	31.6499996185303	25.8999996185303	811	251	124.465835571289	581	0	97	2	248.75	118.022727272727	221.1	21.2159090909091	0	0	0
478	0	0	10.410681	16.98819	0	48	15	5	0	15.5605306625366	339.065625	1.5577499719096	20	1168.25021463274	28.0249996185303	13.9499998092651	66.1137466430664	242.257339477539	37.5999984741211	16.5	21.0999984741211	26.533332824707	26.1000003814697	31.6166667938232	25.783332824707	824	249	123.188781738281	587	0	95	2	256	154.462310606061	249.533333333333	58.8909090909091	0	0	1
479	0	0	10.48765	16.97223	0	140	48	10	0	15.5605297088623	339.116875	1.37500795949712	20	2222.45557670464	28.1041660308838	13.7916660308838	65.9888458251953	241.759231567383	37.5999984741211	16.7000007629395	20.8999977111816	26.6333332061768	26.1666660308838	31.7000007629395	25.8666667938232	812	249	124.309936523438	582	0	92	2	240	148.413825757576	231.591666666667	62.5969696969697	20	281	1
480	0	0	10.46435	16.98238	0	140	53	4	0	15.5605297088623	339.38375	1.44837738889521	20	430.388360856779	28.0666675567627	14	66.0377349853516	244.933502197266	37.7000007629395	16.5	21.2000007629395	26.5666675567627	26.1166667938232	31.7000007629395	25.7999992370605	815	249	124.03369140625	583	0	93	2	225	138.252272727273	215.825	57.4924242424242	10	138	1
481	0	0	10.46676	16.99336	0	633	394	6	0	15.5605297088623	339.6075	1.47302405782181	20	1186.79426644995	28.1000003814697	13.9333333969116	66.0347518920898	243.870315551758	37.7000007629395	16.6000003814697	21.1000003814697	26.6166667938232	26.1333332061768	31.716667175293	25.8500003814697	816	249	124.135704040527	585	0	93	2	225	138.032765151515	215.608333333333	57.4727272727273	30	418	1
482	0	0	10.466761	16.99336	0	300	183	2	0	15.5605297088623	339.6075	1.47302405782181	20	1186.79426644995	28.1000003814697	13.9333333969116	66.0347518920898	243.870315551758	37.7000007629395	16.6000003814697	21.1000003814697	26.6166667938232	26.1333332061768	31.716667175293	25.8500003814697	816	249	124.135704040527	585	0	93	2	225	138.032765151515	215.608333333333	57.4727272727273	0	0	1
483	0	0	10.46676	16.99283	0	333	211	4	0	15.5605297088623	339.5725	1.45638917133659	20	1133.32039312069	28.1000003814697	13.9333333969116	66.0347518920898	243.870315551758	37.7000007629395	16.6000003814697	21.1000003814697	26.6166667938232	26.1333332061768	31.716667175293	25.8500003814697	816	249	124.135704040527	585	0	93	2	225	138.032765151515	215.608333333333	57.4727272727273	10	140	1
485	0	0	10.45231	16.78206	0	165	30	14	0	15.5605297088623	336.25875	1.30397897346047	20	927.309297445128	28.1000003814697	13.9833326339722	66.271728515625	241.914688110352	37.7999992370605	16.7000007629395	21.0999984741211	26.6000003814697	26.1666660308838	31.6833324432373	25.8666667938232	803	251	126.350692749023	583	0	89	1	225	133.295075757576	220.216666666667	41.2969696969697	10	98	0
486	0	0	10.5194	16.82427	1	96	20	5	0.184259504079819	15.560528755188	333.004375	4.67271358709711	20	849.957832115482	28.0708332061768	13.4583330154419	65.6504135131836	238.398620605469	37.5999984741211	17.1000003814697	20.4999980926514	26.75	25.966667175293	31.533332824707	25.7333335876465	796	248	126.022743225098	576	0	89	1	253	134.723674242424	223.4	44.544696969697	8	84	0
487	0	0	10.51972222	16.57416667	0	425	100	2	0	15.5605306625366	331.065384615385	4.22668534419883	20	1469.59054087443	28.125	14.1833333969116	66.5884246826172	238.913238525391	38.0999984741211	16.7999992370605	21.2999992370605	26.7333335876465	26.1000003814697	31.6333332061768	25.8666667938232	800	249	125.156295776367	579	0	87	4	240.5	133.15946969697	217.375	36.9212121212121	4	0	0
488	0	0	10.51805556	16.56222222	0	258	51	0	0	15.5605297088623	330.565	4.45386608205984	14	844.900730464468	28.1375007629395	14.1416664123535	66.3928070068359	238.82405090332	38.0999984741211	16.7999992370605	21.2999992370605	26.7333335876465	26.1166667938232	31.6333332061768	25.8833332061768	798	248	125.179008483887	578	0	86	4	243.25	133.200568181818	218.316666666667	36.7939393939394	4	0	0
490	0	0	10.69083333	16.58611111	0	175	34	5	0	15.5605297088623	335.630128205128	1.51189085812288	20	3003.29671297856	28.1166667938232	13.966667175293	66.1927337646484	243.547027587891	37.7000007629395	16.6000003814697	21.1000003814697	26.6000003814697	26.1166667938232	31.7000007629395	25.8999996185303	773	244	126.454597473145	564	0	80	4	240	145.645075757576	231.858333333333	53.4719696969697	4	0	0
491	0	0	10.575	16.559722	0	182	139	21	0	15.5605297088623	333.430769230769	1.1173949926264	20	540.255848982041	28.1333332061768	14.5999994277954	66.6666641235352	244.961334228516	38.2999992370605	16.3999996185303	21.8999996185303	26.6166667938232	26.1666660308838	31.75	25.8833332061768	790	246	125.247535705566	573	0	85	4	240	143.120265151515	231.475	46.6643939393939	2	0	0
492	0	0	10.63833333	16.59944444	0	258	40	24	0	15.560528755188	334.042307692308	2.35649140864488	20	363.348172127775	28.1041660308838	13.9583339691162	66.4682540893555	240.042205810547	37.7000007629395	16.7000007629395	21	26.6333332061768	26.1166667938232	31.6333332061768	25.8833351135254	781	246	126.387046813965	570	0	81	4	240	148.040340909091	232.4	51.9113636363636	4	0	0
494	0	0	10.68111111	16.59694444	0	464	101	55	0	15.5605297088623	335.500625	1.59188046395048	20	1478.34003127427	28.1166667938232	13.966667175293	66.1927337646484	243.547027587891	37.7000007629395	16.6000003814697	21.1000003814697	26.6000003814697	26.1166667938232	31.7000007629395	25.8999996185303	774	244	126.421234130859	565	0	80	4	256	154.280303030303	248.658333333333	56.1962121212121	5	0	0
495	0	0	10.55583333	16.58277778	0	339	57	23	0	15.5605306625366	333.980769230769	1.13304300486819	20	2757.40348254217	28.1124992370605	14.3916664123535	66.6280822753906	242.028610229492	38.2000007629395	16.6000003814697	21.6000003814697	26.6499996185303	26.1166667938232	31.6666679382324	25.8500003814697	795	248	125.283271789551	576	0	86	4	240	140.360984848485	230.741666666667	41.8522727272727	4	0	0
496	0	0	10.55638889	16.58333333	0	248	52	26	0	15.5605306625366	334	1.13941569262062	20	2750.38282042668	28.1124992370605	14.3916664123535	66.6280822753906	242.028610229492	38.2000007629395	16.6000003814697	21.6000003814697	26.6499996185303	26.1166667938232	31.6666679382324	25.8500003814697	795	248	125.283271789551	576	0	86	4	225	131.599431818182	216.3	39.2810606060606	4	0	0
497	0	0	10.50222222	16.60361111	0	489	99	61	0.188269957900047	15.560528755188	329.340625	4.21597659457791	200	476.211681497285	28.1625003814697	14.1750001907349	66.5492935180664	240.370223999023	38.2000007629395	16.8999996185303	21.3000011444092	26.7333335876465	26.1500015258789	31.7000007629395	25.9166679382324	798	249	125.600692749023	579	0	88	3	263.75	139.059848484848	234.783333333333	35.8643939393939	4	0	0
498	0	0	10.50333	16.603333	0	644	203	32	0.188269957900047	15.560528755188	329.311875	4.21300989698815	200	598.74159954601	28.1625003814697	14.1750001907349	66.5492935180664	240.370223999023	38.2000007629395	16.8999996185303	21.3000011444092	26.7333335876465	26.1500015258789	31.7000007629395	25.9166679382324	798	249	125.600692749023	579	0	88	3	248	131.010416666667	220.025	34.175	3	0	0
499	0	0	10.58444444	16.64583333	0	109	40	48	0	15.5605297088623	334.045512820513	2.3938354373646	20	86.4182422771107	28.1000003814697	14.2333335876465	66.8231582641602	240.170379638672	37.9000015258789	16.6000003814697	21.3000011444092	26.6000003814697	26.1499996185303	31.6333332061768	25.8833332061768	789	248	126.380043029785	575	0	84	3	240	143.888257575758	230.658333333333	44.719696969697	4	0	0
500	0	0	10.50722222	16.65833333	0	6554	1335	162	0.696185767650604	15.5605297088623	329.926923076923	4.75841439184812	20	886.1257090259	28.2083320617676	14.3166666030884	66.9003143310547	238.602310180664	38.2999992370605	16.8999996185303	21.3999996185303	26.8166656494141	26.1666660308838	31.6999988555908	25.9499988555908	797	250	126.244812011719	579	0	89	2	258.75	127.551704545455	219.316666666667	27.7484848484848	66	2	0
502	0	0	10.69111111	16.62611111	0	163	39	45	0	15.5605297088623	335.695	1.36313474580083	20	842.559447623728	28.091667175293	14.3166666030884	66.5891418457031	246.445999145508	37.9000015258789	16.3999996185303	21.5000019073486	26.5499992370605	26.0833320617676	31.716667175293	25.8499984741211	773	244	126.8671875	566	0	80	3	225	136.341098484848	219.3	51.5643939393939	4	0	0
503	1	4	11.4447222	15.359722	1	422	87	6	0	48.9065361022949	304.185	3.40044142372319	20	378.722409240856	28.1291656494141	14.5583333969116	65.5780715942383	260.414520263672	38.5	16.2999992370605	22.2000007629395	26.9500007629395	27.1833324432373	31.6666660308838	25.3833332061768	583	194	133.852935791016	448	0	48	0	230	131.726893939394	209.575	41.4659090909091	3	49	1
504	0	0	11.45	15.45666	1	415	100	0	0	9.07238101959229	309.479487179487	1.58313424600932	20	1326.15965120204	28.3333339691162	14.9833335876465	66.5925903320312	260.090301513672	38.7999992370605	16.2999992370605	22.5	26.9833335876465	27.4833335876465	31.8999996185303	25.7000007629395	570	196	136.0185546875	443	0	44	0	240	151.220265151515	227.441666666667	53.8977272727273	2	36	1
505	0	0	11.3775	15.389166	1	102	28	8	0.325040310621262	9.07238006591797	305.483974358974	3.48087410215557	30	323.413183355781	28.1166667938232	14.4833335876465	66.1339416503906	255.523803710938	38.2999992370605	16.3999996185303	21.8999996185303	26.8833332061768	27.25	31.6166667938232	25.4833335876465	597	199	132.828994750977	455	0	52	0	245.5	139.791287878788	225.475	43.8568181818182	2	35	1
506	0	0	11.5066667	15.3347222	1	242	60	10	0	48.9065361022949	303.758974358974	3.30542485267576	30	381.453512225247	28.1791667938232	14.6416664123535	65.3645858764648	265.949920654297	38.5999984741211	16.2000007629395	22.3999977111816	27	27.1666660308838	31.75	25.3500003814697	589	191	131.968505859375	449	0	50	0	231.5	126.80303030303	212.175	26.7121212121212	2	47	1
507	0	0	11.3483333	15.436388	0	279	69	4	0	9.07238006591797	306.009615384615	3.10629064083986	130	506.768917682485	28.1333332061768	14.533332824707	66.0606002807617	255.158889770508	38.4000015258789	16.3999996185303	22.0000019073486	26.8666667938232	27.3333339691162	31.6499996185303	25.5499992370605	590	201	134.858428955078	455	0	49	0	225	128.938068181818	213.125	33.9189393939394	4	28	1
509	1	4	11.3333333	15.45583	1	240	62	16	0	9.07238006591797	307.369230769231	2.81197419880678	20	841.699842469996	28.1208343505859	14.6583337783813	66.3272933959961	253.426162719727	38.4000015258789	16.2999992370605	22.1000022888184	26.8333339691162	27.3333339691162	31.6166667938232	25.5666656494141	590	202	135.371734619141	456	0	48	0	240	145.886742424242	228.4	40.630303030303	2	63	1
511	1	1	11.3641667	15.406388	1	515	106	6	0.00351568195037544	9.07238006591797	305.671153846154	3.60353168679741	110	626.538361329842	28.1208324432373	14.4750003814697	66.0958938598633	253.569564819336	38.2999992370605	16.3999996185303	21.8999996185303	26.9166660308838	27.25	31.5833339691162	25.4833335876465	593	199	133.865814208984	455	0	50	0	264.25	146.100568181818	243.175	42.2022727272727	2	58	1
512	0	0	11.9469444	15.287777	0	294	68	17	0.124420329928398	48.9065322875977	298.105625	3.03771883066617	14	430.958417304122	28.4375	15.5583333969116	64.8263854980469	294.642517089844	39.7000007629395	15.6999998092651	24	27.4500007629395	26.9833335876465	32.3166656494141	25.0833339691162	516	170	134.292114257812	398	0	95	0	243.5	132.441856060606	230.583333333333	19.5924242424242	3	0	0
513	0	0	11.9013889	15.32694444	0	250	62	8	0	48.9065322875977	299.880625	1.75486447559486	14	3424.15412427267	28.4541664123535	15.5249996185303	64.9581604003906	289.430938720703	39.7000007629395	15.8000001907349	23.9000015258789	27.466667175293	27.0499992370605	32.25	25.1666660308838	503	171	137.32470703125	395	0	88	0	225	140.785606060606	218.691666666667	36.5174242424242	3	0	0
514	0	0	11.89944444	15.305	0	152	70	7	0	48.9065322875977	299.699358974359	2.60014300674636	14	1961.33624579627	28.3875007629395	15.2916660308838	64.7951965332031	290.900848388672	39.5	15.8999996185303	23.6000003814697	27.3999996185303	26.9500007629395	32.216667175293	25.0833320617676	513	171	135.246185302734	398	0	93	0	226.25	129.949621212121	218.916666666667	25.9734848484848	4	0	0
517	0	0	11.9391667	15.2875	1	1023	245	24	0.117876186966896	48.9065322875977	297.314266929652	3.25513565967875	20	226.843399803717	28.4375	15.4916667938232	64.8186874389648	294.202514648438	39.7000007629395	15.8000001907349	23.9000015258789	27.4500007629395	27	32.3166656494141	25.1000003814697	515	171	135.233444213867	400	0	93	0	230.75	122.174053030303	216.441666666667	16.1462121212121	10	0	0
519	1	2	11.455	15.34222222	1	214	37	7	0.00632598251104355	48.9065322875977	304.237820512821	3.35104251628577	20	1075.59905755451	28.1375007629395	14.4583330154419	65.7196960449219	259.712463378906	38.5	16.5	22	27.0166664123535	27.1333332061768	31.6333332061768	25.3499984741211	578	194	135.110855102539	448	0	45	0	229.25	138.656060606061	210.958333333333	46.1659090909091	4	0	1
520	0	0	11.8130556	15.34305556	1	20	10	1	0	48.9065322875977	298.18125	2.75511208285946	30	1043.52600257692	28.3999996185303	15.2666664123535	64.9645385742188	286.578552246094	39.5	16	23.5	27.3999996185303	27.0499992370605	32.1500015258789	25.1833343505859	523	176	135.691101074219	407	0	95	0	229	133.263636363636	217.075	34.0545454545455	2	0	0
521	0	0	11.9066667	15.31722222	0	70	22	4	0	48.9065361022949	300.008333333333	1.67517658526866	14	2934.9759291189	28.4291667938232	15.4750003814697	65.0210113525391	289.705627441406	39.5999984741211	15.8000001907349	23.7999992370605	27.4500007629395	27.0166664123535	32.2333335876465	25.1333332061768	504	171	137.39013671875	396	0	88	0	240	145.735984848485	233.366666666667	35.2106060606061	2	0	0
522	0	0	11.8991667	15.37805556	0	141	45	3	0	48.9065322875977	299.635897435897	1.56148104552756	14	3400.05100773889	28.4458332061768	15.625	65.6512680053711	288.258544921875	39.5999984741211	15.8000001907349	23.7999992370605	27.3999996185303	27.0666675567627	32.25	25.216667175293	499	171	138.160369873047	394	0	86	0	225	147.102840909091	217.491666666667	53.4363636363636	6	0	0
523	0	0	11.9058333	15.40722222	0	90	20	1	0	48.9065361022949	298.558333333333	1.50532338828376	14	1187.00357999665	28.4791660308838	15.6916675567627	65.6555099487305	286.986389160156	39.7000007629395	15.8000001907349	23.9000015258789	27.5	27.0833339691162	32.2666664123535	25.2333335876465	496	171	138.5517578125	392	0	86	0	225	147.285606060606	219.791666666667	52.4590909090909	1	0	0
524	0	0	11.8233333	15.35833333	1	200	25	6	0	48.9065322875977	299.735042735043	1.97221192650307	30	776.020597552782	28.4291667938232	15.341667175293	65.0070648193359	285.970886230469	39.5999984741211	16	23.5999984741211	27.4333343505859	27.0833339691162	32.1833343505859	25.216667175293	532	176	133.690872192383	410	0	98	0	240	129.340909090909	229.833333333333	21.5469696969697	2	0	0
525	0	0	11.9252778	15.43277778	0	2045	221	1	0	9.07238101959229	298.125	1.3149926819553	14	349.906277550462	28.5083332061768	15.75	65.8995819091797	286.791259765625	39.7999992370605	15.8999996185303	23.8999996185303	27.5666675567627	27.0833320617676	32.2999992370605	25.25	492	169	138.229522705078	388	0	85	0	240	154.260606060606	232.9	50.9590909090909	4	0	0
526	0	0	11.8077778	15.41527778	0	140	25	3	0	48.9065322875977	299.396875	1.57469521654688	14	150.900653308835	28.4624996185303	15.5250005722046	65.2310943603516	286.349487304688	39.7000007629395	15.8999996185303	23.8000011444092	27.3500003814697	27.216667175293	32.2333335876465	25.3333320617676	514	176	137.399063110352	404	0	91	0	240	156.624621212121	232.141666666667	55.0068181818182	2	0	0
528	0	0	11.8488889	15.41361111	0	150	31	13	0	48.9065322875977	300.436875	1.52724360532914	14	4254.23757040791	28.466667175293	15.6166667938232	65.6162414550781	286.803192138672	39.7000007629395	15.8999996185303	23.8000011444092	27.3999996185303	27.1499996185303	32.25	25.283332824707	505	173	137.824295043945	398	0	88	0	225	149.802840909091	218.866666666667	60.2530303030303	2	0	0
530	0	0	11.9197222	15.327222	0	131	42	4	0	48.9065361022949	299.19125	1.78231839166878	14	3073.96937613387	28.470832824707	15.5749998092651	65.167366027832	291.551177978516	39.7000007629395	15.8000001907349	23.9000015258789	27.466667175293	27.0499992370605	32.3166656494141	25.1666660308838	501	170	137.36003112793	394	0	87	0	240	150.319696969697	233.041666666667	41.2371212121212	2	0	0
532	0	0	11.9094444	15.36666667	0	60	14	3	0	48.9065322875977	300.167948717949	1.50346988782297	14	4945.0945537595	28.4624996185303	15.6083335876465	65.0347213745117	290.767974853516	39.7000007629395	15.6999998092651	24	27.4500007629395	27.0499992370605	32.283332824707	25.1666679382324	496	170	137.994125366211	391	0	86	0	225	147.603977272727	217.983333333333	51.1492424242424	2	0	0
533	0	0	11.9163889	15.35944444	0	120	27	4	0	48.9065322875977	300.18375	1.53385344116929	14	5878.06275165775	28.466667175293	15.6166667938232	65.3416976928711	289.783081054688	39.7000007629395	15.8000001907349	23.9000015258789	27.4500007629395	27.0499992370605	32.283332824707	25.1833343505859	498	170	137.961608886719	393	0	86	0	225	148.506818181818	218.866666666667	51.5272727272727	2	0	0
534	0	0	11.86833	15.31555	0	345	53	14	0.143869578838348	48.9065361022949	297.830625	3.10007155347226	110	280.906166255385	28.3999996185303	15.283332824707	65.0354614257812	288.262847900391	39.5	16	23.5	27.3999996185303	27	32.1833343505859	25.1333332061768	511	173	136.674530029297	400	0	91	0	226.25	133.172159090909	217.866666666667	30.855303030303	4	0	0
535	0	0	11.8763889	15.3125	0	140	35	0	0.135912954807281	48.9065322875977	298.497435897436	3.16896327703242	20	383.95400154857	28.3916664123535	15.3166656494141	64.901123046875	288.560974121094	39.5	15.8999996185303	23.6000003814697	27.4166679382324	26.9833335876465	32.1833343505859	25.1166667938232	518	173	135.480926513672	403	0	94	0	226.25	130.573674242424	217.625	26.194696969697	2	0	0
536	1	2	11.8808333	15.30777	1	943	266	33	0.47440180182457	48.9065322875977	298.569230769231	3.2643351465922	110	446.488545200877	28.3708343505859	15.1916666030884	64.645393371582	289.195251464844	39.5	16	23.5	27.3833332061768	26.9500007629395	32.1666679382324	25.0833339691162	515	173	135.876724243164	401	0	93	0	226	132.295833333333	218.108333333333	27.9916666666667	6	0	0
538	0	0	12.0613889	15.360833	0	385	90	2	0	48.9065361022949	297.509375	1.41550853039633	14	1659.13145076391	28.6083335876465	15.6666660308838	65.0069122314453	295.171997070312	39.9000015258789	15.8000001907349	24.1000022888184	27.7000007629395	27.0666656494141	32.466667175293	25.1833343505859	479	163	138.301986694336	379	0	81	0	225	144.656060606061	218.833333333333	33.2659090909091	2	0	0
540	0	0	11.8177778	15.36694444	0	80	22	5	0	48.9065322875977	300.196875	1.86186245914151	14	224.148904658289	28.4541664123535	15.4250011444092	65.0843963623047	286.859619140625	39.5999984741211	15.8999996185303	23.6999988555908	27.3999996185303	27.1499996185303	32.216667175293	25.2666664123535	529	177	134.685272216797	410	0	95	0	240	131.746590909091	228.816666666667	23.7780303030303	2	0	0
541	0	0	11.8652778	15.3725	0	400	70	0	0	48.9065322875977	299.914743589744	1.58279332197453	14	3131.29074918253	28.4583339691162	15.5166673660278	65.1960754394531	288.324554443359	39.7000007629395	15.8999996185303	23.8000011444092	27.3999996185303	27.1000003814697	32.25	25.2333335876465	505	173	137.824295043945	398	0	88	0	240	153.658901515152	231.516666666667	46.2189393939394	2	0	0
542	0	0	11.6053333	15.3000833	1	381	80	23	0	48.9065322875977	302.973125	3.28810888230434	20	562.833665080421	28.1375007629395	14.8916664123535	65.3143310546875	273.372253417969	38.7999992370605	16	22.7999992370605	27.0166664123535	27	31.7333335876465	25.1666660308838	559	186	134.851058959961	434	0	43	0	229.75	132.968371212121	212.866666666667	36.2734848484848	4	0	0
543	1	4	11.6277778	15.30111111	1	205	45	3	0.0997442901134491	48.9065322875977	302.085	3.02588788596612	210	348.219609707557	28.1458339691162	14.9583339691162	65.3202285766602	275.824890136719	38.9000015258789	16	22.9000015258789	27.1000003814697	26.9333343505859	31.7333335876465	25.0833339691162	552	184	135.019927978516	429	0	42	0	257.5	154.256628787879	243.733333333333	41.4765151515152	2	0	0
544	0	0	11.7038889	15.34638889	1	275	164	5	0.174855351448059	48.9065322875977	300.48625	3.16106091824098	20	21.5599726371176	28.2541675567627	15.375	65.4255294799805	282.355804443359	39.5	16	23.5	27.1499996185303	27.033332824707	31.9833335876465	25.1833343505859	541	182	134.959671020508	419	0	102	0	229.25	129.983522727273	213.216666666667	29.5757575757576	7	0	0
545	0	0	11.7005556	15.34777778	1	272	52	4	0.174855351448059	48.9065322875977	300.845625	3.09843404687582	130	15.1358046508463	28.2541675567627	15.375	65.4255294799805	282.355804443359	39.5	16	23.5	27.1499996185303	27.033332824707	31.9833335876465	25.1833343505859	541	182	134.959671020508	419	0	102	0	228	128.863636363636	213.266666666667	28.3045454545455	6	0	0
546	0	0	11.71166667	15.34583333	1	444	121	5	0.175786286592484	48.9065361022949	300.212360289283	3.24933268721618	30	640.54736629629	28.25	15.3333339691162	65.5270614624023	282.834716796875	39.4000015258789	16	23.4000015258789	27.1499996185303	27.033332824707	31.9833335876465	25.1666660308838	539	181	134.836959838867	417	0	102	0	229.5	130.600378787879	213.316666666667	31.0431818181818	4	0	0
547	0	0	11.66944444	15.32111111	0	201	65	27	0	48.9065322875977	301.868125	2.79452408066175	20	1099.70003223781	28.2000007629395	15.3000001907349	65.3846130371094	280.535217285156	39.2999992370605	15.8999996185303	23.3999996185303	27.1166667938232	26.9833335876465	31.8833332061768	25.1166667938232	549	183	134.31608581543	424	0	104	0	242	139.095833333333	226.466666666667	34.2	4	0	0
549	0	0	12.0802778	15.287777	0	183	40	12	0	48.9065322875977	297.6175	1.49711208343563	14	1739.20458812885	28.5666675567627	15.5666675567627	64.5919799804688	299.297180175781	39.9000015258789	15.8000001907349	24.1000022888184	27.6833343505859	26.966667175293	32.4833335876465	25.0666675567627	480	162	138.261810302734	380	0	81	0	256	160.448295454545	249.133333333333	31.2931818181818	2	0	0
550	0	0	11.9619444	15.32472222	0	115	22	4	0	48.9065322875977	297.890625	1.56291035887176	30	2039.15338703221	28.4750003814697	15.6333332061768	64.8686065673828	296.176391601562	39.7999992370605	15.6999998092651	24.0999984741211	27.4500007629395	27.0166664123535	32.3833312988281	25.1333332061768	495	168	137.826522827148	390	0	86	0	240	154.393371212121	233.191666666667	43.3484848484849	4	0	0
552	0	0	12.0138889	15.31138889	0	95	20	4	0	48.9065361022949	298.284375	1.52560169185845	14	1692.41468426938	28.4958324432373	15.7083339691162	64.9104614257812	297.286651611328	39.9000015258789	15.6999998092651	24.2000007629395	27.5166664123535	27	32.4166679382324	25.1000003814697	488	166	138.265197753906	386	0	83	0	225	145.129924242424	219.375	39.694696969697	4	0	0
553	0	0	12.1144444	15.28166	0	160	39	6	0	48.9065361022949	296.69375	1.416850593218	14	280.586301868423	28.6000003814697	15.5833330154419	64.3939361572266	302.083648681641	40	15.8000001907349	24.2000007629395	27.7666664123535	26.9500007629395	32.533332824707	25.033332824707	475	161	138.536437988281	376	0	80	0	225	142.782765151515	218.108333333333	30.9727272727273	2	0	0
554	0	0	12.1286111	15.2602777	0	100	23	10	0	48.9065322875977	296.77875	1.37785521395361	14	2718.80423811046	28.6041660308838	15.5416669845581	64.2217559814453	301.831237792969	39.9000015258789	15.6999998092651	24.2000007629395	27.7999992370605	26.9333343505859	32.533332824707	25.0166664123535	473	160	138.590667724609	375	0	79	0	240	151.6375	234.283333333333	31.65	2	0	0
555	0	0	12.1316667	15.2752777	0	200	50	4	0	48.9065322875977	296.883333333333	1.40437478908398	14	1637.00538012214	28.6208324432373	15.5583324432373	64.2906341552734	302.898559570312	40	15.8000001907349	24.2000007629395	27.7999992370605	26.9500007629395	32.5666656494141	25.033332824707	472	160	138.505813598633	374	0	79	0	225	142.849431818182	219.075	31.2310606060606	2	0	0
557	0	0	11.9577778	15.26333	0	95	27	1	0.265198320150375	48.9065284729004	298.269375	3.03872230635829	110	629.65691904468	28.3916664123535	15.5166673660278	64.6527786254883	295.59521484375	39.7000007629395	15.6999998092651	24	27.4166679382324	26.9166660308838	32.283332824707	25.0166664123535	508	170	136.547378540039	398	0	90	0	226	132.484659090909	218.416666666667	27.355303030303	2	0	0
558	0	0	11.9569444	15.25194444	1	405	90	3	0.238540291786194	48.9065322875977	297.998125	2.9755092032729	200	366.356772228569	28.3624992370605	15.4583330154419	64.6792221069336	294.333801269531	39.5999984741211	15.6999998092651	23.8999977111816	27.3999996185303	26.9166660308838	32.2333335876465	25	508	170	136.547378540039	398	0	90	0	226	131.305303030303	218.616666666667	26.0462121212121	5	0	0
559	0	0	11.95611111	15.27555556	1	170	34	1	0.131432563066483	48.9065322875977	298.719375	3.08185183632961	110	445.380104108614	28.4208335876465	15.5583343505859	64.8263931274414	295.569244384766	39.7000007629395	15.6999998092651	24	27.4333324432373	26.966667175293	32.3166656494141	25.0666675567627	507	169	135.865097045898	395	0	90	0	226.5	130.94071969697	217.675	25.8378787878788	4	0	0
560	0	0	12.0552778	15.02694444	1	527	90	15	0	54.4529724121094	295.655625	1.84943737958687	30	2787.63957513343	28.466667175293	15.2666664123535	63.3471641540527	302.845092773438	40	15.8999996185303	24.1000003814697	27.5	26.9166679382324	32.4500007629395	24.966667175293	494	167	139.442657470703	392	0	83	0	225	144.427083333333	217.608333333333	37.9916666666667	4	0	0
561	0	0	12.1416667	15.241666	1	107	29	4	0	48.9065361022949	296.857692307692	1.39282678317164	20	5170.61199525438	28.6208324432373	15.5583333969116	64.0260620117188	303.198577880859	40	15.6999998092651	24.2999992370605	27.8333339691162	26.9166660308838	32.5666656494141	25	474	160	138.677856445312	376	0	79	0	240	151.494128787879	234.333333333333	31.6931818181818	2	0	0
562	0	0	11.9936111	15.304444	1	190	70	2	0	48.9065361022949	298.385625	1.39261641243025	20	15.3603334121276	28.4916667938232	15.6999998092651	64.8760299682617	297.274230957031	39.9000015258789	15.6999998092651	24.2000007629395	27.4833335876465	27.0166664123535	32.4166679382324	25.1166667938232	491	166	137.599044799805	387	0	85	0	225	144.975189393939	219.608333333333	38.2340909090909	3	0	0
563	0	0	9.78155	17.58237	0	132	26	25	0	20.1517734527588	357.424375	1.56869973900982	20	232.528577341446	27.5833339691162	13.0333337783813	66.1590576171875	233.387435913086	36.7999992370605	17.1000003814697	19.6999988555908	25.9333324432373	26.1000003814697	31.1166667938232	25.6499996185303	912	248	116.019371032715	623	1	113	4	225	130.412689393939	215.266666666667	51.9507575757576	8	129	0
564	0	0	9.91744	17.62146	0	33	8	5	0	20.1517715454102	350.42125	2.49803894317142	20	1326.04443715145	27.7625007629395	13.0083332061768	66.7093963623047	225.420074462891	36.9000015258789	17.3999996185303	19.5000019073486	26.3333339691162	26.0500011444092	31.1333332061768	25.75	892	244	116.972213745117	614	1	108	4	236	131.464204545455	219.591666666667	47.1234848484848	7	131	0
565	0	0	9.92955	17.62868	0	137	29	20	0	20.1517715454102	348.945	3.18132055918807	110	1196.43680120752	27.8125	13.0583333969116	67.3109970092773	222.282836914062	36.9000015258789	17.5	19.4000015258789	26.4333324432373	26.0666675567627	31.1333332061768	25.7999992370605	890	243	116.91340637207	612	1	108	4	282	141.078598484848	236.825	49.9143939393939	10	129	0
566	0	0	9.811713	17.689919	0	10	3	4	0	20.1517715454102	353.763125	3.30247357168567	130	2162.40822160056	27.716667175293	13	66.6666564941406	224.290115356445	36.9000015258789	17.3999996185303	19.5000019073486	26.2333335876465	26.1333332061768	31.0833339691162	25.7666664123535	910	244	115.314605712891	618	1	115	4	253.5	124.898295454545	211.35	44.5765151515151	5	162	0
567	0	0	10.0195	17.58831	1	126	37	7	0	20.1517734527588	348.155	3.19900312802804	130	1070.60518315357	27.7916660308838	13.1666660308838	66.4983139038086	227.494552612305	37.0999984741211	17.2999992370605	19.7999992370605	26.3833332061768	26.0166664123535	31.1666660308838	25.7000007629395	878	243	117.642890930176	606	1	105	4	240	138.433143939394	222.908333333333	54.7575757575758	6	130	0
568	0	0	9.904172	17.591294	0	949	128	36	0	20.1517715454102	352.51	1.36329072504753	130	3226.25805852268	27.6499996185303	12.9333333969116	65.6514358520508	235.275482177734	36.7000007629395	17	19.7000007629395	26.1333332061768	25.9833335876465	31.1666679382324	25.533332824707	896	245	116.832618713379	616	1	108	4	225	133.270012626263	218.433333333333	49.0439393939394	18	131	0
570	0	0	9.885372	17.616611	0	158	13	34	0	20.1517696380615	352.576875	2.01193194547449	130	234.797800902582	27.716667175293	13.0166664123535	66.4115676879883	227.139633178711	36.7999992370605	17.2000007629395	19.5999984741211	26.283332824707	26.0166664123535	31.1166667938232	25.6666679382324	897	245	116.641342163086	616	1	109	4	242.5	137.689393939394	231.583333333333	49.2742424242424	10	129	0
572	0	0	9.803022	17.728925	0	109	19	7	0	20.1517734527588	350.89875	3.10012179752259	20	1666.28519711652	27.7666664123535	13.1166667938232	67.2649536132812	222.42805480957	37	17.5	19.5	26.25	26.216667175293	31.1166667938232	25.8833332061768	920	245	114.681449890137	621	1	120	4	281.5	121.245454545455	215.833333333333	37.4401515151515	11	158	0
574	0	0	10.0195	17.60406	0	64	17	1	0.306253552436829	20.1517715454102	346.15375	2.80892189529785	130	112.197986611671	27.8791675567627	13.3250007629395	66.9597930908203	227.790374755859	37.2000007629395	17.2999992370605	19.9000015258789	26.4166660308838	26.1666679382324	31.283332824707	25.8333339691162	881	242	117.039749145508	605	1	107	4	243.25	132.044128787879	222.508333333333	50.6515151515151	5	121	0
575	0	0	9.7814	17.72838	0	18	4	2	0	20.1517734527588	354.1325	2.46703215519868	130	2171.65092053538	27.658332824707	12.966667175293	66.8384857177734	225.386856079102	36.7000007629395	17.2999992370605	19.4000015258789	26.1333332061768	26.1000003814697	31.0499992370605	25.7333335876465	909	245	115.955085754395	621	1	112	4	242.25	142.73446969697	224.641666666667	53.8212121212121	15	167	0
576	0	0	10.055572	17.582369	0	34	11	8	0.0054136123508215	20.1517696380615	347.310625	3.67662693244436	210	791.306850016229	27.8125	13.2583332061768	66.6248016357422	228.384857177734	37.0999984741211	17.2000007629395	19.8999977111816	26.3833332061768	26.0499992370605	31.216667175293	25.7333335876465	885	243	116.675048828125	606	1	111	4	272	130.512121212121	224.941666666667	46.7568181818182	5	123	1
577	0	0	9.75646	17.62751	0	349	95	7	0	20.1517715454102	359.45375	2.36116398670392	20	3198.02589932372	27.6375007629395	13.0083332061768	66.0321502685547	232.868713378906	36.7999992370605	17.1000003814697	19.6999988555908	26	26.1833343505859	31.1666660308838	25.716667175293	914	247	115.982009887695	625	1	112	4	240	134.937752525253	228.25	52.1371212121212	23	143	0
578	0	0	9.80416	17.60472	0	142	26	5	0	20.1517715454102	355.59875	1.50886426066038	130	2667.3834282207	27.591667175293	13.0833339691162	66.4128570556641	231.760391235352	36.7000007629395	17	19.7000007629395	26.033332824707	26.0166664123535	31.0833339691162	25.6000003814697	905	246	116.146774291992	619	1	111	4	228.75	134.267171717172	215.2	54.5492424242424	6	135	0
579	1	6	9.77329	17.73781	0	134	31	19	0	20.1517715454102	354.31125	3.09885063120531	130	1567.12053372399	27.6458339691162	12.9416675567627	67.0552673339844	224.918746948242	36.7000007629395	17.3999996185303	19.3000011444092	26.1166667938232	26.1166667938232	31.033332824707	25.7333335876465	909	245	116.105392456055	622	1	112	4	231	135.170833333333	212.566666666667	50.35	11	177	0
580	1	1	9.733667	17.662017	0	393	312	36	0	20.1517715454102	359.10875	1.69999402198853	20	3014.69501325753	27.6333332061768	13.0333337783813	66.1590576171875	234.475540161133	36.7999992370605	17.1000003814697	19.6999988555908	25.966667175293	26.216667175293	31.1833324432373	25.716667175293	917	247	115.728935241699	626	1	114	4	228.75	127.208522727273	217.983333333333	45.2674242424242	23	140	0
582	0	0	9.901769	17.628186	1	29	9	6	0.210288569331169	20.1517715454102	349.456875	2.95166655366549	200	34.7898979392116	27.7875003814697	13.0250005722046	66.7948684692383	223.099273681641	36.9000015258789	17.3999996185303	19.5000019073486	26.3999996185303	26.033332824707	31.1166667938232	25.7666664123535	894	243	116.444725036621	613	1	109	4	240.75	130.508333333333	220.516666666667	46.275	10	140	0
583	0	0	9.88096	17.74097	1	47	19	8	0	20.1517715454102	353.6	1.50546222480637	130	580.034032425232	27.9166660308838	13.8500003814697	68.5643539428711	225.613647460938	37.2000007629395	17	20.2000007629395	26.25	26.4833335876465	31.3333339691162	26.1333332061768	900	243	116.01082611084	615	1	111	4	228.75	127.867424242424	214.65	50.1280303030303	5	162	0
585	0	0	9.721197	17.671603	0	273	68	10	0	20.1517715454102	359.26375	1.45619753365938	130	3160.09869935234	27.6666660308838	13.0500001907349	66.2436599731445	235.220718383789	36.7999992370605	17.1000003814697	19.6999988555908	25.9833335876465	26.2666664123535	31.2333335876465	25.75	920	247	115.535102844238	627	1	115	4	225	127.026136363636	215.766666666667	46.1378787878788	20	137	0
586	0	0	9.83956	17.6366	0	113	34	11	0	20.1517715454102	354.304375	1.54011796186535	130	587.233167064899	27.6916656494141	13.1499996185303	66.7512741088867	226.081558227539	36.7999992370605	17.1000003814697	19.6999988555908	26.2333335876465	26.0666656494141	31.0833320617676	25.6833343505859	904	245	116.109588623047	618	1	111	4	240	140.111174242424	230.275	54.2780303030303	12	150	0
587	0	0	9.867231	17.641569	0	214	57	9	0	20.1517715454102	351.403125	3.10509923515539	20	365.193487769703	27.7749996185303	13.1333332061768	67.0067901611328	226.178726196289	36.9000015258789	17.2999992370605	19.6000022888184	26.3166656494141	26.1000003814697	31.1666660308838	25.7666664123535	898	244	116.227493286133	614	1	111	4	237.25	126.547474747475	219.35	43.1121212121212	14	139	0
588	1	2	9.780458	17.714636	0	49	18	14	0	20.1517715454102	355.388125	1.6842674839447	130	3518.69715199904	27.6375007629395	12.9583339691162	66.7955322265625	226.506301879883	36.7000007629395	17.2999992370605	19.4000015258789	26.1000003814697	26.1166667938232	31.0499992370605	25.7000007629395	909	245	115.892517089844	621	1	112	4	244	147.85625	226.8	56.4666666666667	10	163	0
590	1	1	9.842636	17.652892	1	8548	1863	127	0	20.1517715454102	353.12625	3.37934141590537	20	1655.31902000263	27.7291660308838	13.1749992370605	66.8781661987305	226.208465576172	36.9000015258789	17.2000007629395	19.7000007629395	26.25	26.1000003814697	31.1333332061768	25.75	901	244	116.148345947266	616	1	112	4	239	131.491098484848	219.125	48.7560606060606	131	1147	0
591	0	0	9.842917	17.658594	0	2665	191	3	0.359645873308182	20.1517715454102	352.305625	3.67840658862904	130	1118.56391727661	27.7416667938232	13.2166662216187	67.0896759033203	225.437286376953	36.9000015258789	17.2000007629395	19.7000007629395	26.25	26.1166667938232	31.1333332061768	25.783332824707	900	243	115.99047088623	614	1	112	4	237	127.609090909091	218.041666666667	44.469696969697	25	166	0
592	0	0	9.842637	17.652892	0	780	190	8	0	20.1517715454102	353.12625	3.37934141590537	20	1655.31902000263	27.7291660308838	13.1749992370605	66.8781661987305	226.208465576172	36.9000015258789	17.2000007629395	19.7000007629395	26.25	26.1000003814697	31.1333332061768	25.75	901	244	116.148345947266	616	1	112	4	239	131.491098484848	219.125	48.7560606060606	0	0	0
593	0	0	9.838547	17.664989	0	1745	562	13	0.00117774249520153	20.1517696380615	352.17875	3.63697204636512	20	698.628122303379	27.716667175293	13.1499996185303	66.7512664794922	226.197158813477	36.9000015258789	17.2000007629395	19.7000007629395	26.216667175293	26.1000003814697	31.1166667938232	25.75	903	244	115.865684509277	616	1	113	4	243.25	125.536363636364	217.525	41.4871212121212	26	172	0
594	0	0	9.839861	17.660339	0	1338	353	75	0.00117774249520153	20.1517696380615	352.54875	3.55359197819153	20	1018.63498615146	27.716667175293	13.1499996185303	66.7512664794922	226.197158813477	36.9000015258789	17.2000007629395	19.7000007629395	26.216667175293	26.1000003814697	31.1166667938232	25.75	903	244	115.865684509277	616	1	113	4	253	134.190214646465	230.958333333333	46.205303030303	23	174	0
596	0	0	9.848303	17.659722	1	1015	235	4	0.359645873308182	20.1517715454102	351.534375	3.89786020538679	20	678.067411642774	27.7416667938232	13.2166662216187	67.0896759033203	225.437286376953	36.9000015258789	17.2000007629395	19.7000007629395	26.25	26.1166667938232	31.1333332061768	25.783332824707	900	243	115.99047088623	614	1	112	4	257.5	135.789015151515	234.941666666667	46.0060606060606	18	166	0
597	0	0	9.83465	17.61237	0	40	14	12	0	20.1517715454102	353.9025	1.5184481561785	130	762.198799813114	27.6499996185303	13.0999994277954	66.4974670410156	230.867919921875	36.7999992370605	17.1000003814697	19.6999988555908	26.1333332061768	26.033332824707	31.1333332061768	25.6333332061768	903	246	116.554580688477	620	1	110	4	225	132.311363636364	216.908333333333	53.2121212121212	6	135	0
598	0	0	9.794381	17.702764	0	17	3	9	0	20.1517715454102	354.856875	2.25240117514257	130	3414.54782640748	27.6958332061768	12.9916667938232	66.9673538208008	224.858093261719	36.7999992370605	17.3999996185303	19.3999996185303	26.1833343505859	26.1333332061768	31.0833320617676	25.7666664123535	908	245	115.900054931641	620	1	112	4	226.5	133.783333333333	210.166666666667	54	5	164	0
599	0	0	9.82199	17.59764	0	37	14	5	0	20.1517715454102	354.285625	1.67467793941118	130	2234.39066219114	27.5874996185303	13.0750007629395	66.3705596923828	232.292190551758	36.7000007629395	17	19.7000007629395	26.033332824707	25.9833335876465	31.0833339691162	25.5833339691162	905	246	116.326248168945	620	1	110	4	240	140.318371212121	229.275	58.9818181818182	8	133	0
600	0	0	9.76175	17.54719	0	154	31	8	0	20.1517715454102	358.190625	1.3187585305558	60	3571.3911334347	27.5791664123535	13.0083332061768	66.0321578979492	235.56950378418	36.7999992370605	17.1000003814697	19.6999988555908	25.8500003814697	26.1666679382324	31.1499996185303	25.6833343505859	913	248	116.071319580078	624	1	113	4	225	129.82178030303	216.325	49.9371212121212	8	133	0
602	0	0	9.820953	17.690019	1	54	17	6	0.000942178128752857	20.1517696380615	351.870625	3.72492402892506	110	1139.71139285711	27.7458343505859	13.0749998092651	67.0512771606445	224.271133422852	36.9000015258789	17.3999996185303	19.5000019073486	26.2333335876465	26.1833343505859	31.1166667938232	25.8166675567627	914	245	115.259742736816	620	1	117	4	271	118.960795454545	213.125	36.1515151515151	10	169	0
603	0	0	9.786086	17.744539	1	42	12	0	0.192690089344978	20.1517715454102	351.726875	3.21908438838783	30	535.89695296901	27.7250003814697	13.1333332061768	67.3504180908203	222.889099121094	36.9000015258789	17.3999996185303	19.5000019073486	26.1833324432373	26.2000007629395	31.0833339691162	25.8500003814697	909	243	115.392059326172	618	1	114	4	235	126.947537878788	212.483333333333	50.3568181818182	10	162	0
604	0	0	9.873094	17.6325	0	157	25	21	0	20.1517696380615	351.80641025641	2.893395179066	20	111.219556476453	27.7875003814697	13.091667175293	66.7942123413086	225.309143066406	36.9000015258789	17.2999992370605	19.6000022888184	26.3666667938232	26.1000003814697	31.1666660308838	25.7666664123535	899	245	116.568542480469	617	1	110	4	232.25	127.857638888889	218.575	45.2083333333333	6	130	0
606	0	0	9.84291	17.58097	0	37	7	2	0	20.1517734527588	353.6125	1.48659846103957	60	1576.91007903355	27.591667175293	13.0500001907349	66.24365234375	233.966125488281	36.7000007629395	17	19.7000007629395	26.033332824707	26	31.1166667938232	25.5499992370605	901	246	116.62735748291	619	1	109	4	225	132.394065656566	217.2	54.2651515151515	8	134	0
607	0	0	9.76448	17.72371	0	40	11	14	0	20.1517715454102	356.36	1.60608598621679	130	2853.25697634313	27.6041660308838	12.9250001907349	66.6237182617188	228.527450561523	36.5999984741211	17.2000007629395	19.3999977111816	26.033332824707	26.1166667938232	31.0499992370605	25.6666679382324	910	245	115.947204589844	622	1	112	4	225	136.899431818182	212.558333333333	50.7893939393939	4	159	0
608	0	0	9.932631	17.620003	0	106	34	11	0	20.1517715454102	350.465625	2.41349517478784	130	2148.55506806665	27.7708339691162	13.0250005722046	66.7948684692383	224.716567993164	36.9000015258789	17.3999996185303	19.5000019073486	26.3333339691162	26.0666675567627	31.1333332061768	25.7666664123535	891	244	117.198760986328	614	1	107	4	253.75	134.530808080808	220.466666666667	48.9954545454545	10	127	0
610	0	0	9.79569	17.6903	0	20	8	6	0	20.1517715454102	355.754375	1.44839722398554	60	3157.42896973132	27.658332824707	13.0000009536743	66.6666717529297	226.413055419922	36.7999992370605	17.2999992370605	19.5	26.1333332061768	26.1000003814697	31.0666656494141	25.716667175293	907	245	116.023666381836	620	1	111	4	244	143.912310606061	226.133333333333	57.7325757575758	4	143	0
612	0	0	10.43388889	17.11027778	0	292	48	6	0	15.5605306625366	341.97375	1.92331039858516	130	129.739290964219	28.1291656494141	13.5916662216187	65.9789657592773	237.108108520508	37.5999984741211	17	20.5999984741211	26.7666664123535	26.1333332061768	31.6166667938232	25.8666667938232	819	246	123.002296447754	583	0	93	2	227	137.913257575758	218.791666666667	60.394696969697	6	0	1
613	0	0	10.42055556	17.08638889	0	247	36	8	0	15.560528755188	340.944375	1.44960139331462	20	3026.9249015389	28.1749992370605	13.9499998092651	66.1137466430664	241.05354309082	37.7999992370605	16.7000007629395	21.0999984741211	26.7333335876465	26.216667175293	31.75	25.9333343505859	826	247	122.55680847168	587	0	95	2	225	134.315340909091	219.741666666667	55.044696969697	3	0	1
614	0	0	10.42861111	17.07027778	0	68	12	7	0	15.5605306625366	340.83	1.42561223037494	20	3329.51559611893	28.158332824707	13.9166669845581	66.2698440551758	241.358200073242	37.7000007629395	16.7000007629395	21	26.7000007629395	26.2000007629395	31.7333335876465	25.9166679382324	823	247	122.860626220703	586	0	94	2	225	135.67196969697	218.566666666667	55.4962121212121	3	0	1
615	0	0	10.44888889	17.04888889	0	241	40	4	0	15.5605297088623	340.8175	1.49602558729744	20	4470.46923585657	28.158332824707	14.033332824707	66.1949691772461	243.822128295898	37.7999992370605	16.6000003814697	21.1999988555908	26.6833343505859	26.2000007629395	31.7666664123535	25.8833332061768	819	247	123.262481689453	584	0	93	2	225	138.604734848485	217	59.4022727272727	3	0	1
616	0	0	10.43805556	17.04083333	0	227	21	5	0	15.560528755188	340.501282051282	1.35301849034418	20	4518.57297672494	28.1124992370605	14.0749998092651	66.0798110961914	244.838729858398	37.7999992370605	16.5	21.2999992370605	26.6333332061768	26.1500015258789	31.75	25.8333339691162	819	247	123.262481689453	584	0	93	2	240	146.270643939394	231.491666666667	60.9242424242424	3	0	1
618	0	0	10.45278	17.0833	0	98	12	4	0	15.5605306625366	342.019375	1.59392204218018	130	688.094181230495	28.1416664123535	13.6666660308838	66.0225448608398	238.688018798828	37.5999984741211	16.8999996185303	20.6999988555908	26.7333335876465	26.1666660308838	31.6666660308838	25.8999996185303	816	246	123.330154418945	583	0	91	2	226.5	142.761174242424	218.416666666667	64.669696969697	2	0	1
619	0	0	10.37277778	17.12305556	0	50	13	8	0	15.5605306625366	341.816875	1.46319114081914	20	3243.49060884723	28.1166667938232	13.9833335876465	66.2717208862305	242.208892822266	37.7000007629395	16.6000003814697	21.1000003814697	26.6333332061768	26.1833343505859	31.716667175293	25.8833332061768	831	247	122.248458862305	589	0	96	2	225	134.426136363636	218.341666666667	56.8878787878788	3	0	1
621	0	0	10.40611111	17.02083333	0	229	45	5	0	15.5605297088623	339.892948717949	1.49257783899218	20	684.517234379957	28.0541667938232	13.9750003814697	66.2322311401367	243.361450195312	37.5999984741211	16.5	21.0999984741211	26.5499992370605	26.1166667938232	31.6666660308838	25.8166675567627	824	248	122.86449432373	586	0	95	2	225	134.589393939394	218.65	54.3409090909091	6	0	1
622	0	0	10.4025	17.04388889	0	382	85	7	0	15.560528755188	340.429487179487	1.36863134458203	20	2638.22166315665	28.0625	14.0583333969116	66.0015640258789	245.274642944336	37.7000007629395	16.3999996185303	21.3000011444092	26.5666656494141	26.1000003814697	31.7000007629395	25.7999992370605	826	248	122.877334594727	588	0	95	2	225	131.423295454545	218.291666666667	51.3931818181818	6	0	1
624	0	0	10.41833333	17.16305556	1	331	77	0	0.32255882024765	15.5605306625366	339.189743589744	3.92111403524308	210	475.68923532559	28.1124992370605	13.7083339691162	66.2238311767578	236.163711547852	37.7000007629395	17	20.7000007629395	26.7333335876465	26.1333332061768	31.5833339691162	25.8666667938232	834	245	121.150032043457	586	0	100	2	245.25	126.442234848485	222.141666666667	41.3022727272727	6	0	1
625	1	1	10.41944	17.16139	1	97	21	18	0.32255882024765	15.5605306625366	339.2	3.93044593567744	110	519.192073757187	28.1124992370605	13.7083339691162	66.2238311767578	236.163711547852	37.7000007629395	17	20.7000007629395	26.7333335876465	26.1333332061768	31.5833339691162	25.8666667938232	834	245	121.150032043457	586	0	100	2	262.5	135.626325757576	237.241666666667	44.8136363636364	4	0	1
626	0	0	10.41916667	17.16027778	1	367	95	8	0.32255882024765	15.5605306625366	339.339743589744	3.95710936098908	110	627.041591156192	28.1124992370605	13.7083339691162	66.2238311767578	236.163711547852	37.7000007629395	17	20.7000007629395	26.7333335876465	26.1333332061768	31.5833339691162	25.8666667938232	834	245	121.150032043457	586	0	100	2	245.25	127.052840909091	222.166666666667	42.194696969697	7	0	1
627	0	0	10.40138889	17.16416667	1	369	61	19	0	15.5605297088623	342.307051282051	3.09274248598293	20	386.878896276349	28.0625	13.591667175293	65.6602325439453	238.080612182617	37.5999984741211	16.8999996185303	20.6999988555908	26.7000007629395	26.0499992370605	31.5666656494141	25.8000011444092	828	245	122.148361206055	587	0	95	2	226.75	131.440340909091	217.666666666667	51.9280303030303	8	0	1
628	0	0	10.40333333	17.17333333	1	82	15	9	0.0992183089256287	15.5605297088623	341.06771860618	3.59861312682468	110	389.2083342258	28.033332824707	13.5166664123535	65.9349594116211	235.664749145508	37.5	17	20.5	26.6833343505859	26.033332824707	31.5	25.783332824707	833	245	121.370407104492	587	0	98	2	229.25	128.353409090909	218.258333333333	46.2219696969697	3	0	1
629	0	0	10.36416667	17.13777778	0	72	18	4	0	15.5605297088623	342.264102564103	1.43161179917846	130	3416.48985716683	28.1041660308838	13.9250001907349	65.9952621459961	241.702865600586	37.7000007629395	16.6000003814697	21.1000003814697	26.6499996185303	26.1666679382324	31.7000007629395	25.8500003814697	833	246	121.932548522949	590	0	97	2	225	135.671401515152	217.008333333333	57.0772727272727	3	0	1
630	0	0	10.35888889	17.20861111	1	40	7	5	0	15.5605297088623	344.800625	1.63019494819046	130	1276.99482250878	28.0458335876465	13.5583343505859	65.8171539306641	238.446243286133	37.5	16.8999996185303	20.6000003814697	26.6499996185303	26.0833339691162	31.5833320617676	25.8000011444092	832	245	121.888511657715	589	0	95	2	225	137.759848484848	215.466666666667	56.4393939393939	3	0	1
632	0	0	10.39305556	17.205	1	90	14	15	0.391238123178482	15.5605297088623	340.939743589744	3.67683802242193	210	76.8693899157635	27.9874992370605	13.375	65.8867034912109	234.415390014648	37.5	17.2000007629395	20.2999992370605	26.6833324432373	25.9500007629395	31.4166679382324	25.716667175293	824	244	122.410873413086	585	0	93	2	245.25	148.147348484848	233.05	60.8310606060606	3	0	1
633	0	0	10.41778	17.19083	0	51	17	9	0.0832246467471123	15.5605297088623	338.586875	2.57907153654549	130	1973.4810833819	28.0708332061768	13.7583332061768	66.4653778076172	236.138076782227	37.7000007629395	17	20.7000007629395	26.6833324432373	26.1000003814697	31.5500011444092	25.8500003814697	828	245	122.026794433594	586	0	96	2	229.5	129.250946969697	218.616666666667	44.2621212121212	2	0	1
634	0	0	10.36805556	17.255	0	215	36	5	0	15.5605297088623	342.08782051282	2.68306266531958	130	1888.64075777298	28.0166664123535	13.5666666030884	66.1788635253906	236.002075195312	37.5	17	20.5	26.6333332061768	26.0499992370605	31.5	25.783332824707	835	243	120.688331604004	586	0	99	2	231	135.957007575758	217.025	56.6780303030303	6	0	1
635	0	0	10.405	17.02888889	0	78	22	7	0	15.5605297088623	340.060897435897	1.51138818806708	20	1566.79452252325	28.0499992370605	14	66.350715637207	243.599868774414	37.5999984741211	16.5	21.0999984741211	26.533332824707	26.1166667938232	31.6666660308838	25.8166675567627	823	248	123.062187194824	586	0	95	2	225	133.614204545455	218.516666666667	53.0568181818182	3	0	1
637	1	3	10.45305556	17.11583333	1	71	18	9	0.218385726213455	15.560528755188	338.495512820513	4.60749094372415	110	476.381126305265	28.1458339691162	13.658332824707	65.9822845458984	237.318908691406	37.7000007629395	17	20.7000007629395	26.783332824707	26.1333332061768	31.6333332061768	25.8833332061768	821	245	122.422721862793	582	0	95	2	255.75	130.633712121212	222.541666666667	43.2681818181818	3	0	1
638	0	0	10.46444444	17.10166667	1	184	37	13	0.369765311479568	15.5605297088623	338.678205128205	4.63085414564685	200	691.843508445008	28.1625003814697	13.658332824707	65.9822845458984	238.271469116211	37.7000007629395	17	20.7000007629395	26.783332824707	26.1499996185303	31.6666660308838	25.8999996185303	817	244	122.493576049805	580	0	94	2	251	136.599242424242	222.291666666667	55.5969696969697	3	0	1
639	0	0	10.46916667	17.09611111	1	55	10	8	0.295943975448608	15.5605306625366	338.750641025641	4.53494728334477	210	774.495423707647	28.1499996185303	13.5999994277954	66.019416809082	237.391098022461	37.5999984741211	17	20.5999984741211	26.7666664123535	26.1333332061768	31.6333332061768	25.8999996185303	814	244	122.88597869873	579	0	92	2	251.5	139.266287878788	222.425	58.4068181818182	3	0	1
640	0	0	10.38666667	17.09527778	0	4049	827	32	0	15.5605297088623	340.898076923077	1.47129781974518	20	2671.37429375909	28.1458339691162	14.1416664123535	66.3927993774414	243.883865356445	37.7999992370605	16.5	21.2999992370605	26.6666660308838	26.2000007629395	31.7666664123535	25.8833332061768	829	246	122.214508056641	588	0	96	2	240	137.678598484848	232.8	47.5477272727273	78	0	1
641	0	0	10.38666767	17.09527778	0	353	71	11	0	15.5605297088623	340.898076923077	1.47129781974518	20	2671.37429375909	28.1458339691162	14.1416664123535	66.3927993774414	243.883865356445	37.7999992370605	16.5	21.2999992370605	26.6666660308838	26.2000007629395	31.7666664123535	25.8833332061768	829	246	122.214508056641	588	0	96	2	240	137.678598484848	232.8	47.5477272727273	0	0	1
642	0	0	10.39138889	17.09361111	0	298	70	3	0	15.5605297088623	340.853125	1.43364476778598	20	3098.56281349706	28.1458339691162	14.1416664123535	66.3927993774414	243.883865356445	37.7999992370605	16.5	21.2999992370605	26.6666660308838	26.2000007629395	31.7666664123535	25.8833332061768	829	246	122.214508056641	588	0	96	2	240	137.377462121212	232.85	47.5348484848485	9	0	1
643	0	0	10.38777778	17.09861111	0	210	50	0	0	15.5605297088623	340.955	1.50437344504742	20	2945.19630348735	28.1458339691162	14.1416664123535	66.3927993774414	243.883865356445	37.7999992370605	16.5	21.2999992370605	26.6666660308838	26.2000007629395	31.7666664123535	25.8833332061768	829	246	122.214508056641	588	0	96	2	225	128.988636363636	217.925	45.0212121212121	6	0	1
646	0	0	10.3925	17.08722222	0	528	95	2	0	15.5605297088623	340.692948717949	1.42098323427232	20	3094.95577211319	28.1666660308838	14.1999998092651	66.3551330566406	243.640319824219	37.9000015258789	16.5	21.4000015258789	26.6833343505859	26.216667175293	31.783332824707	25.9166660308838	829	247	122.297775268555	588	0	96	2	225	128.79071969697	218.608333333333	44.1295454545455	6	0	1
647	0	0	10.38694444	17.0975	0	468	103	0	0	15.5605297088623	340.923717948718	1.49575461569202	20	2805.79469415547	28.1458339691162	14.1416664123535	66.3927993774414	243.883865356445	37.7999992370605	16.5	21.2999992370605	26.6666660308838	26.2000007629395	31.7666664123535	25.8833332061768	829	246	122.214508056641	588	0	96	2	225	128.940340909091	218.058333333333	44.644696969697	6	0	1
648	0	0	10.38361111	17.10333333	0	516	95	4	0	15.5605297088623	340.951282051282	1.51965895280485	20	2772.60598515211	28.1625003814697	14.1083326339722	66.2363052368164	242.713088989258	37.7999992370605	16.5	21.2999992370605	26.6833343505859	26.216667175293	31.7666664123535	25.9166679382324	830	246	122.125885009766	588	0	96	2	225	129.616098484848	217.791666666667	46.9727272727273	6	0	1
649	0	0	10.38833333	17.09694444	0	356	70	2	0	15.5605297088623	340.939743589744	1.49154897453899	20	2915.30783389409	28.1458339691162	14.1416664123535	66.3927993774414	243.883865356445	37.7999992370605	16.5	21.2999992370605	26.6666660308838	26.2000007629395	31.7666664123535	25.8833332061768	829	246	122.214508056641	588	0	96	2	225	128.940340909091	218.058333333333	44.644696969697	6	0	1
650	0	0	10.3875	17.09388889	0	414	81	3	0	15.5605297088623	340.838461538462	1.47227799906734	20	2699.95114230715	28.1458339691162	14.1416664123535	66.3927993774414	243.883865356445	37.7999992370605	16.5	21.2999992370605	26.6666660308838	26.2000007629395	31.7666664123535	25.8833332061768	829	246	122.214508056641	588	0	96	2	225	128.898295454545	218.191666666667	44.2681818181818	9	0	1
651	0	0	10.3925	17.09166667	0	222	50	7	0	15.5605306625366	340.753451676529	1.44061033728084	20	3163.59764771592	28.1875	14.1749992370605	66.2383117675781	242.235092163086	37.9000015258789	16.5	21.4000015258789	26.716667175293	26.2333335876465	31.783332824707	25.9500007629395	830	246	122.071441650391	588	0	97	2	225	128.645265151515	218.441666666667	43.9977272727273	6	0	1
653	0	0	10.35805556	17.14888889	0	345	75	7	0	15.5605297088623	342.686875	1.42305777035267	20	3169.41396256243	28.0874996185303	13.9083337783813	66.2301635742188	240.785888671875	37.5999984741211	16.6000003814697	20.9999980926514	26.6499996185303	26.1666679382324	31.6833343505859	25.8500003814697	833	246	122.057289123535	590	0	96	2	240	144.849431818182	231.466666666667	58.7227272727273	6	0	1
654	0	0	10.36722222	17.165	0	40	6	3	0	15.5605306625366	343.571153846154	1.59459114685949	20	1803.49383461747	28.0749988555908	13.7333326339722	65.7097320556641	240.85546875	37.5999984741211	16.7000007629395	20.8999977111816	26.6499996185303	26.1166667938232	31.6499996185303	25.8166656494141	830	246	122.311706542969	589	0	95	2	225	137.897916666667	217.133333333333	56.05	3	0	1
656	1	3	10.38634	17.29254	1	118	32	3	0.496119379997253	15.5605297088623	339.613125	3.58123142172284	130	22.3180479145516	27.9833335876465	13.6499996185303	66.2621383666992	235.568283081055	37.5999984741211	17	20.5999984741211	26.6000003814697	26	31.4499988555908	25.7666664123535	829	242	121.465591430664	585	0	95	2	254.75	132.166098484848	222.308333333333	39.6893939393939	8	80	1
658	0	0	10.22344	17.38189	0	177	53	4	0	15.5605297088623	346.576875	1.54007227866574	130	1325.31831958268	28.0125007629395	13.5083332061768	65.5744247436523	241.389236450195	37.4000015258789	16.7999992370605	20.6000022888184	26.4166660308838	26.283332824707	31.6333332061768	25.8666667938232	855	243	119.354232788086	597	0	100	3	225	135.109659090909	219.758333333333	52.730303030303	10	75	1
659	0	0	10.24876	17.33819	0	144	32	10	0	15.5605297088623	346.24375	1.56712183852612	20	1350.31598363065	28	13.466667175293	65.6910552978516	241.011108398438	37.2999992370605	16.7999992370605	20.5	26.4500007629395	26.216667175293	31.6166667938232	25.8333339691162	850	244	119.950675964355	595	0	99	3	225	134.863257575758	218.975	54.394696969697	10	144	0
661	0	0	10.03162	17.43628	0	317	70	3	0	15.5605306625366	350.728125	1.38353002549896	60	1518.94778295452	27.5833339691162	13.0500001907349	65.9090881347656	234.427108764648	36.7000007629395	16.8999996185303	19.8000011444092	26.0666656494141	25.8833332061768	31.1166667938232	25.5	879	246	118.302841186523	610	1	105	4	240	151.198295454545	234.991666666667	59.6348484848485	10	113	0
662	0	0	10.32411	17.34854	1	400	113	9	0.0204604044556618	15.5605306625366	342.203125	3.91170405670816	60	507.396489538986	27.9416656494141	13.5	65.8536529541016	239.600387573242	37.4000015258789	16.8999996185303	20.5000019073486	26.5166664123535	25.9833335876465	31.4833335876465	25.6833324432373	841	243	120.556396484375	591	0	97	3	262.25	148.817424242424	235.75	60.544696969697	10	97	1
663	0	0	10.19546	17.4753	1	213	49	9	0	15.5605297088623	348.230625	2.19498253457275	130	2107.62817489773	27.9125003814697	13.408332824707	66.050895690918	236.76921081543	37.4000015258789	17.1000003814697	20.3000011444092	26.466667175293	26.0166664123535	31.4333324432373	25.7333335876465	860	242	118.561302185059	597	0	103	3	255	139.542992424242	235.766666666667	51.7136363636364	10	117	1
664	0	0	10.2331	17.36731	0	127	21	2	0	15.5605297088623	346.395	1.56580884795773	130	734.584101347641	27.9833335876465	13.466667175293	65.6910552978516	240.693435668945	37.2999992370605	16.7999992370605	20.5	26.3999996185303	26.2333335876465	31.5833339691162	25.8333339691162	852	243	119.686447143555	596	0	99	3	225	134.839962121212	218.575	56.1848484848485	10	149	1
666	0	0	10.1029	17.2957	1	77	14	3	0	15.5605297088623	348.785	1.50961893977904	60	2395.58395644173	27.7625007629395	13.2916669845581	66.4583282470703	231.939682006836	36.9000015258789	16.8999996185303	20.0000019073486	26.1666679382324	26.1499996185303	31.2666664123535	25.783332824707	867	247	119.280403137207	605	1	102	4	240	148.380113636364	235.141666666667	58.0954545454545	1	60	0
667	0	0	10.03503	17.36858	0	636	111	8	0	15.5605306625366	349.93375	1.2084178120606	20	1341.65377696849	27.5375003814697	13.125	66.6243667602539	228.2255859375	36.5999984741211	16.8999996185303	19.6999988555908	26.0499992370605	25.8833332061768	30.9833335876465	25.5166664123535	878	246	118.602691650391	611	1	104	4	240	146.868181818182	235.258333333333	55.2310606060606	12	117	0
668	0	0	10.306053	17.234889	0	308	61	58	0	15.5605306625366	344.883125	1.6100731176029	130	2976.03240176825	28.1458339691162	13.5416660308838	65.1041717529297	245.398178100586	37.5999984741211	16.7999992370605	20.7999992370605	26.6000003814697	26.3000011444092	31.8166656494141	25.9166660308838	839	245	121.092269897461	591	0	97	2	225	135.488636363636	215.816666666667	54.8712121212121	10	147	1
669	0	0	10.13035	17.44569	0	428	93	6	0	15.5605306625366	348.65125	1.55921226964568	20	897.665286970327	27.9416675567627	13.4833335876465	65.7723617553711	239.64778137207	37.2999992370605	16.7999992370605	20.5	26.3500003814697	26.2333335876465	31.533332824707	25.8166656494141	868	243	118.419342041016	603	1	103	4	225	135.966098484848	219.683333333333	55.4727272727273	10	112	0
671	0	0	10.316744	17.363178	1	78	13	7	0.381929367780685	15.5605297088623	341.5025	3.45053403340661	200	265.631289849562	27.9458332061768	13.4749994277954	65.7317047119141	237.491226196289	37.5	17	20.5	26.533332824707	25.9833335876465	31.4500007629395	25.716667175293	840	242	120.43994140625	590	0	97	3	254.5	139.190151515152	222.4	52.4022727272727	10	90	1
672	0	0	10.002539	17.486522	0	284	63	6	0	20.1517715454102	350.104375	1.39989488013284	130	335.808913146611	27.6499996185303	13.1166667938232	65.5833282470703	240.633636474609	36.9000015258789	16.8999996185303	20.0000019073486	26.0833339691162	25.9333324432373	31.2666664123535	25.5	884	246	117.746864318848	611	1	106	4	90	52.9168560606061	87.5	19.6257575757576	10	74	0
673	0	0	9.997369	17.487414	0	102	23	16	0	20.1517715454102	350.18	1.42086656256592	130	237.966974705984	27.6625003814697	13.091667175293	65.4583282470703	240.5498046875	36.9000015258789	16.8999996185303	20.0000019073486	26.0833339691162	25.9500007629395	31.283332824707	25.533332824707	887	247	117.892547607422	614	1	106	4	135	79.580303030303	131.725	29.6462121212121	10	74	0
674	0	0	9.991572	17.488364	0	134	28	12	0	20.1517715454102	350.303125	1.40756118950079	20	264.681254443259	27.654167175293	13.091667175293	65.4583282470703	240.345001220703	36.9000015258789	16.8999996185303	20.0000019073486	26.0833339691162	25.9500007629395	31.283332824707	25.533332824707	886	247	117.903244018555	613	1	106	4	167.75	98.7642045454545	162.225	36.6318181818182	10	71	0
675	0	0	9.9846	17.48977	0	54	13	11	0	20.1517715454102	350.600625	1.44219435660607	130	445.868820394476	27.654167175293	13.091667175293	65.4583282470703	240.345001220703	36.9000015258789	16.8999996185303	20.0000019073486	26.0833339691162	25.9500007629395	31.283332824707	25.533332824707	886	247	117.903244018555	613	1	106	4	225	133.777462121212	220.7	49.7765151515151	10	70	0
676	1	3	10.16556	17.50667	1	124	24	27	0	20.1517715454102	346.401875	3.78755692716926	130	540.318918184794	27.8791675567627	13.2916669845581	65.8003311157227	236.580352783203	37.2999992370605	17.1000003814697	20.1999988555908	26.4333343505859	26	31.3999996185303	25.7000007629395	863	242	118.585441589355	599	0	103	3	256.75	140.147537878788	235.658333333333	55.7818181818182	10	113	1
677	0	0	10.39563	17.26836	1	137	29	3	0.126257672905922	15.5605297088623	340.55375	3.86557888615382	110	668.946592269799	28.0083332061768	13.5999994277954	66.3414611816406	233.333847045898	37.7000007629395	17.2000007629395	20.5	26.6499996185303	26.0333347320557	31.4333324432373	25.7999992370605	830	243	121.478561401367	586	0	95	2	247	137.960227272727	220.566666666667	48.6325757575758	8	80	1
678	0	0	10.33876	17.33824	1	134	26	3	0.0571455396711826	15.5605297088623	341.528125	4.03244614012954	200	610.560937783951	27.9416656494141	13.4833335876465	66.0947647094727	237.063812255859	37.4000015258789	17	20.4000015258789	26.533332824707	25.9833335876465	31.4333343505859	25.7000007629395	845	242	119.675407409668	589	0	101	3	244.25	131.901325757576	221.075	47.6136363636364	10	85	1
679	0	0	10.24567	17.43389	1	1264	296	2	0.44223427772522	15.560528755188	344.6675	3.88749780057409	110	618.336574149307	27.9249992370605	13.4333324432373	66.1740493774414	234.990356445312	37.4000015258789	17.1000003814697	20.3000011444092	26.5	26.0166664123535	31.3999996185303	25.7333335876465	855	242	118.940582275391	595	0	101	3	236.75	131.398106060606	221.125	48.5090909090909	29	706	1
681	0	0	10.16549	17.43061	0	374	97	6	0	15.5605297088623	347.89875	1.53091908939905	130	1897.44165459326	27.9583339691162	13.4666662216187	66.013069152832	238.249603271484	37.2999992370605	16.8999996185303	20.3999996185303	26.3833332061768	26.2333335876465	31.533332824707	25.8500003814697	866	244	118.729858398438	602	0	103	3	225	137.089772727273	221.308333333333	56.7424242424242	10	128	1
682	0	0	10.25572	17.42825	1	50	12	6	0.324849545955658	15.5605297088623	344.369375	3.88263556056773	200	599.365249850527	27.8958339691162	13.4083337783813	65.7271194458008	235.800964355469	37.4000015258789	17	20.4000015258789	26.466667175293	25.9833335876465	31.3833332061768	25.7000007629395	853	242	119.070693969727	594	0	101	3	244.25	130.883143939394	220.883333333333	47.3992424242424	10	96	1
686	0	0	10.25816	17.31994	0	178	31	6	0	15.5605306625366	346.234375	1.76391268969315	20	2050.04348495339	28.0583343505859	13.5333337783813	65.6957855224609	240.575393676758	37.4000015258789	16.7999992370605	20.6000022888184	26.5166664123535	26.2666664123535	31.6666660308838	25.8833332061768	849	245	120.35334777832	596	0	98	3	240	143.625	233.483333333333	57.6833333333333	10	147	0
687	0	0	10.09261	17.46996	0	1205	312	56	0	20.1517715454102	349.153125	1.56003166510253	20	1370.31543141301	27.8666667938232	13.3000001907349	65.8415908813477	236.675186157227	37.0999984741211	16.8999996185303	20.1999988555908	26.2999992370605	26.1666660308838	31.4166660308838	25.7666664123535	875	245	118.29370880127	607	1	104	4	225	134.198484848485	218.808333333333	56.2522727272727	29	648	0
688	0	0	10.092611	17.46996	0	347	99	0	0	20.1517715454102	349.153125	1.56003166510253	20	1370.31543141301	27.8666667938232	13.3000001907349	65.8415908813477	236.675186157227	37.0999984741211	16.8999996185303	20.1999988555908	26.2999992370605	26.1666660308838	31.4166660308838	25.7666664123535	875	245	118.29370880127	607	1	104	4	225	134.198484848485	218.808333333333	56.2522727272727	0	0	0
689	0	0	10.09181	17.46962	0	144	39	18	0	20.1517715454102	349.16625	1.55728181189245	20	1443.36589935899	27.8666667938232	13.3000001907349	65.8415908813477	236.675186157227	37.0999984741211	16.8999996185303	20.1999988555908	26.2999992370605	26.1666660308838	31.4166660308838	25.7666664123535	875	245	118.29370880127	607	1	104	4	225	134.229356060606	219.041666666667	56.2840909090909	5	107	0
690	0	0	10.09111	17.47091	0	192	45	23	0	20.1517715454102	349.156875	1.55644765899692	20	1361.31464582671	27.845832824707	13.2749996185303	66.0447769165039	236.695617675781	37	16.8999996185303	20.1000003814697	26.283332824707	26.1499996185303	31.3999996185303	25.7333335876465	875	245	118.133255004883	606	1	104	4	225	134.229356060606	219.041666666667	56.2840909090909	5	102	0
692	0	0	10.29738	17.38224	1	277	65	30	0.00729109952226281	15.5605297088623	342.616875	3.7048844907846	130	613.599134391223	27.9375	13.4750003814697	66.0539169311523	237.860977172852	37.4000015258789	17	20.4000015258789	26.4833335876465	26.033332824707	31.466667175293	25.7333335876465	845	241	119.639656066895	591	0	99	3	249.75	135.535984848485	223.125	48.2939393939394	9	87	1
693	0	0	10.19389	17.40744	0	49	9	7	0	15.5605297088623	347.2125	1.6070805650197	130	869.933276433192	28.0041656494141	13.5083332061768	65.8943023681641	239.293106079102	37.4000015258789	16.8999996185303	20.5000019073486	26.3999996185303	26.2999992370605	31.6000003814697	25.9166660308838	859	243	119.173484802246	599	0	101	3	225	135.738446969697	222.558333333333	50.7704545454545	10	140	1
694	0	0	11.48222	15.28577	0	50	13	4	0	48.9065322875977	305.285625	1.41520143665715	20	3793.78887450814	28.2041664123535	15.1416664123535	66.1208190917969	266.231750488281	39.0999984741211	16.2000007629395	22.8999977111816	27.0499992370605	27.1333332061768	31.7666664123535	25.3500003814697	587	192	133.717041015625	453	0	46	0	240	148.663636363636	226.066666666667	44.5462121212121	8	150	1
696	0	0	11.477	15.22258	1	43	10	1	0	48.9065322875977	304.114375	2.09470420953733	180	982.107526826042	27.9375	14.7416667938232	64.0942077636719	277.678039550781	39.5999984741211	16.6000003814697	22.9999980926514	27	26.7333335876465	31.5499992370605	24.8333339691162	587	191	133.921524047852	454	0	114	0	225	148.15928030303	217.241666666667	48.3871212121212	8	117	0
697	0	0	11.4911	15.29268	0	548	145	8	0	48.9065361022949	305.184375	1.60802579308278	14	2558.41342326832	28.2250003814697	15	66.0792922973633	263.615600585938	38.9000015258789	16.2000007629395	22.7000007629395	27.0833320617676	27.1833343505859	31.75	25.3833351135254	585	192	133.922958374023	452	0	46	0	225	137.668560606061	212.141666666667	39.0992424242424	8	119	1
698	1	24	11.44683	15.33489	1	1155	326	68	0	48.9065361022949	305.333125	2.49420145235466	14	803.361043941086	28.091667175293	14.4166669845581	65.5303039550781	259.849884033203	38.5	16.5	22	27	27.0833320617676	31.5833320617676	25.283332824707	583	195	135.038345336914	452	0	46	0	226	137.272159090909	210.45	41.805303030303	20	521	1
700	1	3	11.47151	15.33513	0	564	141	50	0	48.9065322875977	303.976875	3.11044804469939	110	1762.05882488043	28.1208343505859	14.4749994277954	65.2027053833008	263.27880859375	38.5999984741211	16.3999996185303	22.1999988555908	27.0166664123535	27.0833320617676	31.6499996185303	25.283332824707	579	193	134.919174194336	449	0	45	0	228.5	136.689772727273	211.725	42.0757575757576	8	208	1
701	1	2	11.4665	15.335	0	115	35	16	0	48.9065361022949	304.337179487179	2.95406826269628	20	1993.7864948418	28.1166667938232	14.4499998092651	65.6818161010742	259.390319824219	38.5	16.5	22	27.033332824707	27.0833320617676	31.5833320617676	25.2999992370605	581	194	135.050704956055	451	0	45	0	226.75	137.293371212121	211.475	42.8818181818182	8	187	1
703	0	0	11.42958	15.34565	0	242	30	7	0	48.9065322875977	304.840625	3.17258024331145	14	1106.12924314035	28.0874996185303	14.3916673660278	65.7153701782227	256.001861572266	38.4000015258789	16.5	21.9000015258789	27	27.1000003814697	31.533332824707	25.3333320617676	584	196	135.212677001953	453	0	46	0	228.5	138.178787878788	209.533333333333	47.8984848484848	8	107	1
704	1	4	11.45768	15.33836	0	250	30	9	0	48.9065322875977	304.24875	3.25860553093711	20	1505.18801846203	28.1083335876465	14.4333333969116	65.6060638427734	259.219390869141	38.5	16.5	22	27.033332824707	27.0833320617676	31.5833320617676	25.2999992370605	582	194	135.079147338867	452	0	45	0	244	147.344128787879	225.25	47.5181818181818	8	180	1
706	0	0	11.51138	15.26138	0	27	9	3	0	48.9065322875977	304.73875	1.62354423174124	20	5131.4772947436	28.0416660308838	14.8833332061768	65.2777709960938	274.680267333984	39.2000007629395	16.3999996185303	22.8000011444092	26.966667175293	26.8999996185303	31.6499996185303	25.0499992370605	584	190	133.639038085938	451	0	45	0	256	160.293371212121	243.416666666667	46.0984848484849	6	103	0
707	0	0	11.47065	15.30821	0	149	46	6	0	48.9065361022949	305.845625	1.45580491974465	14	3906.2564467222	28.2124996185303	14.9916667938232	66.0425796508789	263.655456542969	38.9000015258789	16.2000007629395	22.7000007629395	27.0499992370605	27.1833343505859	31.75	25.3833351135254	586	193	134.091918945312	453	0	46	0	225	137.472537878788	210.675	40.1234848484848	8	86	1
709	0	0	11.47435	15.29083	0	140	37	5	0	48.9065322875977	305.48	1.42771635269049	14	4214.79346261864	28.2250003814697	15.1833333969116	66.3027725219727	265.299987792969	39.0999984741211	16.2000007629395	22.8999977111816	27.0499992370605	27.2000007629395	31.783332824707	25.3999996185303	586	192	133.750228881836	452	0	46	0	225	139.230492424242	211.908333333333	41.955303030303	8	86	1
710	0	0	11.46626	15.29226	0	7	2	1	0	48.9065361022949	305.443125	1.45493582617462	30	4938.08627653503	28.2374992370605	15.1083335876465	66.2646255493164	263.336334228516	39	16.2000007629395	22.7999992370605	27.0499992370605	27.2333335876465	31.783332824707	25.4333343505859	586	193	134.091918945312	453	0	46	0	240	149.085227272727	225.558333333333	45.4575757575758	8	84	1
711	1	10	11.49229	15.31777	0	298	53	38	0	48.9065322875977	303.705625	2.59363117772242	14	1596.35384746009	28.1708335876465	14.7416667938232	65.5185165405273	264.063171386719	38.7000007629395	16.2000007629395	22.5	27.0499992370605	27.1333332061768	31.7000007629395	25.3166675567627	579	192	134.657791137695	449	0	44	0	227.25	138.129545454545	212.366666666667	40.7598484848485	8	157	1
712	0	0	11.48336	15.20894	1	42	14	2	0	48.9065361022949	303.331875	1.77340056892434	20	161.049207227857	27.9208335876465	14.7249994277954	63.7445907592773	279.369903564453	39.5999984741211	16.5	23.0999984741211	27	26.6833324432373	31.5666656494141	24.783332824707	588	191	133.618179321289	454	0	114	0	228	148.161742424242	218.166666666667	48.105303030303	8	108	0
713	0	0	11.47696	15.30045	0	72	20	4	0	48.9065361022949	305.764375	1.44919579928504	20	3574.07546227814	28.2124996185303	14.9916667938232	66.0425796508789	263.655456542969	38.9000015258789	16.2000007629395	22.7000007629395	27.0499992370605	27.1833343505859	31.75	25.3833351135254	585	192	133.922958374023	452	0	46	0	225	138.218371212121	211.55	40.4818181818182	8	150	1
714	0	0	11.51127	15.26958	0	260	60	12	0	48.9065361022949	304.659375	1.63746004730011	14	4238.63056963314	28.0708332061768	14.8583326339722	65.1681289672852	271.799224853516	39.0999984741211	16.2999992370605	22.7999992370605	27.0166664123535	26.9333343505859	31.6333332061768	25.0833320617676	583	190	133.811492919922	451	0	45	0	240	148.664204545455	227.458333333333	40.9734848484849	8	100	0
715	1	3	11.49131	15.33206	1	13	3	6	0.00679361773654819	48.9065361022949	302.86875	3.01034670836523	210	450.103828471373	28.1749992370605	14.6666669845581	65.476188659668	263.977478027344	38.7000007629395	16.2999992370605	22.4000015258789	27.033332824707	27.1666660308838	31.716667175293	25.3500003814697	578	191	134.264831542969	447	0	45	0	233.25	132.821022727273	212.491666666667	35.6174242424242	8	112	1
716	1	1	11.48683	15.32805	0	46	8	1	0.00679361773654819	48.9065361022949	303.37	2.81234658396111	20	1109.33597024088	28.1749992370605	14.6666669845581	65.476188659668	263.977478027344	38.7000007629395	16.2999992370605	22.4000015258789	27.033332824707	27.1666660308838	31.716667175293	25.3500003814697	578	191	134.264831542969	447	0	45	0	233	136.373106060606	212.258333333333	39.9340909090909	8	154	1
717	0	0	11.51931	15.22871	1	132	35	1	0	48.9065361022949	304.739375	1.91441641976548	20	2757.90227003136	27.9624996185303	14.9583339691162	65.0362319946289	279.310211181641	39.5	16.5	23	26.9500007629395	26.7666664123535	31.6333332061768	24.8833332061768	581	189	133.985229492188	450	0	111	0	231	145.867992424242	217.116666666667	46.1469696969697	8	134	0
718	1	2	11.50935	15.31681	1	200	40	11	0.346199452877045	48.9065322875977	302.4925	3.07564724956428	30	579.242099920276	28.1875	14.7083339691162	65.3703689575195	266.621337890625	38.7000007629395	16.2000007629395	22.5	27.0499992370605	27.1499996185303	31.75	25.3166675567627	575	190	134.238647460938	445	0	45	0	245.25	144.889583333333	226.525	40.4	8	109	1
719	0	0	11.50973	15.29627	0	1117	245	5	0	48.9065361022949	304.30125	2.14379823136075	14	1324.5837428002	28.1333332061768	14.6666660308838	65.4761810302734	265.589660644531	38.7000007629395	16.2999992370605	22.4000015258789	27.1000003814697	26.9833335876465	31.6333332061768	25.2000007629395	579	191	134.448883056641	449	0	44	0	225.5	137.013257575758	211.591666666667	37.5280303030303	16	122	0
720	0	0	11.48288	15.30697	0	33	10	2	0	48.9065361022949	305.43625	1.60196437808957	14	2818.44427729384	28.2124996185303	14.9916667938232	66.0425796508789	263.655456542969	38.9000015258789	16.2000007629395	22.7000007629395	27.0499992370605	27.1833343505859	31.75	25.3833351135254	585	192	133.922958374023	452	0	46	0	240	146.75946969697	225.516666666667	42.2962121212121	8	151	1
721	1	5	11.43981	15.34199	0	551	111	18	0	48.9065322875977	304.3475	3.13295042435656	14	25.0564531171226	28.1041660308838	14.4250001907349	65.5681838989258	257.800659179688	38.5	16.5	22	27.0166664123535	27.1000003814697	31.5666675567627	25.3333320617676	584	196	135.212677001953	453	0	46	0	230	138.480492424242	210.066666666667	46.005303030303	8	216	1
722	0	0	11.47156	15.25186	0	223	57	7	0	48.9065322875977	305.290625	1.64973122585877	20	3582.13305533532	28.0083332061768	14.9833335876465	65.7163696289062	272.361999511719	39.4000015258789	16.6000003814697	22.8000011444092	26.9500007629395	26.8833332061768	31.5666675567627	25.033332824707	589	192	133.717315673828	455	0	46	0	225	146.352840909091	213.641666666667	51.1030303030303	8	143	0
723	0	0	11.4599	15.31456	0	110	40	0	0	48.9065322875977	306.0925	1.45008895373132	14	2937.00926186516	28.1875	14.875	65.8185882568359	261.717437744141	38.7999992370605	16.2000007629395	22.5999984741211	27.0666656494141	27.1666660308838	31.6999988555908	25.3666667938232	586	194	134.299240112305	453	0	46	0	225	136.892613636364	210.175	39.0787878787879	8	84	1
724	0	0	11.47334	15.30346	0	35	7	3	0	48.9065361022949	305.799375	1.45660587404252	20	3905.74105450707	28.2124996185303	14.9916667938232	66.0425796508789	263.655456542969	38.9000015258789	16.2000007629395	22.7000007629395	27.0499992370605	27.1833343505859	31.75	25.3833351135254	586	193	134.091918945312	453	0	46	0	225	137.939772727273	211.066666666667	40.5924242424242	8	150	1
725	0	0	11.4826	15.30376	0	86	21	2	0	48.9065361022949	305.54	1.51197843875154	20	2888.86192014259	28.2124996185303	14.9916667938232	66.0425796508789	263.655456542969	38.9000015258789	16.2000007629395	22.7000007629395	27.0499992370605	27.1833343505859	31.75	25.3833351135254	585	192	133.922958374023	452	0	46	0	225	137.702083333333	211.483333333333	39.875	8	146	1
726	0	0	11.46264	15.26304	0	62	12	2	0	48.9065322875977	305.215	1.52035182393512	30	3935.38131400729	28.0499992370605	14.9833335876465	65.4293975830078	271.569519042969	39.4000015258789	16.5	22.9000015258789	26.9833335876465	26.966667175293	31.6333332061768	25.1000003814697	588	192	134.020355224609	455	0	46	0	225	145.643371212121	211.375	51.5401515151515	8	147	1
728	0	0	11.47156	15.28007	0	70	17	2	0	48.9065322875977	305.29125	1.38568521486544	30	5102.50524680121	28.1625003814697	15.1750011444092	65.9782638549805	267.59130859375	39.2000007629395	16.2000007629395	23	27.0166664123535	27.1166667938232	31.7333335876465	25.283332824707	586	192	133.971740722656	453	0	45	0	225	141.417234848485	211.508333333333	44.8939393939394	8	152	1
729	0	0	11.47414	15.20889	1	44	10	0	0	48.9065322875977	303.23125	1.76556554708772	20	347.09274934845	27.908332824707	14.5833330154419	63.1313171386719	278.288848876953	39.5999984741211	16.5	23.0999984741211	27.0166664123535	26.6833324432373	31.533332824707	24.7666664123535	589	191	133.448715209961	454	0	115	0	263	159.089772727273	234.15	52.3757575757576	8	106	0
730	0	0	11.483	15.19597	1	81	20	1	0	48.9065322875977	303.053125	1.47535187289102	20	1575.59378823812	27.8708324432373	14.5583333969116	62.482120513916	279.288543701172	39.5999984741211	16.2999992370605	23.2999992370605	27.033332824707	26.6000003814697	31.5	24.6833324432373	586	191	133.821365356445	452	0	115	0	276.5	159.880113636364	237.9	53.3037878787879	8	111	0
731	0	0	11.4808	15.2747	0	21	3	3	0	48.9065322875977	305.196875	1.35388731664284	30	4766.90921372907	28.125	15.1166667938232	65.7246398925781	269.574554443359	39.2999992370605	16.2999992370605	23	27.0166664123535	27.0500011444092	31.7000007629395	25.216667175293	587	192	133.94059753418	454	0	45	0	256	160.850757575758	241.041666666667	50.3363636363636	6	74	1
733	0	0	11.51339	15.21842	0	134	36	6	0	48.9065322875977	304.428125	1.91758498951024	20	1499.28184962584	27.9166660308838	14.9333333969116	65.211067199707	279.344451904297	39.5	16.6000003814697	22.8999996185303	26.9500007629395	26.7000007629395	31.5666656494141	24.8000011444092	583	190	134.31623840332	452	0	112	0	230.5	147.731439393939	217.958333333333	50.2507575757576	7	127	0
734	1	1	11.45475	15.31555	0	104	19	6	0	48.9065322875977	306.1425	1.42818716354294	14	2373.32711577947	28.1916656494141	14.8666667938232	66.0740737915039	259.841156005859	38.7999992370605	16.2999992370605	22.5	27.0666656494141	27.1833324432373	31.6833324432373	25.3999996185303	586	194	134.299240112305	453	0	46	0	225	136.883901515152	210.275	38.4939393939394	8	132	1
735	0	0	11.6636111	15.29166667	0	854	137	4	0.0924725383520126	48.9065322875977	302.33782051282	2.95301767679279	14	1056.55064364293	28.154167175293	14.8916664123535	65.0291137695312	277.926208496094	39	16.1000003814697	22.8999996185303	27.1499996185303	26.8666667938232	31.783332824707	25.033332824707	547	184	135.708312988281	427	0	100	0	227.5	141.233712121212	214.983333333333	43.4265151515152	8	0	0
737	1	2	11.67556556	15.30388889	1	314	78	6	0.0227080471813679	48.9065322875977	302.028125	2.90948873297433	110	712.277273291357	28.1875	15.091667175293	65.3318939208984	278.487152099609	39.0999984741211	16	23.0999984741211	27.1666679382324	26.9166660308838	31.8333320617676	25.0833339691162	543	183	135.84326171875	424	0	99	0	226.25	140.869318181818	214.391666666667	43.4189393939394	4	20	1
743	0	0	11.3363	15.33222	0	44	11	2	0	48.9065361022949	307.10375	1.36442276015089	14	3783.4842524419	28.1749992370605	14.9499998092651	66.4444427490234	256.368896484375	38.7999992370605	16.2999992370605	22.5	26.9833335876465	27.2999992370605	31.6833324432373	25.5166664123535	597	200	134.503173828125	460	0	49	0	225	135.737878787879	210.566666666667	35.8431818181818	3	158	1
745	0	0	11.31442	15.33139	0	90	18	6	0	48.9065284729004	306.913125	1.64157301409361	14	1364.10843135781	28.1333332061768	14.8666667938232	66.3690490722656	256.030303955078	38.7999992370605	16.3999996185303	22.3999996185303	26.9500007629395	27.283332824707	31.6333332061768	25.4833335876465	598	200	134.533203125	461	0	49	0	225	136.51571969697	209.741666666667	38.3462121212121	10	135	1
746	0	0	11.29169	15.38944	0	102	19	4	0	48.9065361022949	307.19875	1.8561119732618	14	3398.95242060609	28.158332824707	14.8166675567627	67.0437393188477	248.164489746094	38.5	16.3999996185303	22.1000003814697	27.033332824707	27.25	31.5166664123535	25.5166664123535	601	203	134.43473815918	462	0	49	0	240	141.14071969697	225.691666666667	39.6295454545455	10	136	1
747	0	0	11.26516	15.37716	1	238	56	0	0	48.9065322875977	307.30875	1.57081685867646	14	3504.13719544853	28.1916656494141	14.9166660308838	67.1921920776367	248.950836181641	38.5999984741211	16.3999996185303	22.1999988555908	27	27.3500003814697	31.5833320617676	25.5833320617676	606	204	134.172317504883	465	0	50	0	225	133.382954545455	211.916666666667	34.6318181818182	10	180	1
748	0	0	11.24783	15.37327	1	233	57	4	0	48.9065361022949	307.42	1.52193879182239	14	2767.40990068005	28.1708335876465	14.9250001907349	66.9282455444336	250.176834106445	38.7000007629395	16.3999996185303	22.3000011444092	26.9500007629395	27.3333320617676	31.6000003814697	25.5833320617676	608	204	133.960433959961	466	0	51	0	240	141.463446969697	226.1	36.9537878787879	10	176	1
749	1	7	11.28348	15.41959	1	308	85	9	0.385621249675751	40.9667930603027	305.13125	2.60806915225408	200	363.075399424841	28.0874996185303	14.5749998092651	66.8578033447266	248.350234985352	38.2999992370605	16.5	21.7999992370605	26.9333343505859	27.2000007629395	31.4500007629395	25.466667175293	599	203	134.395553588867	460	0	50	0	247.25	143.030303030303	227.791666666667	42.6212121212121	12	199	1
750	0	0	11.22589	15.25704	1	252	31	0	0	48.9065361022949	306.456875	0.961752743477887	20	2234.44197439117	27.8291664123535	14.1083335876465	63.2660713195801	260.998565673828	39.0999984741211	16.7999992370605	22.2999992370605	27.033332824707	26.716667175293	31.2000007629395	24.8500003814697	612	202	133.547210693359	468	0	51	0	332.5	158.155303030303	243.783333333333	39.4295454545455	10	116	1
752	0	0	11.28609	15.23445	1	140	28	1	0	48.9065322875977	305.09	1.04706027023564	180	519.90189941796	27.7583332061768	13.9833335876465	61.6005897521973	265.593963623047	39.0999984741211	16.3999996185303	22.6999988555908	27.0833339691162	26.4500007629395	31.1166667938232	24.6166667938232	602	199	134.258148193359	463	0	120	0	325	147.908901515152	226.675	45.8439393939394	10	131	1
753	0	0	11.33772	15.34912	0	321	71	3	0	48.9065361022949	307.29375	1.31806553250113	14	4214.71923008289	28.1749992370605	14.8833332061768	66.4434509277344	253.883483886719	38.7000007629395	16.2999992370605	22.4000015258789	26.9833335876465	27.3166675567627	31.6499996185303	25.533332824707	597	200	134.503173828125	460	0	49	0	256	151.915151515152	239.733333333333	38.5772727272727	18	313	1
756	0	0	11.1979	15.23328	1	1477	32	0	0	28.1657104492188	307.088125	0.977090413125694	110	1233.06413727256	27.7416667938232	14.25	62.7753295898438	261.697540283203	39.2000007629395	16.5	22.7000007629395	26.9833335876465	26.6333332061768	31.1000003814697	24.75	617	203	133.313339233398	471	0	52	0	340	141.063257575758	224.1	38.9613636363636	11	116	1
757	0	0	11.31514	15.35558	0	174	47	7	0	48.9065322875977	307.0825	1.59170575311608	14	2580.28158505264	28.1791667938232	14.8083333969116	66.4050750732422	252.320678710938	38.7000007629395	16.3999996185303	22.3000011444092	27	27.3166656494141	31.6166667938232	25.5499992370605	600	202	134.878845214844	463	0	49	0	225	132.016287878788	210.941666666667	31.5484848484848	16	135	1
758	0	0	11.31402	15.35255	0	152	34	3	0	48.9065322875977	307.131875	1.59955715709435	14	2257.94061225699	28.1791667938232	14.8083333969116	66.4050750732422	252.320678710938	38.7000007629395	16.3999996185303	22.3000011444092	27	27.3166656494141	31.6166667938232	25.5499992370605	600	202	134.878845214844	463	0	49	0	225	132.214393939394	210.825	31.7659090909091	10	135	1
760	0	0	11.31469	15.33761	0	104	20	2	0	48.9065322875977	307.073125	1.6122662189758	14	1414.37782707644	28.1749992370605	14.9166660308838	66.5922622680664	254.214492797852	38.7999992370605	16.3999996185303	22.3999996185303	26.9833335876465	27.2999992370605	31.6499996185303	25.533332824707	598	200	134.533203125	461	0	49	0	225	135.069318181818	210.033333333333	35.9522727272727	10	154	1
761	0	0	11.30955	15.35403	0	147	25	4	0	48.9065322875977	307.0025	1.6195317384687	30	2025.71202121143	28.1791667938232	14.8083333969116	66.4050750732422	252.320678710938	38.7000007629395	16.3999996185303	22.3000011444092	27	27.3166656494141	31.6166667938232	25.5499992370605	600	202	134.878845214844	463	0	49	0	225	132.031439393939	210.858333333333	32.0257575757576	10	132	1
762	0	0	11.13575	15.23975	1	482	112	2	0	28.1657123565674	307.976875	0.966009041258088	110	1605.68024094302	27.7541656494141	14.2583332061768	63.3703689575195	257.835906982422	39.2000007629395	16.7000007629395	22.5	26.9166660308838	26.7666664123535	31.1166667938232	24.8500003814697	620	204	133.284042358398	472	0	53	0	272.5	146.332196969697	229.708333333333	34.0537878787879	19	310	1
763	0	0	11.22784	15.38663	0	374	86	2	0.203284040093422	47.5277328491211	306.40375	3.02864968043586	110	1346.99273311231	28.1708335876465	14.7583332061768	67.0833358764648	246.193374633789	38.5	16.5	22	26.9500007629395	27.3500003814697	31.533332824707	25.6166667938232	609	205	134.134490966797	467	0	51	0	243.75	139.260227272727	228.391666666667	34.2242424242424	10	168	1
764	0	0	11.23411	15.37203	0	108	26	0	0	48.9065284729004	307.70125	1.57672198568346	14	2632.18452626753	28.158332824707	14.8500003814697	67.1945724487305	248.530502319336	38.5999984741211	16.5	22.0999984741211	26.9500007629395	27.3333320617676	31.5499992370605	25.5833339691162	609	204	133.792404174805	466	0	51	0	225	131.730871212121	212.133333333333	33.8234848484848	8	155	1
765	1	1	11.23148	15.36862	1	139	32	6	0	48.9065322875977	307.8025	1.35771715479339	14	2259.97293975332	28.1333332061768	14.8000001907349	66.9683303833008	247.820770263672	38.5999984741211	16.5	22.0999984741211	26.9166679382324	27.3166656494141	31.5166664123535	25.5833339691162	611	205	133.997024536133	468	0	51	0	225	132	211.683333333333	35.0166666666667	10	180	1
766	0	0	11.32658	15.33809	0	33	5	1	0	48.9065361022949	307.36875	1.42312657317508	14	2724.37497837968	28.1916675567627	14.9499998092651	66.4444427490234	254.208541870117	38.7999992370605	16.2999992370605	22.5	26.9833335876465	27.3333320617676	31.6666660308838	25.5666656494141	598	200	134.533203125	461	0	49	0	225	134.691477272727	210.316666666667	34.7409090909091	12	154	1
768	1	2	11.15424	15.2435	1	568	99	13	0	28.1657104492188	307.82125	0.970766413532899	20	1337.54797913515	27.7916660308838	14.1333332061768	63.0952301025391	260.365417480469	39.2000007629395	16.7999992370605	22.4000015258789	26.9333324432373	26.7999992370605	31.2000007629395	24.8833332061768	620	203	133.062545776367	472	0	53	0	240	136.505303030303	213.708333333333	30.4545454545455	18	345	1
770	0	0	11.2636	15.41394	0	262	31	0	0.109486281871796	22.9853286743164	305.944375	3.00926746336069	140	297.251026898057	28.095832824707	14.5750007629395	66.8578033447266	247.031997680664	38.2999992370605	16.5	21.7999992370605	26.9333343505859	27.216667175293	31.4500007629395	25.4833335876465	604	205	134.548553466797	464	0	50	0	230.5	133.075	214.391666666667	35.475	10	166	1
771	0	0	11.21543	15.36866	0	101	14	4	0	40.9683952331543	308.29375	1.4933535257837	14	1812.02842585943	28.1041660308838	14.6916666030884	67.0852355957031	246.56233215332	38.5	16.6000003814697	21.8999996185303	26.8666667938232	27.2999992370605	31.4833335876465	25.5666675567627	611	205	133.997024536133	468	0	51	0	225	132.643181818182	211.508333333333	34.5977272727273	10	144	1
774	0	0	11.33801	15.27836	1	663	75	0	0	48.9065361022949	305.656875	1.57819419589288	180	173.970806646455	27.9833335876465	14.5333337783813	65.1718978881836	263.708984375	39.0999984741211	16.7999992370605	22.2999992370605	26.966667175293	26.966667175293	31.4833335876465	25.1166667938232	598	198	134.30549621582	461	0	49	0	246	156.197537878788	225.45	57.1234848484848	8	122	1
778	0	0	11.31273	15.31447	0	2071	427	14	0	48.9065284729004	306.3625	1.69790917299037	20	842.061620794958	28.0833339691162	14.6999998092651	65.9192810058594	257.817169189453	38.9000015258789	16.6000003814697	22.3000011444092	26.9333343505859	27.2000007629395	31.6000003814697	25.3999996185303	599	200	134.361633300781	461	0	49	0	225	139.417234848485	209.433333333333	42.8606060606061	45	669	1
779	0	0	11.31283	15.26477	0	882	183	0	0	48.9065284729004	304.16875	0.889954183669387	180	2473.17402691062	27.8583335876465	14.25	63.9013481140137	264.530731201172	39.0999984741211	16.7999992370605	22.2999992370605	27.0666656494141	26.6499996185303	31.25	24.8166656494141	600	199	134.388198852539	462	0	49	0	318	146.308333333333	223.083333333333	44.9583333333333	14	173	1
780	0	0	11.31202	15.26444	0	416	111	1	0	48.9065284729004	304.1675	0.890892701804673	130	2453.10174513936	27.8583335876465	14.25	63.9013481140137	264.530731201172	39.0999984741211	16.7999992370605	22.2999992370605	27.0666656494141	26.6499996185303	31.25	24.8166656494141	600	199	134.388198852539	462	0	49	0	318	146.308333333333	223.083333333333	44.9583333333333	11	167	1
781	0	0	11.3095	15.36672	0	413	66	11	0	48.9065322875977	307.175	1.63395031167203	14	3052.37775235048	28.158332824707	14.716667175293	66.8939437866211	248.640243530273	38.5	16.5	22	27.033332824707	27.2666664123535	31.533332824707	25.533332824707	600	202	134.502578735352	462	0	49	0	256	149.541666666667	240.633333333333	37.1583333333333	10	167	1
782	0	0	11.31655	15.36193	0	360	67	2	0	48.9065284729004	307.0975	1.6068937635169	14	3183.02691704171	28.154167175293	14.7749996185303	66.5540542602539	251.300765991211	38.5999984741211	16.3999996185303	22.1999988555908	26.9833335876465	27.283332824707	31.5666656494141	25.5166664123535	600	202	134.878845214844	463	0	49	0	225	131.666856060606	211.316666666667	31.0090909090909	10	162	1
783	0	0	11.24576	15.26358	1	218	45	3	0	48.9065361022949	306.1375	1.08424097254904	130	3065.77082233199	27.875	14.1333332061768	63.9517402648926	260.842132568359	39.0999984741211	17	22.0999984741211	27.0666675567627	26.783332824707	31.25	24.9166679382324	607	201	134.088012695312	466	0	50	0	320.5	159.343939393939	244.333333333333	39.1424242424242	20	261	1
785	0	0	11.23723	15.27968	0	102	21	0	0	48.9065361022949	306.341875	1.12005828686669	20	1617.68496970479	27.9375	14.2249994277954	64.6590957641602	261.569793701172	39.0999984741211	17.1000003814697	21.9999980926514	27	26.9500007629395	31.3999996185303	25.0666656494141	608	202	134.255004882812	467	0	50	0	250.5	136.797348484848	213.183333333333	30.9143939393939	10	131	1
786	0	0	11.33573	15.33805	0	99	17	1	0	48.9065322875977	307.183125	1.33536689240667	14	3731.55033102519	28.2041664123535	14.9916667938232	66.6296310424805	254.133651733398	38.7999992370605	16.2999992370605	22.5	27	27.3500003814697	31.6833343505859	25.5666656494141	597	200	134.503173828125	460	0	49	0	240	143.90321969697	224.608333333333	37.1628787878788	10	162	1
787	0	0	11.28176	15.38351	0	170	31	6	0	48.9065361022949	307.73	1.60583675845624	14	3968.55834478186	28.1791667938232	14.8583335876465	67.2322769165039	247.188369750977	38.5	16.3999996185303	22.1000003814697	27.0166664123535	27.2999992370605	31.533332824707	25.5666656494141	604	204	134.315017700195	464	0	50	0	225	132.049810606061	211.666666666667	35.6492424242424	10	155	1
788	1	1	11.21489	15.28107	1	59	10	0	0	45.0944900512695	306.814375	1.07034311361499	20	3593.59221563285	27.9375	14.2583332061768	64.8106079101562	259.93115234375	39.0999984741211	17.1000003814697	21.9999980926514	26.9499988555908	27.033332824707	31.4166660308838	25.1499996185303	612	202	133.46662902832	468	0	51	0	301.5	154.412878787879	242.733333333333	34.6515151515151	10	117	1
789	0	0	11.34366	15.33571	0	154	63	0	0	48.9065322875977	307.12	1.3394854938997	14	4597.43804118946	28.2083339691162	14.9500007629395	66.4444427490234	254.780075073242	38.7999992370605	16.2999992370605	22.5	27	27.3500003814697	31.7000007629395	25.5666656494141	596	199	134.330093383789	459	0	49	0	225	135.285606060606	210.691666666667	35.6007575757576	10	117	1
790	1	1	11.3309	15.4018	1	529	129	15	0	34.1648101806641	304.225625	2.26006876081841	14	38.7017541328748	28.1083335876465	14.466667175293	66.3608627319336	250.670288085938	38.2999992370605	16.5	21.7999992370605	26.966667175293	27.216667175293	31.5	25.466667175293	592	201	134.977981567383	457	0	48	0	233.75	137.6	212.341666666667	43.75	21	223	1
791	0	0	11.18133	15.23097	1	311	63	9	0	28.1657104492188	307.220625	1.00066249943405	110	485.556171523346	27.7416667938232	14.25	63.0530967712402	261.106353759766	39.2000007629395	16.6000003814697	22.6000003814697	26.9500007629395	26.6666660308838	31.1166667938232	24.7666664123535	618	203	133.354354858398	472	0	52	0	297.5	140.799053030303	219.716666666667	38.5712121212121	12	183	1
793	0	0	11.19007	15.23566	0	118	26	4	0	28.1657123565674	307.12	0.984863555341119	110	666.28801193491	27.7666664123535	14.1833333969116	63.037036895752	260.439605712891	39.2000007629395	16.7000007629395	22.5	26.9833335876465	26.7000007629395	31.1333332061768	24.7999992370605	616	203	133.604843139648	471	0	52	0	323.5	141.453787878788	223.308333333333	38.6318181818182	10	218	1
794	1	1	11.29785	15.39605	0	167	55	15	0	48.9065322875977	306.3775	1.95732935689988	30	2521.19144575914	28.1333332061768	14.75	66.7420806884766	248.416198730469	38.5	16.3999996185303	22.1000003814697	27	27.25	31.5	25.5	600	203	134.681762695312	462	0	48	0	225	133.815909090909	211.675	39.5386363636364	10	225	1
796	0	0	11.20385	15.34249	1	376	89	0	0	28.1657104492188	308.904375	1.36753416883796	30	1047.30441845604	28.095832824707	14.8249998092651	66.7792739868164	250.494583129883	38.7000007629395	16.5	22.2000007629395	26.8166656494141	27.3333320617676	31.5499992370605	25.5666656494141	612	205	134.029693603516	469	0	51	0	240	144.904545454545	224.25	44.9431818181818	23	464	1
797	0	0	11.20637	15.3443	0	147	36	0	0	28.1657104492188	308.82625	1.38419956753957	20	849.699284678691	28.095832824707	14.8249998092651	66.7792739868164	250.494583129883	38.7000007629395	16.5	22.2000007629395	26.8166656494141	27.3333320617676	31.5499992370605	25.5666656494141	612	205	134.029693603516	469	0	51	0	225	135.606439393939	210.366666666667	41.7174242424242	10	155	1
798	0	0	11.2033	15.34067	0	154	35	0	0	28.1657123565674	308.89375	1.36147693687996	30	1245.99614962987	28.095832824707	14.841667175293	66.8543548583984	251.53581237793	38.7000007629395	16.5	22.2000007629395	26.7999992370605	27.3500003814697	31.5666656494141	25.5666656494141	612	204	133.693145751953	468	0	51	0	240	144.930492424242	224.175	44.7719696969697	10	158	1
799	0	0	11.18277	15.315	0	75	18	0	0	28.1657085418701	308.110897435897	1.34154868802959	20	3711.23956957518	28.0166664123535	14.5166664123535	65.9848403930664	253.021179199219	38.9000015258789	16.8999996185303	22.0000019073486	26.8666667938232	27.216667175293	31.4833335876465	25.4166660308838	615	204	133.655563354492	470	0	52	0	228	135.016666666667	210.766666666667	38.0416666666667	3	159	1
800	0	0	11.34309	15.36419	0	530	126	3	0	48.9065322875977	306.840625	1.58130877607073	14	3692.79349758764	28.1416664123535	14.6166667938232	66.1387634277344	252.800979614258	38.5	16.3999996185303	22.1000003814697	27	27.2333335876465	31.5666656494141	25.466667175293	596	200	134.877319335938	461	0	48	0	225	134.614393939394	211.408333333333	36.5492424242424	29	468	1
801	0	0	11.3608	15.35857	0	102	43	0	0	48.9065322875977	306.730625	1.67997799484531	30	2733.73948907311	28.1166667938232	14.5666666030884	65.9125137329102	254.481033325195	38.5	16.3999996185303	22.1000003814697	26.9500007629395	27.216667175293	31.5833320617676	25.4500007629395	593	199	134.723358154297	458	0	48	0	225	136.546212121212	210.891666666667	39.6265151515152	10	167	1
802	0	0	11.33033	15.38409	0	361	69	3	0	48.9065284729004	305.948125	1.79685890461019	14	1285.49548459264	28.1333332061768	14.4166669845581	66.1315002441406	249.511642456055	38.4000015258789	16.6000003814697	21.8000011444092	27.0166664123535	27.2000007629395	31.5	25.466667175293	596	202	134.950820922852	460	0	48	0	225	135.016856060606	211.841666666667	38.3674242424242	15	168	1
803	0	0	11.2111	15.2349	1	67	14	0	0	46.9700012207031	306.930625	1.02052095704344	110	634.430135471612	27.7666664123535	14.1333332061768	62.8148193359375	261.075836181641	39.0999984741211	16.6000003814697	22.4999980926514	27.0166664123535	26.6666679382324	31.1166667938232	24.7666664123535	615	202	133.308807373047	470	0	52	0	346	149.253409090909	233.966666666667	40.8636363636364	4	67	1
804	0	0	11.21977	15.34514	1	164	39	7	0	48.9065361022949	308.383125	1.43226126879449	30	303.111994022455	28.1124992370605	14.7916669845581	66.6291275024414	252.326675415039	38.7000007629395	16.5	22.2000007629395	26.8500003814697	27.3500003814697	31.5833339691162	25.5499992370605	609	204	134.116775512695	467	0	51	0	225	135.226136363636	210.633333333333	41.8378787878788	10	167	1
805	0	0	11.30229	15.33568	0	190	30	2	0	48.9065361022949	306.3525	1.77840390527052	20	36.5063587621417	28.1625003814697	14.875	66.40625	254.969924926758	38.7999992370605	16.3999996185303	22.3999996185303	26.966667175293	27.3166656494141	31.6499996185303	25.533332824707	599	201	134.705688476562	462	0	49	0	225	135.269507575758	210.175	37.1780303030303	12	179	1
806	0	0	11.20814	15.34903	1	417	89	9	0	28.1657104492188	308.69	1.44228988940441	30	333.327476674587	28.095832824707	14.8249998092651	66.7792739868164	250.494583129883	38.7000007629395	16.5	22.2000007629395	26.8166656494141	27.3333320617676	31.5499992370605	25.5666656494141	612	205	134.029693603516	469	0	51	0	240	144.116098484848	224.45	43.4310606060606	20	342	1
810	0	0	11.32575	15.29458	1	243	53	4	0	48.9065361022949	305.85625	1.55107691209754	30	284.529606683549	28.0666675567627	14.6166667938232	65.5455856323242	261.797393798828	38.9000015258789	16.6000003814697	22.3000011444092	26.8999996185303	27.2000007629395	31.6333332061768	25.3500003814697	598	199	134.441635131836	461	0	49	0	232.5	144.316477272727	210.266666666667	51.7159090909091	10	137	1
811	0	0	11.28297	15.39606	0	127	27	14	0	48.9065361022949	307.290625	1.9744869545235	14	2714.51284371179	28.1458339691162	14.7916669845581	66.9306182861328	247.748580932617	38.5	16.3999996185303	22.1000003814697	27	27.25	31.5	25.5166664123535	604	204	134.315017700195	464	0	50	0	240	142.004166666667	225.558333333333	38.875	10	130	1
812	0	0	11.31996	15.41022	1	75	15	0	0.279867559671402	10.1759376525879	304.228125	2.15876044028143	140	930.853237141233	28.1041660308838	14.5083332061768	66.5519866943359	249.521881103516	38.2999992370605	16.5	21.7999992370605	26.9500007629395	27.216667175293	31.4833335876465	25.4833335876465	592	201	134.977981567383	457	0	48	0	232.75	135.972159090909	212.175	42.580303030303	10	140	1
813	0	0	11.2447	15.39799	1	246	68	2	0	46.8656196594238	306.14625	3.11844334052144	14	715.447533117759	28.158332824707	14.783332824707	66.8929061889648	246.786956787109	38.5	16.3999996185303	22.1000003814697	26.966667175293	27.3166675567627	31.5166664123535	25.5833339691162	604	204	134.522918701172	464	0	50	0	229.75	129.962878787879	215.3	30.3515151515151	10	168	1
814	0	0	11.21825	15.38633	1	105	16	2	0.137637555599213	48.9065322875977	306.369375	3.12734708606959	14	1264.86013638545	28.1333332061768	14.7000007629395	67.1232833862305	244.682861328125	38.4000015258789	16.5	21.9000015258789	26.9500007629395	27.3166675567627	31.4833335876465	25.5833339691162	612	206	134.17008972168	469	0	51	0	228.25	131.724242424242	213.883333333333	33.5219696969697	10	162	1
817	0	0	11.32134	15.33496	0	148	39	3	0	48.9065361022949	307.179375	1.51364842899668	14	2129.29628446588	28.1749992370605	14.9499998092651	66.4444427490234	255.569793701172	38.7999992370605	16.2999992370605	22.5	26.9833335876465	27.2999992370605	31.6666660308838	25.5166664123535	598	200	134.533203125	461	0	49	0	225	135.262121212121	210.066666666667	36.0068181818182	10	158	1
818	0	0	11.29449	15.35061	0	56	9	1	0	48.9065322875977	306.33625	1.52180266940326	130	753.131501020614	28.1666660308838	14.8500003814697	66.591926574707	252.805465698242	38.7000007629395	16.3999996185303	22.3000011444092	26.9833335876465	27.2999992370605	31.6000003814697	25.5166664123535	600	202	134.878845214844	463	0	49	0	225	133.210606060606	210.3	37.1840909090909	10	132	1
819	0	0	11.27285	15.4044	0	218	27	1	0	48.9065361022949	306.98125	2.42633012204919	14	1566.22883031456	28.1291656494141	14.6916666030884	66.7802963256836	246.995208740234	38.4000015258789	16.3999996185303	22.0000019073486	26.9833335876465	27.25	31.4833335876465	25.5166664123535	604	204	134.315017700195	464	0	50	0	243.5	143.657575757576	226.466666666667	39.7636363636364	10	156	1
820	0	0	11.22836	15.28484	1	95	19	2	0	48.9065322875977	306.535625	1.15306627542488	20	2070.81073889947	27.9833335876465	14.2666664123535	64.8484878540039	260.858123779297	39.0999984741211	17.1000003814697	21.9999980926514	26.9833335876465	27.0666675567627	31.4833335876465	25.1833343505859	610	203	134.079711914062	468	0	50	0	265	137.079734848485	213.475	32.1022727272727	10	128	1
821	0	0	11.2831	15.26585	1	60	12	3	0	48.9065322875977	304.923125	1.1929395101164	110	2670.72058725045	27.841667175293	14.1500005722046	63.4529190063477	264.083587646484	39.0999984741211	16.7999992370605	22.2999992370605	27.0499992370605	26.6666660308838	31.2333335876465	24.8166675567627	603	200	134.092224121094	463	0	49	0	320.5	163.103787878788	250.366666666667	42.5151515151515	10	139	1
823	0	0	12	15.16722222	1	763	214	25	0.246451452374458	48.9065322875977	296.687820512821	3.26005314336906	200	166.312885871651	28.3875007629395	15.3750009536743	64.3305435180664	297.971374511719	39.7000007629395	15.8000001907349	23.9000015258789	27.3999996185303	26.8500003814697	32.2999992370605	24.9500007629395	497	167	137.928787231445	392	0	85	0	225	141.257954545455	217.633333333333	41.3484848484849	4	0	0
824	0	0	11.9369444	15.17055	0	385	72	9	0	48.9065322875977	297.645625	1.56135101594641	14	1595.22890306032	28.3624992370605	15.5416669845581	64.7569427490234	294.287506103516	39.7000007629395	15.6999998092651	24	27.3000011444092	26.966667175293	32.25	25.0499992370605	507	171	137.599624633789	399	0	88	0	225	141.996401515152	218.816666666667	40.2856060606061	2	0	0
825	1	2	11.9713889	15.16027777	0	872	154	105	0	48.9065322875977	298.15125	2.35570409349521	14	1755.66422991865	28.3958339691162	15.5416660308838	64.7569427490234	296.429168701172	39.7999992370605	15.8000001907349	24	27.3333339691162	26.9500007629395	32.2999992370605	25.033332824707	503	170	138.05598449707	397	0	86	0	241.25	152.169318181818	233.791666666667	43.8522727272727	4	0	0
826	0	0	11.9769444	15.1525	0	1375	241	18	0	48.9065322875977	298.88782051282	1.68671536335029	14	2254.52733091036	28.3875007629395	15.5583324432373	64.5573959350586	296.901611328125	39.9000015258789	15.8000001907349	24.1000022888184	27.3166675567627	26.9500007629395	32.2999992370605	25.033332824707	501	169	138.104019165039	396	0	85	0	225	142.121022727273	219.191666666667	40.1340909090909	4	0	0
827	1	4	11.9522222	15.17972222	1	1015	204	131	0	48.9065361022949	297.6325	2.18269818277704	30	1424.94364116572	28.3541660308838	15.408332824707	64.7408981323242	293.834045410156	39.5999984741211	15.8000001907349	23.7999992370605	27.3500003814697	26.8999996185303	32.216667175293	25	505	170	137.642944335938	398	0	87	0	225	141.837689393939	219.091666666667	40.0924242424242	6	0	0
828	0	0	11.9052778	15.24833333	1	130	18	0	0	48.9065322875977	298.925641025641	1.59404246041394	14	2676.24444862	28.3250007629395	15.4333333969116	64.8459396362305	289.847137451172	39.5	15.6999998092651	23.7999992370605	27.3666667938232	26.8999996185303	32.1333351135254	25.0166664123535	509	172	137.532730102539	401	0	88	0	240	151.705871212121	233.233333333333	41.9234848484849	2	0	0
829	1	1	11.7433333	15.312777	1	751	88	0	0.190507918596268	48.9065322875977	299.71858974359	2.51352478836578	20	215.534569182098	28.25	15.2000007629395	64.9572601318359	284.213470458984	39.4000015258789	16	23.4000015258789	27.2333335876465	26.9333343505859	31.9833335876465	25.0833339691162	526	178	136.545043945312	412	0	95	0	225.75	142.675	218.916666666667	42.2166666666667	4	0	0
830	1	5	11.7391667	15.313611	1	712	121	52	0	48.9065322875977	299.902564102564	2.51706042132208	14	614.821932120826	28.2374992370605	15.1916666030884	65.2002868652344	282.747283935547	39.2999992370605	16	23.2999992370605	27.216667175293	26.9333343505859	31.9500007629395	25.0833339691162	530	179	136.340469360352	415	0	96	0	225.75	142.490151515152	218.5	41.6439393939394	5	0	0
831	0	0	11.8116667	15.25583333	1	208	35	1	0	48.9065322875977	300.502301117686	1.54754515835992	14	2303.35259731127	28.3500003814697	15.5666666030884	65.1324996948242	284.261383056641	39.5999984741211	15.6999998092651	23.8999977111816	27.3333339691162	27.0166664123535	32.0666656494141	25.1499996185303	523	176	136.296463012695	409	0	94	0	225	141.516098484848	219.441666666667	43.1393939393939	5	0	0
832	0	0	11.8427778	15.14666667	1	481	118	7	0	48.9065322875977	298.280769230769	1.41942518267537	14	649.137420238655	28.125	15.5166673660278	64.6527786254883	296.889190673828	39.7000007629395	15.6999998092651	24	27.0166664123535	26.7666664123535	32.0666656494141	24.8333339691162	519	174	137.061477661133	408	0	92	0	225	145.678409090909	219.391666666667	45.6636363636364	4	0	0
833	0	0	11.8969444	15.2725	0	254	80	5	0	48.9065361022949	296.926923076923	2.96285202635293	14	280.17053221917	28.3624992370605	15.3916664123535	64.6708679199219	291.267822265625	39.5999984741211	15.8000001907349	23.7999992370605	27.3666667938232	26.9333324432373	32.1833343505859	25.0499992370605	506	171	137.619842529297	399	0	88	0	244.5	151.696212121212	234.066666666667	41.1848484848485	6	0	0
834	0	0	11.8666667	15.1225	0	245	31	3	0	48.9065322875977	297.891518737673	1.35653888912478	14	3308.78879423549	28.154167175293	15.6916666030884	64.8415985107422	298.895355224609	39.7999992370605	15.6000003814697	24.1999988555908	27	26.8166656494141	32.1499977111816	24.8833332061768	518	174	137.51579284668	408	0	91	0	225	143.728977272727	219.241666666667	36.9492424242424	2	0	0
835	0	0	11.8658333	15.12305556	0	126	22	4	0	48.9065361022949	297.867948717949	1.35178532458271	14	3199.68929192969	28.1416664123535	15.6333332061768	64.6005554199219	298.205444335938	39.7999992370605	15.6000003814697	24.1999988555908	27.0166664123535	26.8166656494141	32.1166648864746	24.8666667938232	519	174	137.430206298828	409	0	91	0	240	153.297727272727	233.866666666667	39.5575757575758	1	0	0
836	0	0	11.9086111	15.18722222	0	97	19	7	0	48.9065361022949	297.4275	1.51943630309878	30	1104.08585583363	28.3500003814697	15.5500001907349	64.7916641235352	294.023834228516	39.7000007629395	15.6999998092651	24	27.283332824707	26.966667175293	32.216667175293	25.0499992370605	510	171	137.220397949219	401	0	90	0	225	138.786742424242	219.641666666667	36.6136363636364	1	0	0
837	0	0	11.8063889	15.28638889	0	125	30	3	0	48.9065322875977	300.6675	1.53489940961078	14	4458.68439450252	28.3083343505859	15.1999998092651	64.9572601318359	286.053344726562	39.4000015258789	16	23.4000015258789	27.3500003814697	26.9166660308838	32.0499992370605	25.0499992370605	522	176	136.238830566406	408	0	94	0	225	143.319128787879	219.891666666667	43.8431818181818	3	0	0
838	0	0	11.8088889	15.1825	1	585	42	2	0	48.9065361022949	299.326282051282	1.50238690480736	14	1213.25229100726	28.1000003814697	15.3999996185303	64.7058868408203	292.807739257812	39.5999984741211	15.8000001907349	23.7999992370605	27.0833320617676	26.7333335876465	31.966667175293	24.8166656494141	524	176	136.653335571289	411	0	93	0	240	153.058333333333	233.983333333333	47.6666666666667	2	0	0
839	0	0	11.8636111	15.17027778	1	151	54	5	0	48.9065361022949	298.62125	1.5904022445791	30	4042.96939415834	28.2291660308838	15.5749998092651	64.6265563964844	294.814697265625	39.7000007629395	15.6000003814697	24.1000003814697	27.1333332061768	26.8833332061768	32.1333351135254	24.9500007629395	516	174	137.382553100586	406	0	91	0	225	143.785606060606	219.316666666667	45.8007575757576	1	0	0
841	0	0	11.28083333	15.28033333	1	451	200	6	0	48.9065322875977	304.878846153846	1.14673922715002	110	1919.60527976258	27.9375	14.2749996185303	64.5927658081055	262.766082763672	39.0999984741211	17	22.0999984741211	27	26.8999996185303	31.3999996185303	25.033332824707	602	200	134.258148193359	463	0	49	0	288.5	150.483143939394	229.041666666667	36.4242424242424	4	0	1
842	0	0	11.8469444	15.13361111	1	260	101	1	0	48.9065322875977	298.126875	1.35302324603652	14	837.386844486265	28.1208324432373	15.4916667938232	64.5486068725586	297.072540283203	39.7000007629395	15.6999998092651	24	27.0166664123535	26.7666664123535	32.0666656494141	24.8333339691162	519	174	137.061477661133	408	0	92	0	225	145.548295454545	219.375	44.1015151515152	2	0	0
843	0	0	11.8469444	15.22305556	0	307	73	10	0	48.9065322875977	299.520625	1.49364285054296	14	1854.10612123067	28.3125	15.6416673660278	65.1736145019531	289.098297119141	39.5999984741211	15.6000003814697	23.9999980926514	27.25	26.9833335876465	32.0999984741211	25.0666675567627	520	175	136.703079223633	408	0	92	0	225	140.974431818182	220.141666666667	37.9477272727273	4	0	0
844	0	0	11.8319444	15.30611111	0	121	32	2	0	48.9065322875977	299.258125	1.47151276855402	14	3033.523707544	28.3333339691162	15.0999994277954	64.8068618774414	287.420623779297	39.4000015258789	16.1000003814697	23.3000011444092	27.4166660308838	26.8999996185303	32.0833320617676	25.033332824707	514	174	137.116409301758	404	0	91	0	225	146.422727272727	219.275	44.8909090909091	4	0	0
845	0	0	11.8327778	15.15305556	1	53	15	0	0	48.9065322875977	298.5075	1.4581744307246	14	1450.94131177598	28.095832824707	15.4750003814697	64.7489547729492	295.138336181641	39.7000007629395	15.8000001907349	23.9000015258789	27.0166664123535	26.7333335876465	32.0166664123535	24.8166675567627	523	175	136.608184814453	410	0	93	0	225	145.567424242424	219.583333333333	45.194696969697	1	1	0
846	0	0	11.8352778	16.15611111	0	80	6	6	0	9.07238006591797	313.505	2.74721531646081	30	892.883449322206	28.8166675567627	15.8333339691162	66.8073196411133	278.513366699219	40.0999984741211	16.3999996185303	23.6999988555908	27.7333335876465	27.5166664123535	32.466667175293	25.75	525	184	138.318344116211	411	0	92	0	225	147.146401515152	220.516666666667	46.9022727272727	1	0	0
847	0	0	11.825	15.16416667	0	502	203	6	0	48.9065322875977	299.175542406312	1.45460479745739	14	2855.52807555516	28.1208324432373	15.4750003814697	64.7489547729492	294.791625976562	39.7000007629395	15.8000001907349	23.9000015258789	27.033332824707	26.7666664123535	32.033332824707	24.8500003814697	522	175	136.68962097168	409	0	93	0	225	144.561363636364	219.808333333333	45.0621212121212	3	0	0
848	0	0	11.8247222	15.275	0	255	33	2	0	48.9065361022949	300.34358974359	1.62403292335344	30	3909.0978971603	28.3249988555908	15.4166660308838	65.0492248535156	286.003021240234	39.5	15.8000001907349	23.7000007629395	27.3500003814697	26.9500007629395	32.0499992370605	25.0666656494141	521	176	136.892074584961	409	0	92	0	225	142.073106060606	219.983333333333	44.1757575757576	1	0	0
849	0	0	11.8419444	15.14527778	0	134	31	0	0	48.9065322875977	298.239375	1.41627266161305	14	472.094841013373	28.125	15.5166673660278	64.6527786254883	296.889190673828	39.7000007629395	15.6999998092651	24	27.0166664123535	26.7666664123535	32.0666656494141	24.8333339691162	519	174	137.061477661133	408	0	92	0	225	145.678409090909	219.391666666667	45.6636363636364	2	0	0
850	0	0	11.79333	15.32111	1	250	50	8	0.00234000384807587	48.9065322875977	299.213125	3.14585250399006	110	650.752645312321	28.2958335876465	15.1583337783813	64.7791976928711	285.477752685547	39.4000015258789	16	23.4000015258789	27.3166675567627	26.9333343505859	32.0499992370605	25.0833339691162	518	176	137.118713378906	407	0	92	0	230.75	145.105492424242	218.175	46.8719696969697	4	0	0
851	0	0	11.8016667	15.325555	1	157	21	6	0.221357509493828	48.9065361022949	298.941666666667	3.02519796866682	200	166.496190792517	28.3624992370605	15.158332824707	64.503547668457	287.165802001953	39.5	16	23.5	27.3833332061768	27	32.1166648864746	25.1166667938232	517	176	137.028869628906	406	0	91	0	227.25	145.631439393939	218.091666666667	48.2840909090909	3	0	0
852	0	0	11.8019444	15.32944444	0	253	17	2	0.221357509493828	48.9065361022949	298.719375	2.94168881215233	20	194.016347964103	28.3624992370605	15.158332824707	64.503547668457	287.165802001953	39.5	16	23.5	27.3833332061768	27	32.1166648864746	25.1166667938232	517	176	137.028869628906	406	0	91	0	242.25	152.399431818182	232.25	48.0393939393939	4	0	0
853	1	2	11.8186111	15.3294444	1	102	17	7	0.0030418885871768	48.9065361022949	298.119375	2.98151480013762	200	452.683457794183	28.3999996185303	15.2166662216187	64.7517700195312	286.808471679688	39.5	16	23.5	27.4499988555908	27.0166664123535	32.1500015258789	25.1333332061768	515	175	137.308807373047	405	0	91	0	245.25	154.313446969697	233.308333333333	47.5704545454545	3	0	0
854	0	0	11.8436111	15.11833333	0	102	46	1	0	48.9065361022949	298.46858974359	1.3253488769245	20	1034.54287470388	28.0791664123535	15.5250005722046	64.6875	297.943389892578	39.7000007629395	15.6999998092651	24	26.9833335876465	26.716667175293	32.0499992370605	24.783332824707	522	175	137.092041015625	410	0	93	0	225	146.378977272727	219.325	44.6659090909091	1	0	0
857	0	0	11.8561111	15.25583333	1	512	80	8	0	48.9065361022949	299.682692307692	1.51026691444239	14	408.728910150429	28.3708324432373	15.6750001907349	65.3125	288.7626953125	39.7000007629395	15.6999998092651	24	27.3333339691162	27.0166664123535	32.1500015258789	25.1166667938232	516	174	137.119125366211	406	0	90	0	225	142.453598484848	220.408333333333	40.3893939393939	5	0	0
859	0	0	11.82472222	15.275	1	193	15	4	0	48.9065361022949	300.34358974359	1.62403292335344	30	3909.09644605812	28.3249988555908	15.4166660308838	65.0492248535156	286.003021240234	39.5	15.8000001907349	23.7000007629395	27.3500003814697	26.9500007629395	32.0499992370605	25.0666656494141	521	176	136.892074584961	409	0	92	0	225	142.073106060606	219.983333333333	44.1757575757576	3	0	0
860	0	0	11.92722222	15.23888889	0	404	63	5	0	48.9065361022949	298.498125	1.7268063432148	14	2237.66104567124	28.2958335876465	15.1750001907349	64.3008422851562	291.971801757812	39.4000015258789	15.8000001907349	23.6000022888184	27.3833332061768	26.8166656494141	32.1333351135254	24.9333343505859	507	171	137.433532714844	399	0	88	0	225.5	135.67178030303	217.066666666667	30.8871212121212	4	11	0
862	1	10	11.37416	15.34777	0	385	60	20	0	48.9065361022949	306.765625	1.68001708183192	14	1268.2646693098	28.1291656494141	14.6416664123535	65.9534606933594	254.321365356445	38.5999984741211	16.3999996185303	22.1999988555908	26.966667175293	27.25	31.6000003814697	25.466667175293	594	199	134.675964355469	459	0	48	0	225	135.669507575758	210.608333333333	39.3363636363636	12	566	1
863	0	0	11.3825	15.34944	0	271	35	14	0	48.9065322875977	306.44358974359	2.03261348360285	14	328.247435961984	28.1208343505859	14.591667175293	66.3257598876953	253.399230957031	38.5	16.5	22	26.966667175293	27.216667175293	31.5666675567627	25.4500007629395	592	198	134.834350585938	458	0	47	0	240.75	144.992234848485	224.45	42.4356060606061	6	185	1
864	0	0	11.41361	15.30916	0	203	48	2	0	48.9065361022949	305.919375	1.50766218453079	20	2966.47655739037	28.158332824707	14.8333339691162	65.9259262084961	259.561096191406	38.7999992370605	16.2999992370605	22.5	27	27.2000007629395	31.6666660308838	25.4166660308838	592	196	134.204818725586	457	0	47	0	225	137.687689393939	211.3	41.3507575757576	3	157	1
865	0	0	11.42417	15.29	0	499	94	6	0	48.9065284729004	305.719230769231	1.71194031028917	20	4015.37357834962	28.1625003814697	15.091667175293	66.191520690918	263.068634033203	39.0999984741211	16.2999992370605	22.7999992370605	27	27.2000007629395	31.716667175293	25.3833332061768	591	195	134.367889404297	457	0	47	0	240	148.648674242424	224.766666666667	44.369696969697	7	159	1
867	0	0	11.3872	15.325	0	118	31	0	0	48.9065322875977	306.46858974359	1.46598396255578	14	2734.64286512395	28.1083335876465	14.6833333969116	66.1411361694336	256.876678466797	38.7000007629395	16.5	22.2000007629395	26.9333324432373	27.2000007629395	31.6000003814697	25.4166660308838	594	198	134.61506652832	459	0	47	0	240	145.26553030303	224.966666666667	42.1454545454545	6	149	1
868	0	0	11.3625	15.33528	0	1251	340	11	0	48.9065361022949	306.983333333333	1.45700992213238	14	3000.0961726175	28.154167175293	14.7916669845581	66.3303451538086	254.955062866211	38.7000007629395	16.3999996185303	22.3000011444092	26.9833335876465	27.25	31.6333332061768	25.4833335876465	595	199	134.501541137695	459	0	48	0	225	135.724810606061	210.741666666667	39.6992424242424	18	320	1
870	0	0	11.36638	15.3344	0	147	32	11	0	48.9065361022949	306.915	1.51961122048154	14	2707.00612731828	28.154167175293	14.7916669845581	66.3303451538086	254.955062866211	38.7000007629395	16.3999996185303	22.3000011444092	26.9833335876465	27.25	31.6333332061768	25.4833335876465	595	199	134.501541137695	459	0	48	0	240	144.606439393939	224.775	42.3590909090909	3	164	1
871	0	0	11.37222	15.32916	0	151	36	20	0	48.9065322875977	306.8375	1.49079938346885	14	2701.69443354192	28.1499996185303	14.7333335876465	66.0687561035156	255.929702758789	38.7000007629395	16.3999996185303	22.3000011444092	26.9833335876465	27.25	31.6333332061768	25.466667175293	593	198	134.659637451172	458	0	47	0	225	136.291666666667	210.8	40.8416666666667	6	182	1
872	1	5	11.42694	15.31666	1	4371	1201	145	0	48.9065322875977	306.0275	1.56789035812758	14	1306.21952704593	28.1708335876465	14.875	66.1111145019531	258.926605224609	38.7999992370605	16.2999992370605	22.5	27	27.2000007629395	31.6666660308838	25.4333343505859	590	195	134.074005126953	455	0	47	0	225	136.312878787879	210.475	39.0348484848485	63	1337	1
873	0	0	11.426388	15.32361	0	854	227	59	0	48.9065322875977	306.306875	1.56620108879147	20	1009.79680184301	28.1375007629395	14.7250003814697	66.0313873291016	257.991607666016	38.7000007629395	16.3999996185303	22.3000011444092	27.0166664123535	27.1499996185303	31.6166667938232	25.3833332061768	590	196	134.496337890625	456	0	46	0	225	136.045833333333	210.1	39.6166666666667	9	225	1
876	1	1	11.43472	15.32055	0	686	232	7	0	48.9065322875977	306.24625	1.55430719511475	14	491.490261951546	28.1458339691162	14.7083339691162	65.9566497802734	258.205871582031	38.7000007629395	16.3999996185303	22.3000011444092	27.033332824707	27.1499996185303	31.6166667938232	25.3833332061768	587	195	134.470718383789	454	0	46	0	256	154.671212121212	239.066666666667	43.4848484848485	12	212	1
879	0	0	11.425	15.32361	0	427	68	24	0	48.9065284729004	306.285897435897	1.53690744847862	20	1161.76392545477	28.1375007629395	14.7250003814697	66.0313873291016	257.991607666016	38.7000007629395	16.3999996185303	22.3000011444092	27.0166664123535	27.1499996185303	31.6166667938232	25.3833332061768	590	196	134.496337890625	456	0	46	0	225	136.131060606061	210.191666666667	39.8909090909091	6	170	1
880	1	1	11.41111	15.32111	0	369	101	13	0	48.9065322875977	306.229375	1.50563240532425	14	2721.0094854121	28.125	14.7000007629395	65.9192810058594	258.566864013672	38.7000007629395	16.3999996185303	22.3000011444092	26.9833335876465	27.1499996185303	31.6166667938232	25.3833332061768	591	197	134.590087890625	457	0	47	0	225	136.34053030303	210.891666666667	39.4787878787879	9	350	1
881	0	0	11.4125	15.32111	0	229	68	13	0	48.9065322875977	306.226282051282	1.50796951440692	14	2569.30215840612	28.125	14.7000007629395	65.9192810058594	258.566864013672	38.7000007629395	16.3999996185303	22.3000011444092	26.9833335876465	27.1499996185303	31.6166667938232	25.3833332061768	591	197	134.590087890625	457	0	47	0	240	145.347159090909	224.9	42.030303030303	6	201	1
882	0	0	11.41	15.321388	0	140	33	0	0	48.9065322875977	306.240384615385	1.4980970972913	14	2837.9416446069	28.125	14.7000007629395	65.9192810058594	258.566864013672	38.7000007629395	16.3999996185303	22.3000011444092	26.9833335876465	27.1499996185303	31.6166667938232	25.3833332061768	591	197	134.590087890625	457	0	47	0	225	136.361174242424	210.958333333333	39.419696969697	3	161	1
883	0	0	11.41472	15.35167	0	723	149	0	0.242286503314972	48.9065322875977	304.99625	3.11163740932398	110	499.63354877611	28.1041660308838	14.4750003814697	65.7954483032227	257.182830810547	38.4000015258789	16.3999996185303	22.0000019073486	26.966667175293	27.1666660308838	31.5833339691162	25.3666667938232	583	196	135.259963989258	452	0	46	0	262.25	156.786363636364	238.633333333333	54.6787878787879	12	254	1
884	0	0	11.414722	15.351666	0	252	48	0	0.242286503314972	48.9065322875977	305.054375	3.10119803505966	110	500.069905982713	28.1041660308838	14.4750003814697	65.7954483032227	257.182830810547	38.4000015258789	16.3999996185303	22.0000019073486	26.966667175293	27.1666660308838	31.5833339691162	25.3666667938232	583	196	135.259963989258	452	0	46	0	262.25	156.786363636364	238.633333333333	54.6787878787879	6	128	1
886	0	0	11.41722	15.35	0	140	35	7	0.373259633779526	48.9065322875977	305.044230769231	3.09647610311574	14	681.807873076494	28.0874996185303	14.4250001907349	65.5681838989258	257.109161376953	38.5	16.5	22	26.9833335876465	27.1000003814697	31.5499992370605	25.3333320617676	584	196	135.212677001953	453	0	46	0	229.25	137.975568181818	209.558333333333	48.8189393939394	3	144	1
887	0	0	11.39	15.35972	0	393	67	9	0	48.9065322875977	304.987820512821	2.96859428247565	14	76.0061863029426	28.1208324432373	14.5083332061768	65.9469604492188	255.844924926758	38.4000015258789	16.3999996185303	22.0000019073486	26.9166660308838	27.25	31.6166667938232	25.466667175293	585	198	135.612731933594	454	0	46	0	231.25	136.806818181818	210.216666666667	42.4439393939394	12	309	1
888	0	0	11.395555	15.36	0	220	40	5	0.225661292672157	48.9065361022949	304.810256410256	3.03959712328196	14	172.535850076057	28.1208324432373	14.5083332061768	65.9469604492188	256.155639648438	38.4000015258789	16.3999996185303	22.0000019073486	26.9333343505859	27.2333335876465	31.6166667938232	25.4500007629395	584	197	135.435989379883	453	0	46	0	231.25	136.728598484848	210	44.3977272727273	6	165	1
889	0	0	11.39	15.3597222	0	173	27	4	0	48.9065322875977	304.987820512821	2.96859428247565	14	75.7661667461319	28.1208324432373	14.5083332061768	65.9469604492188	255.844924926758	38.4000015258789	16.3999996185303	22.0000019073486	26.9166660308838	27.25	31.6166667938232	25.466667175293	585	198	135.612731933594	454	0	46	0	231.25	136.806818181818	210.216666666667	42.4439393939394	6	165	1
891	0	0	11.38888	15.31611	0	199	49	2	0	48.9065322875977	306.195	1.41092848844287	14	3717.19845993464	28.125	14.75	65.8482131958008	258.962097167969	38.7999992370605	16.3999996185303	22.3999996185303	26.9333324432373	27.2333335876465	31.6499996185303	25.4333343505859	593	197	134.4443359375	458	0	47	0	225	137.73446969697	211.033333333333	41.9128787878788	6	325	1
893	0	0	11.39972	15.31611	0	114	30	2	0	48.9065322875977	306.22375	1.39728529347789	20	4021.42109629088	28.1416664123535	14.7833337783813	65.9970245361328	258.464263916016	38.7999992370605	16.3999996185303	22.3999996185303	26.9833335876465	27.216667175293	31.6499996185303	25.4166679382324	593	197	134.4443359375	458	0	47	0	225	137.32178030303	211.408333333333	40.0121212121212	3	166	1
894	0	0	11.38333	15.29944	0	122	27	2	0	48.9065322875977	305.9	1.34345749794345	20	4130.61981257503	28.125	14.8999996185303	65.92919921875	261.555694580078	39	16.3999996185303	22.6000003814697	26.9166660308838	27.2333335876465	31.6833343505859	25.4166660308838	592	196	134.607955932617	458	0	47	0	225	141.785606060606	210.483333333333	49.8840909090909	6	166	1
895	0	0	11.37055	15.30055	0	263	61	4	0	48.9065361022949	306.220625	1.39262763928969	20	3929.25043130439	28.1291656494141	14.8249988555908	65.8888778686523	260.955078125	38.9000015258789	16.3999996185303	22.5000019073486	26.9333324432373	27.2333335876465	31.6833343505859	25.4166660308838	592	198	134.962036132812	458	0	47	0	225	143.145454545455	210.125	52.4818181818182	8	166	1
896	0	0	11.4355	15.28416	0	148	37	3	0	48.9065322875977	305.6975	1.70266134618349	14	4061.59907200472	28.1958332061768	15.1749992370605	66.2663803100586	262.422760009766	39.0999984741211	16.2000007629395	22.8999977111816	27.033332824707	27.216667175293	31.7333335876465	25.4166679382324	589	194	134.11784362793	455	0	46	0	225	140.509659090909	210.2	41.530303030303	3	164	1
897	0	0	11.4425	15.27389	0	112	25	0	0	48.9065361022949	305.649358974359	1.64197649929281	30	3306.52303814226	28.0874996185303	14.9916667938232	65.7529296875	268.329223632812	39.2999992370605	16.5	22.7999992370605	27.0166664123535	27	31.6333332061768	25.1666660308838	590	194	134.082092285156	456	0	46	0	225.5	143.804166666667	210.733333333333	47.425	3	174	1
898	0	0	11.36083	15.39166	0	48	11	2	0.00257806922309101	44.8828086853027	304.694375	2.93642767475306	110	777.500549820975	28.1124992370605	14.3916664123535	66.0168228149414	254.157455444336	38.2999992370605	16.5	21.7999992370605	26.9333343505859	27.216667175293	31.5666656494141	25.4500007629395	587	199	135.454742431641	455	0	47	0	233.75	137.729545454545	213.666666666667	47.6765151515152	3	159	1
899	0	0	11.37166	15.38555	0	49	16	0	0.301143258810043	24.6676788330078	305.055625	3.31389416600239	200	410.973560960034	28.1083335876465	14.4499998092651	65.9817352294922	254.351516723633	38.2999992370605	16.3999996185303	21.8999996185303	26.8999996185303	27.25	31.5833339691162	25.466667175293	587	198	134.717407226562	453	0	48	0	230.75	136.76571969697	212.075	46.3462121212121	3	154	1
900	0	0	11.38361	15.325	0	137	51	6	0	48.9065322875977	306.505128205128	1.48672961936682	14	2734.84717284937	28.1083335876465	14.6833333969116	66.1411361694336	256.876678466797	38.7000007629395	16.5	22.2000007629395	26.9333324432373	27.2000007629395	31.6000003814697	25.4166660308838	594	198	134.61506652832	459	0	47	0	240	145.509848484848	224.966666666667	42.8060606060606	3	141	1
901	0	0	11.35555	15.38306	0	54	15	1	0	48.9065322875977	305.36625	2.36999398357387	14	1855.51920258426	28.1041660308838	14.375	65.9403686523438	252.329666137695	38.2999992370605	16.5	21.7999992370605	26.966667175293	27.2000007629395	31.533332824707	25.4333343505859	592	200	135.049743652344	458	0	48	0	244	149.181060606061	226.933333333333	51.4242424242424	3	153	1
902	0	0	11.36027	15.37777	0	53	11	1	0	48.9065322875977	305.599375	2.28246152837629	14	1899.80861629037	28.091667175293	14.4166669845581	66.1315002441406	252.791976928711	38.2999992370605	16.5	21.7999992370605	26.9333343505859	27.2000007629395	31.533332824707	25.4333343505859	587	198	135.303817749023	455	0	47	0	241.5	148.927462121212	226.208333333333	49.6765151515152	3	157	1
903	1	12	11.37666	15.3686	0	594	95	34	0	48.9065322875977	304.985625	2.69721434310158	110	1339.03553618164	28.1083335876465	14.5166664123535	65.9848403930664	256.681915283203	38.4000015258789	16.3999996185303	22.0000019073486	26.8999996185303	27.216667175293	31.6166667938232	25.4333324432373	588	198	134.998992919922	455	0	47	0	228.75	138.507575757576	210.825	43.7969696969697	14	246	1
904	0	0	11.38222	15.35472	0	60	7	2	0	48.9065322875977	306.006875	2.45266945929284	14	353.473894098852	28.125	14.5666666030884	65.9125213623047	255.792007446289	38.5	16.3999996185303	22.1000003814697	26.9500007629395	27.2000007629395	31.6000003814697	25.4333324432373	591	199	135.028076171875	457	0	47	0	227	136.535984848485	210.408333333333	40.6439393939394	3	152	1
905	0	0	11.37	15.37416	0	39	14	2	0	48.9065361022949	305.36858974359	2.62629190512056	30	1424.49578512635	28.1000003814697	14.5166664123535	65.9848403930664	254.629852294922	38.4000015258789	16.3999996185303	22.0000019073486	26.9166679382324	27.2000007629395	31.5666675567627	25.4333324432373	588	199	135.480285644531	456	0	47	0	228.25	139.301136363636	211.533333333333	45.6128787878788	3	171	1
906	0	0	11.45722	15.22416	0	456	113	0	0	48.9065322875977	303.476875	1.90374115319323	20	172.902696788056	27.908332824707	14.533332824707	62.914867401123	276.256072998047	39.5999984741211	16.5	23.0999984741211	27.033332824707	26.6666660308838	31.5	24.783332824707	590	192	133.950012207031	456	0	115	0	263.5	159.464393939394	231.141666666667	53.9659090909091	6	175	0
907	0	0	11.45666	15.2352	0	199	48	0	0	48.9065322875977	303.893125	2.01071618997383	20	1309.18661799534	27.9458332061768	14.7083330154419	63.9492797851562	275.717712402344	39.5999984741211	16.6000003814697	22.9999980926514	27	26.75	31.5499992370605	24.8833332061768	589	192	133.915023803711	455	0	115	0	263	169.594507575758	245.458333333333	58.594696969697	3	171	0
908	0	0	11.53157	15.29097	0	209	41	2	0	48.9065284729004	303.76125	2.40995401646503	20	2298.21361868217	28.0791664123535	14.6583337783813	65.4389877319336	267.526214599609	38.7000007629395	16.2999992370605	22.4000015258789	27.0666675567627	26.9500007629395	31.6000003814697	25.1333332061768	576	189	134.451904296875	447	0	43	0	225.75	137.525946969697	211.45	40.7454545454545	10	101	0
909	0	0	11.64282	15.25295	0	8	3	2	0	48.9065284729004	302.88625	1.40874102731882	14	3780.69258208748	28.1625003814697	15.6583337783813	65.7913131713867	281.506713867188	39.5	15.6999998092651	23.7999992370605	27.0833339691162	26.9166679382324	31.8666667938232	25.0666675567627	551	184	135.313049316406	429	0	102	0	225	142.263636363636	216.7	43.2378787878788	10	84	0
910	0	0	11.533	15.24318	0	55	17	3	0	48.9065322875977	304.9325	1.75317276935974	14	4944.31326619975	28.0166664123535	15	65.2173919677734	278.90478515625	39.2999992370605	16.2999992370605	23	26.9499988555908	26.8500003814697	31.6499996185303	24.9500007629395	580	189	134.016250610352	449	0	44	0	225.5	141.857575757576	216.475	40.1219696969697	10	91	0
911	0	0	11.59002	15.21334	0	26	5	1	0	48.9065322875977	304.549375	1.39509086924774	20	2348.06854700602	27.970832824707	15.0416669845581	64.8347702026367	281.977264404297	39.5	16.2999992370605	23.2000007629395	26.9833335876465	26.7000007629395	31.6666660308838	24.8166656494141	564	187	135.085556030273	439	0	105	0	225	144.014772727273	215.5	48.7257575757576	10	92	0
912	0	0	11.66064	15.20979	0	164	18	7	0	48.9065322875977	301.74875	1.50732991235012	20	1129.2071922843	28.0791664123535	15.341667175293	65.0070648193359	286.590148925781	39.5	15.8999996185303	23.6000003814697	27	26.7999992370605	31.8666667938232	24.9166660308838	550	183	135.236587524414	428	0	102	0	240	154.194886363636	233.066666666667	52.8545454545455	10	111	0
914	0	0	11.5394	15.2899	1	115	26	3	0	48.9065361022949	303.825	2.35405787796477	14	2237.26654250751	28.091667175293	14.6999998092651	65.3333358764648	269.223083496094	38.7000007629395	16.2000007629395	22.5	27.0499992370605	26.9500007629395	31.6166667938232	25.1166667938232	576	189	134.144607543945	446	0	44	0	240.75	147.19678030303	226.4	45.5871212121212	10	109	0
915	0	0	11.52875	15.306	1	82	13	2	0.00538724102079868	48.9065322875977	302.3575	3.35808601938232	20	935.978523353801	28.125	14.6666660308838	65.1851806640625	267.058868408203	38.7000007629395	16.2000007629395	22.5	27.0500011444092	27.0166664123535	31.6499996185303	25.2000007629395	574	190	134.805725097656	446	0	43	0	230	138.15303030303	211.658333333333	42.6037878787879	10	94	0
918	0	0	11.59903	15.20986	1	60	13	2	0	48.9065322875977	304.5375	1.36830695202021	20	2561.98319150078	27.9833335876465	15.0666666030884	64.9425277709961	280.837524414062	39.4000015258789	16.2000007629395	23.2000007629395	26.9833335876465	26.7333335876465	31.6666679382324	24.8500003814697	562	186	134.956481933594	437	0	105	0	225	144.086363636364	215.325	50.0621212121212	10	92	0
919	0	0	11.57829	15.25255	0	156	46	8	0	48.9065322875977	303.94625	1.72415744258007	30	788.037826090177	28.0833339691162	15.216667175293	65.3075790405273	276.309539794922	39.2000007629395	15.8999996185303	23.3000011444092	27.0166664123535	26.9166660308838	31.6833343505859	25.0499992370605	570	188	134.374847412109	442	0	44	0	240	150.517803030303	229.758333333333	43.1545454545455	13	92	0
920	0	0	11.64765	15.21573	0	96	17	2	0	48.9065322875977	302.64375	1.40510493822691	14	2628.12423673954	28.0458335876465	15.2749996185303	64.9999923706055	285.039581298828	39.4000015258789	15.8999996185303	23.5000019073486	26.966667175293	26.8166656494141	31.8000011444092	24.9166660308838	555	184	134.832427978516	431	0	104	0	240	152.321401515152	232.566666666667	48.5689393939394	10	114	0
921	0	0	11.62477	15.27851	0	150	45	6	0.108643539249897	48.9065361022949	302.935625	1.92387477976872	14	2115.49376472171	28.1166667938232	15.0666666030884	65.2236633300781	276.531524658203	39	15.8999996185303	23.1000003814697	27.0499992370605	26.8999996185303	31.7333335876465	25.0666656494141	555	185	135.4921875	433	0	102	0	225	141.447916666667	215.525	42.6666666666667	9	119	0
922	0	0	11.54645	15.28854	0	813	132	0	0	48.9065322875977	303.8875	2.46979881597057	14	2029.04513239469	28.0833339691162	14.716667175293	65.4074096679688	270.398132324219	38.7000007629395	16.2000007629395	22.5	27.033332824707	26.9500007629395	31.6333332061768	25.1166667938232	572	189	134.671600341797	444	0	43	0	241	147.392803030303	227.166666666667	45.5545454545455	14	109	0
923	0	0	11.62251	15.207	0	131	39	2	0	48.9065361022949	303.8175	1.47709423518348	20	3954.26114701454	27.9958343505859	15.0083332061768	64.6910934448242	283.528533935547	39.2999992370605	16.1000003814697	23.1999988555908	26.9500007629395	26.7666664123535	31.716667175293	24.8666667938232	560	185	134.757522583008	435	0	105	0	225	143.536174242424	216.483333333333	44.5530303030303	10	105	0
924	0	0	11.62864	15.197	0	71	19	5	0	48.9065361022949	303.44875	1.48112947706468	20	4623.72356415225	28	15.0500001907349	64.5922775268555	284.724731445312	39.5	16.2000007629395	23.2999992370605	26.9833335876465	26.716667175293	31.75	24.8333339691162	557	185	135.082809448242	433	0	105	0	225.5	144.6125	216.616666666667	45.9416666666667	10	107	0
925	0	0	11.61635	15.26525	0	125	48	3	0	48.9065361022949	303.673125	1.59267483108558	14	3086.3306458753	28.0833339691162	15.3000001907349	65.6652450561523	276.424682617188	39.0999984741211	15.8000001907349	23.2999992370605	27.033332824707	26.8999996185303	31.6833324432373	25.033332824707	560	186	134.802047729492	435	0	43	0	225	140.802462121212	215.841666666667	41.4681818181818	20	217	0
926	0	0	11.63577	15.2311	0	154	16	6	0	48.9065322875977	303.034375	1.49527280449084	14	4192.7423962237	28.1041660308838	15.4750003814697	65.5720291137695	282.001434326172	39.4000015258789	15.8000001907349	23.6000022888184	27.033332824707	26.8833332061768	31.8000011444092	25	557	185	134.95703125	433	0	104	0	225	142.95946969697	217.1	44.6295454545455	10	111	0
927	0	0	11.62319	15.22755	0	80	11	1	0	48.9065322875977	303.52	1.6587102142129	14	2864.85431289443	28.0583324432373	15.3333330154419	65.5270614624023	280.323150634766	39.2999992370605	15.8999996185303	23.3999996185303	27	26.8333320617676	31.7333335876465	24.966667175293	559	185	134.714019775391	434	0	105	0	225	142.057765151515	216.475	43.3643939393939	10	111	0
928	0	0	11.63261	15.24946	0	40	9	2	0	48.9065361022949	302.955625	1.36466838801805	20	3984.47617035675	28.1291675567627	15.625	65.9282684326172	279.386199951172	39.4000015258789	15.6999998092651	23.7000007629395	27.0666675567627	26.9166679382324	31.7833347320557	25.0499992370605	556	185	134.914840698242	432	0	104	0	225	143.394318181818	216.65	45.8939393939394	10	112	0
931	0	0	11.60437	15.22741	0	92	15	1	0	48.9065322875977	303.98	1.5414554982737	14	962.386710479344	28.0416660308838	15.2166662216187	65.3075790405273	279.860626220703	39.2999992370605	16	23.2999992370605	27	26.8166656494141	31.716667175293	24.9499988555908	562	186	134.652893066406	436	0	106	0	225	141.937121212121	215.866666666667	44.4318181818182	10	105	0
932	0	0	11.64339	15.21929	0	167	20	2	0	48.9065322875977	302.840625	1.4698043449326	14	3184.97183710667	28.091667175293	15.4499998092651	65.1898727416992	283.651763916016	39.5	15.8000001907349	23.7000007629395	27.0166664123535	26.8666667938232	31.8333339691162	24.9833335876465	554	184	134.888122558594	430	0	104	0	240	151.901893939394	232.4	47.1075757575758	10	112	0
933	0	0	11.54686	15.26438	0	182	32	6	0	48.9065322875977	304.638125	1.66775593704264	14	3469.1654283476	28.0625	14.9749994277954	65.3930206298828	274.392913818359	39.0999984741211	16.2000007629395	22.8999977111816	26.9833335876465	26.9166660308838	31.6499996185303	25.0666675567627	575	189	134.48747253418	446	0	43	0	225	138.244886363636	214.983333333333	38.8878787878788	10	94	0
934	0	0	11.66044	15.20207	0	195	65	4	0	48.9065322875977	301.7175	1.52081863015158	20	1465.73456741682	28.0541667938232	15.2083330154419	64.9928741455078	286.629791259766	39.4000015258789	16	23.4000015258789	26.9833335876465	26.7999992370605	31.8500003814697	24.8999996185303	550	183	135.236587524414	428	0	102	0	240	153.938825757576	232.766666666667	51.430303030303	12	121	0
935	0	0	11.64739	15.27151	0	1302	233	8	0	48.9065322875977	303.16	1.59169200134384	20	1751.39056762267	28.1375007629395	15.3083333969116	65.4202270507812	279.106750488281	39.2000007629395	15.8000001907349	23.4000015258789	27.0833320617676	26.8999996185303	31.783332824707	25.033332824707	552	185	135.494583129883	430	0	102	0	225	139.651325757576	215.858333333333	40.3636363636364	18	215	0
937	0	0	11.6463	15.27151	0	501	116	0	0	48.9065322875977	303.18375	1.5820240793418	20	1743.67844877578	28.1375007629395	15.3083333969116	65.4202270507812	279.106750488281	39.2000007629395	15.8000001907349	23.4000015258789	27.0833320617676	26.8999996185303	31.783332824707	25.033332824707	552	185	135.494583129883	430	0	102	0	225	139.651325757576	215.858333333333	40.3636363636364	10	111	0
938	0	0	11.52603	15.26562	0	126	21	3	0	48.9065361022949	304.72625	1.72211047200771	14	5052.24670286446	28.0541667938232	14.875	65.2412261962891	274.743347167969	39.0999984741211	16.2999992370605	22.7999992370605	27	26.8999996185303	31.6499996185303	25.033332824707	581	190	134.182357788086	450	0	44	0	225	138.499431818182	213.966666666667	37.4143939393939	10	110	0
939	0	0	11.53358	15.22876	0	127	25	4	0	48.9065361022949	305.325	1.76176470741773	30	3869.67894784803	27.966667175293	15	65.2173843383789	279.507171630859	39.4000015258789	16.3999996185303	23.0000019073486	26.9499988555908	26.75	31.6166667938232	24.8500003814697	575	188	134.283920288086	446	0	109	0	241.5	154.85	231.475	48.7	10	95	0
940	0	0	11.66286	15.2504	0	200	40	3	0	48.9065322875977	302.373125	1.4331561131478	30	4446.14769687653	28.2083339691162	15.7166662216187	65.7601165771484	283.058227539062	39.5999984741211	15.6999998092651	23.8999977111816	27.1166667938232	26.966667175293	31.9333324432373	25.1000003814697	549	183	135.189636230469	427	0	102	0	256	160.486174242424	246.625	47.6363636363636	10	111	0
942	0	0	11.616351	15.26525	1	192	43	2	0	48.9065361022949	303.673125	1.59267483108558	14	3086.3306458753	28.0833339691162	15.3000001907349	65.6652450561523	276.424682617188	39.0999984741211	15.8000001907349	23.2999992370605	27.033332824707	26.8999996185303	31.6833324432373	25.033332824707	560	186	134.802047729492	435	0	43	0	225	140.802462121212	215.841666666667	41.4681818181818	0	0	0
943	0	0	11.60255	15.28243	1	124	31	4	0	48.9065322875977	302.776875	2.84906361135347	30	781.542975973359	28.1000003814697	14.9833335876465	65.4293975830078	275.392272949219	38.9000015258789	16	22.9000015258789	27.0499992370605	26.9166660308838	31.6833343505859	25.0666675567627	562	187	134.932922363281	437	0	43	0	230	137.889583333333	214.941666666667	37.7916666666667	8	120	0
944	1	4	11.60725	15.2825	1	150	29	18	0	48.9065322875977	302.562820512821	2.6726279358007	20	960.566924687639	28.1000003814697	14.9833335876465	65.4293975830078	275.392272949219	38.9000015258789	16	22.9000015258789	27.0499992370605	26.9166660308838	31.6833343505859	25.0666675567627	562	187	134.932922363281	437	0	43	0	229.25	138.816287878788	215.025	39.2568181818182	10	120	0
945	0	0	11.61695	15.28214	1	204	70	7	0.108643539249897	48.9065361022949	302.395625	2.42028241404331	20	1719.84085816641	28.1166667938232	15.0666666030884	65.2236633300781	276.531524658203	39	15.8999996185303	23.1000003814697	27.0499992370605	26.8999996185303	31.7333335876465	25.0666656494141	555	185	135.4921875	433	0	102	0	241.5	149.167613636364	229.4	43.6454545454545	10	118	0
947	0	0	11.5416	15.2133	0	46	9	1	0	48.9065322875977	304.883125	1.78891457844711	20	2668.54698873975	27.904167175293	15.0083332061768	64.9711456298828	280.214660644531	39.5999984741211	16.5	23.0999984741211	26.966667175293	26.6333332061768	31.5666656494141	24.75	576	188	134.093795776367	446	0	110	0	228.5	146.979545454545	216.116666666667	52.5848484848485	4	92	0
948	0	0	11.51964	15.25288	1	121	25	4	0	48.9065322875977	304.74625	1.78012400225789	20	4817.87931427914	28.033332824707	14.9166669845581	65.1382827758789	277.163665771484	39.2999992370605	16.3999996185303	22.8999996185303	26.966667175293	26.8833332061768	31.6499996185303	25	581	189	133.985229492188	450	0	44	0	225	141.496022727273	215.041666666667	40.6424242424242	37	186	0
949	1	6	11.58531	15.28202	1	7487	1658	161	0	48.9065322875977	303.33125	3.30296714068696	200	581.965340656678	28.0833339691162	14.9333343505859	65.2110595703125	274.154357910156	38.9000015258789	16	22.9000015258789	27.0166664123535	26.9166660308838	31.6666660308838	25.0666675567627	565	187	134.736083984375	439	0	43	0	232	137.471212121212	214.541666666667	38.0931818181818	128	1317	0
950	0	0	11.58438	15.28128	0	362	96	2	0	48.9065322875977	303.42125	3.30785234207153	14	564.146259409777	28.0833339691162	14.9333343505859	65.2110595703125	274.154357910156	38.9000015258789	16	22.9000015258789	27.0166664123535	26.9166660308838	31.6666660308838	25.0666675567627	565	187	134.736083984375	439	0	43	0	247	146.757575757576	228.941666666667	40.7386363636364	10	109	0
951	0	0	11.58611	15.28323	0	570	119	1	0	48.9065322875977	303.269375	3.29391002630815	200	587.906026033049	28.0833339691162	14.9333343505859	65.2110595703125	274.154357910156	38.9000015258789	16	22.9000015258789	27.0166664123535	26.9166660308838	31.6666660308838	25.0666675567627	565	187	134.736083984375	439	0	43	0	263.25	155.090909090909	243.775	41.9719696969697	10	112	0
953	0	0	11.58346	15.28058	1	1147	250	20	0	48.9065322875977	303.499375	3.28565013275482	14	547.066549972982	28.0833339691162	14.9333343505859	65.2110595703125	274.154357910156	38.9000015258789	16	22.9000015258789	27.0166664123535	26.9166660308838	31.6666660308838	25.0666675567627	565	187	134.736083984375	439	0	43	0	231.5	138.380871212121	214.85	39.1401515151515	28	204	0
954	0	0	11.583461	15.28058	0	126	37	0	0	48.9065322875977	303.499375	3.28565013275482	14	547.066549972982	28.0833339691162	14.9333343505859	65.2110595703125	274.154357910156	38.9000015258789	16	22.9000015258789	27.0166664123535	26.9166660308838	31.6666660308838	25.0666675567627	565	187	134.736083984375	439	0	43	0	231.5	138.380871212121	214.85	39.1401515151515	0	0	0
956	0	0	11.57801	15.28381	1	273	75	12	0.313335299491882	48.9065361022949	303.488125	3.37816392128171	110	126.806381864259	28.1000003814697	14.8166666030884	65.2716674804688	272.338348388672	38.7999992370605	16.1000003814697	22.6999988555908	27.033332824707	26.9500007629395	31.6666679382324	25.1166667938232	568	188	134.459121704102	440	0	44	0	229.25	137.133143939394	214.1	38.2659090909091	24	211	0
957	0	0	11.58171	15.28416	1	140	35	8	0.313335299491882	48.9065361022949	303.368125	3.35777540108814	140	133.27296166895	28.1000003814697	14.8166666030884	65.2716674804688	272.338348388672	38.7999992370605	16.1000003814697	22.6999988555908	27.033332824707	26.9500007629395	31.6666679382324	25.1166667938232	568	188	134.459121704102	440	0	44	0	246.5	146.205871212121	228.525	40.4234848484848	10	115	0
958	0	0	11.58257	15.28164	0	285	77	36	0	48.9065322875977	303.465625	3.298957457981	14	395.67862256991	28.0791664123535	14.9250001907349	65.1746673583984	274.097351074219	38.9000015258789	16	22.9000015258789	27.0166664123535	26.9166660308838	31.6666660308838	25.0666675567627	565	187	134.736083984375	439	0	43	0	231.5	137.990340909091	214.583333333333	38.8363636363636	11	94	0
959	1	1	11.578011	15.28381	1	277	82	13	0.313335299491882	48.9065361022949	303.488125	3.37816392128171	110	126.806381864259	28.1000003814697	14.8166666030884	65.2716674804688	272.338348388672	38.7999992370605	16.1000003814697	22.6999988555908	27.033332824707	26.9500007629395	31.6666679382324	25.1166667938232	568	188	134.459121704102	440	0	44	0	229.25	137.133143939394	214.1	38.2659090909091	0	0	0
960	0	0	11.58	15.28277	1	572	119	21	0	48.9065322875977	303.486538461538	3.34154916269837	140	108.42883327716	28.0791664123535	14.9250001907349	65.1746673583984	274.097351074219	38.9000015258789	16	22.9000015258789	27.0166664123535	26.9166660308838	31.6666660308838	25.0666675567627	565	187	134.736083984375	439	0	43	0	230.25	138.205492424242	214.5	39.3219696969697	4	23	0
961	1	1	11.58801	15.27854	0	1345	256	34	0	48.9065322875977	303.441875	3.21509440053908	14	1058.69384805787	28.0833339691162	14.9333343505859	65.2110595703125	274.154357910156	38.9000015258789	16	22.9000015258789	27.0166664123535	26.9166660308838	31.6666660308838	25.0666675567627	565	187	134.736083984375	439	0	43	0	232.25	137.853409090909	214.958333333333	37.9136363636364	18	126	0
963	0	0	11.64526	15.21234	0	70	24	5	0	48.9065322875977	302.63	1.36262998473432	14	2835.55943184258	28.0458335876465	15.2749996185303	64.9999923706055	285.039581298828	39.4000015258789	15.8999996185303	23.5000019073486	26.966667175293	26.8166656494141	31.8000011444092	24.9166660308838	555	184	134.832427978516	431	0	104	0	240	152.330681818182	232.566666666667	48.0227272727273	10	114	0
964	0	0	11.65646	15.24364	0	72	14	0	0	48.9065322875977	302.64375	1.38040823375094	14	3954.55166327641	28.1958332061768	15.7749996185303	65.7291717529297	282.379974365234	39.5999984741211	15.6000003814697	23.9999980926514	27.1000003814697	26.966667175293	31.9166660308838	25.1000003814697	551	184	135.313049316406	429	0	102	0	240	151.816477272727	231.6	46.6659090909091	10	109	0
965	0	0	11.66251	15.22429	0	70	13	5	0	48.9065322875977	301.95375	1.48887420691021	14	1770.15555655371	28.1000003814697	15.4500007629395	65.1898727416992	284.4052734375	39.5	15.8000001907349	23.7000007629395	27.0166664123535	26.8666667938232	31.8666667938232	24.9833335876465	550	184	135.371383666992	428	0	102	0	225	143.914015151515	218.225	48.2643939393939	10	112	0
966	0	0	11.58442	15.21302	0	130	25	3	0	48.9065322875977	304.725625	1.37714512300125	14	2670.51443346554	27.970832824707	15.0416669845581	64.8347702026367	281.977264404297	39.5	16.2999992370605	23.2000007629395	26.9833335876465	26.7000007629395	31.6666660308838	24.8166656494141	564	187	135.085556030273	439	0	105	0	240	153.760037878788	229.766666666667	51.6818181818182	10	93	0
967	0	0	11.56829	15.28905	1	116	16	3	0.261820614337921	48.9065322875977	303.334375	3.31748352218213	110	514.961662164643	28.0874996185303	14.8250007629395	65.3083724975586	271.988677978516	38.7999992370605	16.1000003814697	22.6999988555908	27.0166664123535	26.9500007629395	31.6666679382324	25.1166667938232	561	186	135.189910888672	437	0	42	0	228.25	136.467045454545	213.3	38.5515151515152	10	106	0
968	0	0	11.53541	15.24516	0	196	36	9	0	48.9065322875977	304.910625	1.74235027324349	20	5285.15494608559	28.0375003814697	15.0416669845581	65.398551940918	278.054290771484	39.2999992370605	16.2999992370605	23	26.9833335876465	26.8666667938232	31.6666660308838	24.9833335876465	578	189	134.158355712891	448	0	110	0	240	150.51553030303	230.991666666667	41.6537878787879	10	95	0
969	0	0	11.65271	15.27588	0	86	17	1	0	48.9065322875977	303.0575	1.7072684260022	30	1477.29590859921	28.1458339691162	15.1750001907349	65.4094848632812	278.856872558594	39.0999984741211	15.8999996185303	23.1999988555908	27.1166667938232	26.8833332061768	31.7999992370605	25.033332824707	550	184	135.270309448242	428	0	102	0	225	139.335037878788	215.416666666667	40.2068181818182	12	108	0
970	1	2	11.5357	15.29011	1	1079	134	84	0	48.9065361022949	303.759375	2.38930797612049	14	2255.54189396453	28.091667175293	14.6999998092651	65.3333358764648	269.223083496094	38.7000007629395	16.2000007629395	22.5	27.0499992370605	26.9500007629395	31.6166667938232	25.1166667938232	576	189	134.144607543945	446	0	44	0	256.75	156.715909090909	241.1	47.1636363636364	16	109	0
971	0	0	11.5858	15.23529	0	166	34	7	0	48.9065322875977	304.026875	1.49584464563584	14	1273.98203634165	28.0541667938232	15.2416667938232	65.4148788452148	279.158294677734	39.2999992370605	16	23.2999992370605	27	26.8333339691162	31.7000007629395	24.966667175293	565	187	134.736083984375	439	0	106	0	225	142.180492424242	215.95	40.6469696969697	10	95	0
976	0	0	11.7466667	15.25611111	0	72	22	21	0	48.9065322875977	301.505128205128	1.62839598753261	20	2802.69668138041	28.2666664123535	15.5833330154419	65.4761962890625	285.070404052734	39.5999984741211	15.8000001907349	23.7999992370605	27.1833343505859	27	32.033332824707	25.1333332061768	531	179	136.129486083984	415	0	96	0	240	150.546022727273	232.825	44.1174242424242	4	0	0
977	0	0	11.78444444	15.21972222	0	150	68	1	0	48.9065322875977	300.465625	1.59386514899967	14	2425.30564111784	28.1958332061768	15.4250001907349	64.810920715332	289.006591796875	39.5	15.6999998092651	23.7999992370605	27.1666660308838	26.8666667938232	32	24.966667175293	526	177	136.332885742188	412	0	94	0	240	151.664772727273	235	44.7924242424242	4	0	0
978	0	0	11.7186111	12.28083333	0	108	21	0	0	48.9065361022949	301.755769230769	1.50686861803626	14	45.4557795038384	NA	NA	NA	NA	NA	NA	NA	NA	NA	NA	NA	NA	NA	NA	NA	NA	NA	NA	225	129.692613636364	215.641666666667	33.2204545454545	4	0	0
979	0	0	11.67777778	15.27972222	0	36	25	8	0	48.9065361022949	302.973125	1.51619243800652	30	2840.490916785	28.1875	15.2416667938232	65.4148788452148	279.2939453125	39.2000007629395	15.8999996185303	23.3000011444092	27.1666660308838	26.9166660308838	31.8500003814697	25.0666656494141	544	183	135.640182495117	424	0	100	0	225	141.320454545455	215.658333333333	44.2318181818182	4	0	0
980	0	0	11.70194444	15.26361111	0	110	20	0	0	48.9065322875977	302.319375	1.58514827185893	14	2576.380867347	28.2291660308838	15.4750003814697	65.5720367431641	283.392272949219	39.5	15.8999996185303	23.6000003814697	27.1499996185303	26.966667175293	31.966667175293	25.1000003814697	539	181	135.595901489258	420	0	99	0	240	150.825568181818	232.883333333333	47.7106060606061	4	0	0
981	0	0	11.7686111	15.22694444	0	535	257	4	0	48.9065361022949	300.974375	1.52894715703507	14	2636.69680914861	28.216667175293	15.4499998092651	65.1898727416992	287.373168945312	39.5	15.8000001907349	23.7000007629395	27.1833324432373	26.8999996185303	32	25.0166664123535	530	178	135.941131591797	414	0	96	0	240	151.292992424242	234.333333333333	44.430303030303	4	0	0
982	0	0	11.74	15.24638889	0	298	50	1	0	48.9065322875977	301.457051282051	1.57821978856706	30	1530.70914877711	28.2458324432373	15.6083326339722	65.5812377929688	286.098022460938	39.5999984741211	15.8000001907349	23.7999992370605	27.1499996185303	26.9833335876465	32.0166664123535	25.1000003814697	534	179	135.561004638672	416	0	98	0	240	149.684659090909	232.633333333333	44.0386363636364	2	0	0
983	0	0	11.75444444	15.23638889	0	290	104	3	0	48.9065322875977	301.14875	1.63310757077146	14	2565.50746152431	28.2250003814697	15.5	65.1260528564453	287.445648193359	39.5999984741211	15.8000001907349	23.7999992370605	27.1499996185303	26.9333343505859	32.0166664123535	25.0499992370605	530	178	135.941131591797	414	0	96	0	225	141.288446969697	218.85	41.0204545454545	4	0	0
984	0	0	11.7438889	15.25888889	0	223	98	1	0	48.9065322875977	301.425625	1.61511570284716	14	2802.7087353096	28.2583332061768	15.5166664123535	65.1960830688477	285.297546386719	39.5999984741211	15.8000001907349	23.7999992370605	27.1833343505859	26.966667175293	32.0166664123535	25.1000003814697	531	178	135.87158203125	415	0	96	0	225	141.022916666667	218.141666666667	41.3	2	0	0
985	0	0	11.9105556	15.23888	1	92	19	0	0	48.9065322875977	298.96625	1.51337119380256	14	2688.31801499316	28.3500003814697	15.3499994277954	64.7679290771484	290.962371826172	39.5	15.8000001907349	23.7000007629395	27.3833332061768	26.8999996185303	32.1666679382324	25.0166664123535	507	171	137.433532714844	399	0	88	0	225	140.4125	218.333333333333	36.4666666666667	2	1	0
986	0	0	11.8713889	15.31361111	1	117	19	15	0.143869578838348	48.9065361022949	298.026875	3.1176477613904	130	168.938959545193	28.3999996185303	15.283332824707	65.0354614257812	288.262847900391	39.5	16	23.5	27.3999996185303	27	32.1833343505859	25.1333332061768	511	173	136.674530029297	400	0	91	0	226.25	133.186931818182	217.933333333333	30.5060606060606	2	0	0
987	0	0	11.8425	15.31666667	1	149	45	10	0.0423457957804203	48.9065361022949	297.696909927679	2.69493622088627	20	1552.51550227559	28.4125003814697	15.2416667938232	64.5833358764648	289.263366699219	39.5999984741211	16	23.5999984741211	27.466667175293	27	32.2000007629395	25.1166667938232	507	174	138.198760986328	400	0	89	0	228.5	146.621401515152	219.266666666667	45.7522727272727	2	0	0
988	0	0	11.8969454	15.2725	1	225	42	15	0	48.9065361022949	296.926923076923	2.96285202635293	14	280.17053221917	28.3624992370605	15.3916664123535	64.6708679199219	291.267822265625	39.5999984741211	15.8000001907349	23.7999992370605	27.3666667938232	26.9333324432373	32.1833343505859	25.0499992370605	506	171	137.619842529297	399	0	88	0	244.5	151.696212121212	234.066666666667	41.1848484848485	0	0	0
990	0	0	11.9547222	15.260833	1	89	16	0	0.265198320150375	48.9065284729004	298.063125	2.98868246451025	210	291.774673600713	28.3916664123535	15.5166673660278	64.6527786254883	295.59521484375	39.7000007629395	15.6999998092651	24	27.4166679382324	26.9166660308838	32.283332824707	25.0166664123535	508	170	136.547378540039	398	0	90	0	226	130.740340909091	218.158333333333	25.519696969697	4	0	0
991	0	0	11.9366667	15.226111	1	111	30	6	0	48.9065322875977	297.451282051282	2.62766373426723	30	801.504460665391	28.3208332061768	15.2416667938232	64.5833282470703	291.129913330078	39.4000015258789	15.8000001907349	23.6000022888184	27.3833332061768	26.8500003814697	32.1500015258789	24.966667175293	514	172	136.3447265625	402	0	91	0	241.75	138.231439393939	231.183333333333	25.5007575757576	3	0	0
992	0	0	11.8486111	15.31666667	1	193	42	2	0.0423457957804203	48.9065361022949	297.435897435897	2.82906088081262	20	1197.79367826477	28.4125003814697	15.2416667938232	64.5833358764648	289.263366699219	39.5999984741211	16	23.5999984741211	27.466667175293	27	32.2000007629395	25.1166667938232	507	174	138.198760986328	400	0	89	0	228	144.837689393939	219.325	44.8757575757576	2	0	0
993	1	1	11.9186111	15.28083333	0	228	52	7	0.0287686344236135	48.9065361022949	296.760256410256	3.27530224698904	20	627.232273588334	28.3916664123535	15.3166666030884	64.6272888183594	292.519104003906	39.5	15.8000001907349	23.7000007629395	27.4500007629395	26.9333324432373	32.2333335876465	25.033332824707	510	171	136.61686706543	400	0	89	0	231.5	131.924431818182	218.175	28.3643939393939	2	0	0
995	1	1	11.87777778	15.28416111	1	425	63	22	0	48.9065322875977	298.010625	2.73064504711952	20	136.741605553648	28.3333339691162	15.1500005722046	64.7435836791992	289.68896484375	39.4000015258789	16	23.4000015258789	27.3500003814697	26.9166660308838	32.1500015258789	25.0499992370605	506	172	137.747406005859	399	0	88	0	226.5	145.169318181818	220.308333333333	44.0689393939394	4	0	0
996	0	0	11.8813889	15.28166667	0	431	83	5	0	48.9065322875977	297.929487179487	2.81207918550847	14	408.692471464702	28.3374996185303	15.2749996185303	64.7245712280273	289.043273925781	39.5	15.8999996185303	23.6000003814697	27.3333339691162	26.9500007629395	32.1333312988281	25.0666656494141	509	173	137.623870849609	401	0	89	0	228.75	145.772348484848	220.208333333333	44.4393939393939	2	0	0
997	0	0	11.9447222	15.2608333	1	124	22	0	0	48.9065361022949	297.758974358974	2.89115950946261	14	814.01282029023	28.3541660308838	15.4250001907349	64.5397491455078	294.313201904297	39.5999984741211	15.6999998092651	23.8999977111816	27.3999996185303	26.8833332061768	32.2333335876465	24.9833335876465	509	170	136.321105957031	398	0	91	0	226	128.732196969697	217.683333333333	23.7371212121212	4	0	0
998	1	1	11.9477778	15.27694444	1	209	37	5	0.134708389639854	48.9065322875977	298.008125	3.28668684671855	30	344.820802967125	28.4166660308838	15.5166673660278	64.6527786254883	294.744384765625	39.7000007629395	15.6999998092651	24	27.4333343505859	26.9500007629395	32.3166656494141	25.0666656494141	517	171	134.718688964844	400	0	95	0	244	135.164204545455	231.666666666667	22.4401515151515	2	0	0
1000	1	6	11.9255556	15.328055	1	723	178	24	0	48.9065361022949	299.028125	1.73938923366548	30	3059.58039926584	28.4624996185303	15.5749998092651	65.167366027832	292.381500244141	39.7000007629395	15.8000001907349	23.9000015258789	27.4499988555908	27.033332824707	32.3166656494141	25.1499996185303	499	170	137.771560668945	393	0	86	0	225	141.006060606061	218.308333333333	38.2409090909091	5	0	0
1001	0	0	11.9272222	15.23888889	1	298	50	7	0	48.9065361022949	298.498125	1.7268063432148	14	2237.66148594244	28.2958335876465	15.1750001907349	64.3008422851562	291.971801757812	39.4000015258789	15.8000001907349	23.6000022888184	27.3833332061768	26.8166656494141	32.1333351135254	24.9333343505859	507	171	137.433532714844	399	0	88	0	225.5	135.67178030303	217.066666666667	30.8871212121212	2	0	0
1002	1	19	11.1596	15.42069	1	496	194	38	0	9.07238006591797	308.895	3.64911599290925	20	666.771836562424	28.1083335876465	14.5	66.5137557983398	245.956726074219	38.4000015258789	16.6000003814697	21.8000011444092	26.7666664123535	27.4499988555908	31.5666656494141	25.716667175293	623	207	132.122512817383	470	0	57	0	233	123.468560606061	215.058333333333	23.7159090909091	15	186	1
1003	1	3	10.92992	15.55662	0	236	55	20	0.44149124622345	27.3745193481445	316.03625	5.17824244403985	200	573.089108323212	28.2375011444092	14.2749996185303	67.6540298461914	231.773071289062	38.2000007629395	17.1000003814697	21.1000003814697	26.7666664123535	26.1499996185303	31.5833339691162	26.1499996185303	667	215	129.606033325195	495	0	65	0	230.75	119.358712121212	212.2	21.3515151515151	10	125	1
1004	0	0	11.04781	15.74133	0	222	50	10	0	9.07238006591797	323.688125	1.43732396208457	30	503.567968816685	28.3041667938232	14.9916667938232	68.1439361572266	239.198089599609	38.5	16.5	22	26.7666664123535	26.1666660308838	31.7333335876465	26.1666660308838	639	215	132.530532836914	483	0	56	0	240	148.415151515152	233	53.9606060606061	10	139	1
1006	1	8	10.96384	15.54853	1	250	58	10	0.24688620865345	9.07238006591797	315.64375	4.71534542627109	30	522.274104958116	28.25	14.3333330154419	67.6100616455078	235.304443359375	38.2000007629395	17	21.2000007629395	26.75	26.1499996185303	31.6499996185303	26.1499996185303	653	212	130.401168823242	487	0	62	0	227.5	122.897159090909	212.275	30.0969696969697	10	122	1
1007	0	0	11.03832	15.46688	0	386	72	0	0.253395885229111	9.07238006591797	311.519375	4.2826496225168	140	727.878633736215	28.1625003814697	14.408332824707	67.3286590576172	237.851409912109	38.2999992370605	16.8999996185303	21.3999996185303	26.7333335876465	25.9500007629395	31.5499992370605	25.9500007629395	651	211	130.102035522461	485	0	64	0	231.5	118.745265151515	214.241666666667	19.7727272727273	10	149	1
1008	0	0	11.00683	15.71123	0	347	74	0	0	9.07238006591797	322.515	1.34383916069079	20	1778.87326181202	28.3666667938232	14.7333335876465	68.2098693847656	235.433181762695	38.4000015258789	16.7999992370605	21.6000022888184	26.8166675567627	26.2999992370605	31.7666664123535	26.2999992370605	645	216	132.62548828125	488	0	57	0	225	139.048484848485	220.733333333333	43.8439393939394	10	139	1
1010	0	0	11.17168	15.50083	0	133	26	2	0	9.07238006591797	312.96875	1.43232526326508	20	136.843950118314	28.3999996185303	14.6166667938232	67.0489349365234	245.12516784668	38.5999984741211	16.7999992370605	21.7999992370605	26.8166675567627	27.9500007629395	31.9166660308838	26.2333335876465	608	208	134.672897338867	466	0	52	0	240	149.119696969697	230.458333333333	50.2621212121212	10	160	1
1011	1	2	11.32017	15.41998	1	1089	185	19	0.149543970823288	9.07238006591797	303.89375	2.13724491399301	30	134.227173799273	28.091667175293	14.5166664123535	66.2861480712891	251.448837280273	38.2999992370605	16.3999996185303	21.8999996185303	26.9166679382324	27.2333335876465	31.5166664123535	25.466667175293	599	202	133.959106445312	459	0	50	0	248.75	137.708522727273	225.85	37.5674242424242	23	161	1
1012	0	0	11.1742	15.471	0	300	181	7	0	9.07238006591797	312.4875	1.83185454032534	14	3189.79276584399	28.3333339691162	14.4833335876465	66.7434692382812	246.155288696289	38.5	16.7999992370605	21.7000007629395	26.783332824707	27.8666667938232	31.8666667938232	26.1333332061768	611	208	134.23844909668	467	0	52	0	225	137.137878787879	215.416666666667	42.7848484848485	13	160	1
1013	0	0	11.26576	15.50487	0	621	148	9	0	9.07238101959229	311.9575	4.38779291947445	14	805.566926669932	28.1124992370605	14.8083343505859	66.7042007446289	252.812606811523	38.4000015258789	16.2000007629395	22.2000007629395	26.75	27.4500007629395	31.6666679382324	25.6499996185303	596	207	135.727951049805	460	0	49	0	225	138.992045454545	215.683333333333	43.6265151515152	18	150	1
1014	0	0	11.05526	15.76241	1	117	43	0	0	9.07238006591797	325.07875	1.18519043205096	120	1587.75776113129	28.3249988555908	14.9666662216187	68.3409423828125	239.758392333984	38.5	16.6000003814697	21.8999996185303	26.75	26.2333335876465	31.783332824707	26.2333335876465	638	215	132.689376831055	483	0	56	0	240	149.581628787879	233.683333333333	53.5515151515152	10	146	1
1015	0	0	11.00765	15.62248	0	347	58	35	0	9.07238006591797	319.27125	1.79365107465499	20	3243.3763346946	28.470832824707	14.8916664123535	68.3103942871094	235.906936645508	38.7000007629395	16.8999996185303	21.8000011444092	26.8500003814697	26.4333343505859	31.8833332061768	26.4333343505859	647	214	131.349975585938	486	0	59	0	225	135.590151515152	216.516666666667	49.1106060606061	8	119	1
1017	1	1	11.02916	15.5025	1	70	26	4	0.018536664545536	9.07238006591797	312.987820512821	4.65904656972851	130	802.744436482199	28.1916675567627	14.216667175293	67.0597457885742	237.724395751953	38.2000007629395	17	21.2000007629395	26.75	26.0166664123535	31.6166667938232	26.0166664123535	645	211	130.720687866211	482	0	62	0	228.25	116.644886363636	211.833333333333	18.1628787878788	6	149	1
1019	0	0	11.30197	15.45713	0	2888	936	5	0	9.07238006591797	309.266875	1.48054812437586	14	3365.71396987294	28.0750007629395	14.7833337783813	66.5915908813477	252.905838012695	38.4000015258789	16.2000007629395	22.2000007629395	26.8333339691162	27.25	31.5499992370605	25.4833335876465	595	203	134.578125	457	0	50	0	240	137.026325757576	226.616666666667	31.0969696969697	40	165	1
1020	0	0	11.2319	15.51275	0	429	90	11	0	9.07238101959229	314.544375	2.20308064697725	14	2424.68939809843	28.2000007629395	14.716667175293	66.8939361572266	248.275894165039	38.4000015258789	16.3999996185303	22.0000019073486	26.7999992370605	27.5666675567627	31.7000007629395	25.8166675567627	600	207	135.078231811523	461	0	51	0	225	138.777840909091	216.708333333333	43.444696969697	24	149	1
1021	0	0	11.20327	15.43748	0	122	37	0	0	9.07238006591797	311.22	1.40680024499956	20	2056.22549926807	28.1666660308838	14.4499998092651	66.5898666381836	249.019287109375	38.2999992370605	16.6000003814697	21.6999988555908	26.783332824707	27.5499992370605	31.7000007629395	25.783332824707	612	206	133.642837524414	467	0	53	0	225	130.241856060606	213.6	39.3507575757576	10	151	1
1023	0	0	10.91457	15.68973	0	203	45	0	0	9.07238006591797	322.998125	1.40065971568739	14	3510.15744858116	28.2041664123535	14.5083332061768	67.7959518432617	234.224624633789	38.2999992370605	16.8999996185303	21.3999996185303	26.716667175293	26.1833324432373	31.6166667938232	26.1833324432373	663	217	130.663925170898	496	0	62	0	240	138.485795454545	231.133333333333	41.0931818181818	10	122	1
1025	0	0	11.10642	15.65886	0	769	116	13	0	9.07238006591797	322.7725	2.17311879065525	14	3712.32118106436	28.408332824707	14.8666667938232	67.8843307495117	241.216918945312	38.5999984741211	16.7000007629395	21.8999977111816	26.8500003814697	26.2666664123535	31.8833332061768	26.2666664123535	626	213	133.841415405273	477	0	55	0	225	139.11571969697	216.5	49.6212121212121	10	136	1
1026	0	0	11.04505	15.46047	0	65	26	3	0	9.07238006591797	311.620625	4.24195662187435	20	777.727606394983	28.1833324432373	14.4333333969116	67.4454803466797	239.405838012695	38.2999992370605	16.8999996185303	21.3999996185303	26.7333335876465	25.966667175293	31.6000003814697	25.966667175293	646	210	130.386917114258	482	0	63	0	233	118.175189393939	214.1	19.5674242424242	10	146	1
1027	1	3	10.95898	15.58826	0	150	56	24	0	9.07238006591797	319.2525	1.41597912168423	20	619.606888838161	28.2916660308838	14.466667175293	67.9186248779297	234.364044189453	38.2999992370605	17	21.2999992370605	26.75	26.25	31.6833324432373	26.25	652	214	131.17121887207	489	0	59	0	225	131.650946969697	213.816666666667	39.1037878787879	14	124	1
1028	0	0	11.04801	15.46211	0	129	24	0	0	9.07238006591797	312.299375	4.25056368810852	20	486.904567567517	28.1833324432373	14.4333333969116	67.4454803466797	239.405838012695	38.2999992370605	16.8999996185303	21.3999996185303	26.7333335876465	25.966667175293	31.6000003814697	25.966667175293	646	210	130.386917114258	482	0	63	0	247.5	124.895265151515	227.816666666667	19.3227272727273	10	147	1
1029	0	0	11.21223	15.40151	0	133	63	7	0.0396289639174938	9.07238006591797	306.759375	3.49379503358603	20	392.275420389932	28.1208324432373	14.5083332061768	66.8586807250977	246.599197387695	38.2999992370605	16.6000003814697	21.6999988555908	26.8500003814697	27.3666667938232	31.5499992370605	25.6333332061768	617	205	132.59162902832	468	0	56	0	228.25	127.068939393939	214.391666666667	31.5090909090909	10	177	1
1030	0	0	11.33023	15.44576	0	336	159	4	0	9.07238101959229	306.1675	3.03586133309331	14	1495.02676029464	28.1083335876465	14.6333332061768	66.2141723632812	253.734237670898	38.4000015258789	16.2999992370605	22.1000022888184	26.8666667938232	27.2999992370605	31.6000003814697	25.5166664123535	595	202	134.459274291992	457	0	50	0	225	128.15928030303	213.175	29.3037878787879	10	158	1
1032	0	0	10.87615	15.7313	0	82	37	0	0	9.07238006591797	323.99625	3.17923782662195	14	922.072011353115	28.1749992370605	14.5	68.0751113891602	232.188186645508	38.2000007629395	16.8999996185303	21.3000011444092	26.6166667938232	26.2333335876465	31.5666656494141	26.2333335876465	668	218	130.17204284668	497	0	63	2	225.5	126.542234848485	214.725	32.7272727272727	3	122	1
1035	0	0	10.81163	15.79517	1	351	66	0	0	10.6933813095093	319.055	7.56829071787309	20	155.238618009946	28.0791664123535	14.0249996185303	68.0825271606445	226.218460083008	37.7999992370605	17.2000007629395	20.5999984741211	26.6666660308838	26.0666675567627	31.3666667938232	26.0666675567627	689	221	128.50407409668	508	0	67	0	261.25	130.006628787879	235.291666666667	27.4181818181818	6	145	1
1036	0	0	10.82892	15.78963	0	179	42	0	0	9.07238006591797	326.228125	1.79495059518346	20	924.037100465874	28.1333332061768	14.216667175293	68.3493576049805	227.769149780273	37.9000015258789	17.1000003814697	20.8000011444092	26.6166667938232	26.216667175293	31.466667175293	26.2000007629395	682	220	129.244918823242	506	0	64	3	225	132.12178030303	219.591666666667	41.4954545454545	3	137	1
1037	1	3	10.80733	15.79373	1	76	21	2	0.512348413467407	27.6214809417725	317.659375	7.29797145455295	110	2.1863842996604	28.0833339691162	13.8999996185303	68.1372528076172	223.284729003906	37.7000007629395	17.2999992370605	20.4000015258789	26.716667175293	26.0666656494141	31.3166675567627	26.0666656494141	703	222	126.780128479004	512	0	73	0	252.75	119.990909090909	220.725	22.3886363636364	3	168	1
1038	0	0	10.84404	15.77263	0	298	79	2	0	9.07238006591797	326.79625	2.12015219756461	14	3037.6875017596	28.1291656494141	14.375	68.4523773193359	229.5693359375	38	17	21	26.5833339691162	26.1999988555908	31.4833335876465	26.1999988555908	676	220	129.901321411133	503	0	63	0	225	132.106439393939	218.341666666667	42.9924242424242	10	140	1
1039	1	5	11.296	15.42717	1	597	124	28	0.0213324259966612	9.07238006591797	305.671875	2.82828720070665	20	464.193168586847	28.033332824707	14.5500001907349	66.7431182861328	248.141586303711	38.2000007629395	16.3999996185303	21.8000011444092	26.8999996185303	25.3999996185303	31.3833332061768	25.3999996185303	610	203	132.040252685547	462	0	56	0	247.5	135.154356060606	226.475	34.8507575757576	16	163	1
1040	0	0	11.31188	15.42173	1	107	54	3	0.099387139081955	9.07238006591797	304.410625	2.45423647134619	30	325.209120919048	28.0791664123535	14.5416669845581	66.4003067016602	249.858657836914	38.2999992370605	16.3999996185303	21.8999996185303	26.9166679382324	27.216667175293	31.4833335876465	25.466667175293	599	201	133.537002563477	458	0	51	0	247.5	135.713446969697	225.783333333333	35.4371212121212	10	157	1
1041	0	0	11.23477	15.41109	1	116	88	16	0.182175740599632	9.07238101959229	306.255625	3.40110431381793	20	983.16026462001	28.1291675567627	14.5416669845581	66.7048950195312	247.445663452148	38.2999992370605	16.5	21.7999992370605	26.9166679382324	27.3166675567627	31.533332824707	25.5666675567627	616	206	132.962310791016	468	0	55	0	245.75	127.675568181818	231.041666666667	20.0522727272727	10	153	1
1042	0	0	11.05589	15.47099	0	115	18	4	0	9.07238101959229	315.313125	2.09441384167806	20	500.538163759663	28.2124996185303	14.5083332061768	67.4806137084961	239.897018432617	38.4000015258789	16.8999996185303	21.5000019073486	26.7333335876465	27.7333335876465	31.6499996185303	26.0166664123535	632	210	132.783569335938	479	0	56	0	225.25	120.271022727273	211.05	22.3340909090909	10	146	1
1043	1	5	10.9792	15.54251	1	146	53	18	0.0129073467105627	9.07238006591797	315.1925	4.70271367908649	20	391.951634436043	28.2458324432373	14.375	67.4882659912109	236.762802124023	38.2999992370605	17	21.2999992370605	26.716667175293	26.1499996185303	31.6666660308838	26.1499996185303	665	213	128.512756347656	490	0	67	0	243.75	124.631818181818	226.133333333333	23.7022727272727	10	122	1
1044	1	3	11.29321	15.48461	1	105	48	8	0	9.07238006591797	308.7675	2.94174309003265	20	542.780124859135	28.154167175293	14.9583339691162	66.7782821655273	253.444030761719	38.5999984741211	16.2000007629395	22.3999977111816	26.7999992370605	27.4500007629395	31.6999988555908	25.6666679382324	592	204	135.23030090332	456	0	49	0	225	137.822727272727	214.116666666667	41.2075757575758	10	154	1
1045	0	0	11.31328	15.48516	1	241	84	4	0	9.07238006591797	308.495	3.12327100386794	30	482.719536495753	28.1791667938232	14.9250011444092	66.6294708251953	255.320251464844	38.5999984741211	16.2000007629395	22.3999977111816	26.8166656494141	27.4500007629395	31.75	25.6666679382324	588	204	135.949188232422	455	0	48	0	225	137.400946969697	214.016666666667	42.2621212121212	15	155	1
1046	1	7	10.91504	15.66079	1	727	168	31	0	9.07238101959229	317.86125	5.18085651547079	20	1036.14827707333	28.1958332061768	14.5250005722046	67.8738327026367	232.354141235352	38.2999992370605	16.8999996185303	21.3999996185303	26.75	26.1499996185303	31.5666656494141	26.1499996185303	674	217	128.948333740234	498	0	68	0	234.5	116.211174242424	213.908333333333	15.0863636363636	56	467	1
1047	0	0	10.91146	15.65129	1	74	28	19	0.0251160617917776	9.07238101959229	316.23875	5.68072773548891	110	368.648604670891	28.2000007629395	14.5	67.7570114135742	232.457229614258	38.2999992370605	16.8999996185303	21.3999996185303	26.7666664123535	26.1333332061768	31.5666656494141	26.1333332061768	669	217	129.523590087891	496	0	65	0	241.25	116.185606060606	213.55	14.4257575757576	22	0	1
1048	1	6	10.915041	15.66079	1	653	140	12	0	9.07238101959229	317.86125	5.18085651547079	20	1036.14827707333	28.1958332061768	14.5250005722046	67.8738327026367	232.354141235352	38.2999992370605	16.8999996185303	21.3999996185303	26.75	26.1499996185303	31.5666656494141	26.1499996185303	674	217	128.948333740234	498	0	68	0	234.5	116.211174242424	213.908333333333	15.0863636363636	0	0	1
1049	1	6	11.34016	15.46223	1	124	28	7	0	9.07238101959229	307.75375	2.73341007610505	20	185.615402061802	28.1958332061768	14.658332824707	66.3273010253906	255.533828735352	38.5	16.3999996185303	22.1000003814697	26.8500003814697	27.4500007629395	31.75	25.6666660308838	586	202	135.846740722656	454	0	47	0	240	148.948863636364	228.925	44.2371212121212	26	312	1
1050	0	0	11.17837	15.41653	0	616	258	3	0.435010522603989	10.0917358398438	308.919375	3.49130962336182	20	142.270353630341	28.1416664123535	14.5333337783813	66.6666641235352	245.984405517578	38.4000015258789	16.6000003814697	21.8000011444092	26.8166675567627	27.466667175293	31.6000003814697	25.7333335876465	613	206	133.445236206055	467	0	53	0	232.25	128.409090909091	214.866666666667	33.8780303030303	20	172	1
1051	1	35	10.91893	15.59601	1	282	52	66	0	9.07238006591797	316.924375	4.90713315814538	20	1174.48409770188	28.216667175293	14.4333333969116	68.0817565917969	234.291351318359	38.2000007629395	17	21.2000007629395	26.716667175293	26.1666660308838	31.6166667938232	26.1666660308838	671	215	128.714065551758	494	0	68	0	227.75	114.899242424242	208.916666666667	18.1636363636364	10	136	1
1053	0	0	11.19946	15.40935	1	135	38	9	0.157113820314407	9.07238006591797	308.211875	3.61059298771709	210	37.0253799200101	28.1166667938232	14.4833335876465	66.7434768676758	246.994033813477	38.2999992370605	16.6000003814697	21.6999988555908	26.7999992370605	27.4333324432373	31.5833320617676	25.6833324432373	616	205	132.502166748047	467	0	55	0	243.75	136.272348484848	228.366666666667	38.0477272727273	10	176	1
1055	1	11	10.80496	15.81497	1	682	178	26	0.397766619920731	9.54166889190674	317.403125	7.0642979428437	20	778.828318761144	28.1000003814697	14.0666666030884	68.2847900390625	225.328033447266	37.7999992370605	17.2000007629395	20.5999984741211	26.716667175293	26.0666675567627	31.3666667938232	26.0666675567627	705	223	126.673316955566	513	0	74	0	258	125.50946969697	236.183333333333	21.0212121212121	29	480	1
1057	0	0	10.83017	15.81075	0	112	26	0	0	9.07238006591797	326.744375	1.64642797065012	14	2534.64690035946	28.1791667938232	14.2583332061768	68.2216949462891	229.291976928711	38	17.1000003814697	20.8999996185303	26.6499996185303	26.2666664123535	31.533332824707	26.2333335876465	686	221	128.971771240234	508	0	64	3	240	142.500946969697	235.441666666667	44.7121212121212	6	158	1
1058	1	7	10.80367	15.83053	1	111	52	14	0.00399177707731724	9.07238006591797	315.7975	6.5458592958603	20	179.327713796351	28.1083335876465	14.2333335876465	68.1020736694336	226.091644287109	38	17.1000003814697	20.8999996185303	26.716667175293	26.0999984741211	31.3999996185303	26.0999984741211	700	222	126.997245788574	511	0	71	0	271.75	129.636742424242	238.433333333333	25.605303030303	6	161	1
1059	0	0	10.84965	15.79202	0	293	70	0	0	9.07238101959229	327.965625	1.57472003825261	14	3224.61173887635	28.2291660308838	14.3916664123535	68.2069549560547	232.109481811523	38.0999984741211	17	21.0999984741211	26.6000003814697	26.3666667938232	31.6333332061768	26.3166656494141	677	221	130.061233520508	504	0	63	3	225	136.868560606061	219.408333333333	47.1575757575758	10	158	1
1060	0	0	11.14299	15.65343	0	575	114	0	0	9.07238101959229	324.203125	2.07534506651079	14	1902.26257155111	28.3708343505859	14.8416662216187	67.7701721191406	243.60417175293	38.5999984741211	16.7000007629395	21.8999977111816	26.75	26.25	31.8833332061768	26.25	618	213	134.516708374023	472	0	53	0	225	140.224431818182	219.958333333333	48.1560606060606	10	133	1
1061	1	1	10.93688	15.70051	0	384	72	32	0	9.07238006591797	323.271875	1.26795654716691	14	1372.16034136113	28.3833332061768	14.6333332061768	68.0620193481445	235.375259399414	38.5999984741211	17.1000003814697	21.4999980926514	26.8166656494141	26.4500007629395	31.8333339691162	26.4166679382324	656	216	131.380966186523	493	0	59	2	225	136.783712121212	218.583333333333	42.2265151515152	10	164	1
1062	1	6	10.99369	15.57161	0	79	22	15	0	9.07238006591797	319.09625	1.51151045395252	20	2273.1911680718	28.3500003814697	14.5166664123535	67.8348846435547	236.095138549805	38.4000015258789	17	21.4000015258789	26.783332824707	26.283332824707	31.7666664123535	26.283332824707	648	213	131.431457519531	487	0	59	0	225	127.406439393939	213.633333333333	36.9340909090909	10	118	1
1063	0	0	10.95569	15.61143	0	159	42	6	0	9.07238101959229	319.295625	1.57274499319932	20	983.406652959718	28.2999992370605	14.6333332061768	67.7469100952148	236.489486694336	38.5	16.8999996185303	21.6000003814697	26.75	26.283332824707	31.75	26.283332824707	653	215	131.540328979492	491	0	59	0	240	142.869507575758	230.166666666667	39.1530303030303	10	120	1
1064	0	0	10.9746	15.65285	0	120	20	4	0	9.07238101959229	320.585625	1.52409650390675	20	1547.9220237356	28.3166675567627	14.7666664123535	68.0491485595703	236.463836669922	38.5	16.7999992370605	21.7000007629395	26.75	26.283332824707	31.75	26.283332824707	652	215	131.383819580078	490	0	59	0	225	136.422348484848	218.816666666667	38.2143939393939	10	123	1
1067	1	7	10.91001	15.61199	1	129	30	22	0	9.07238006591797	317.348125	5.07511398621826	14	817.698822794135	28.1916656494141	14.4000005722046	67.6056289672852	233.56755065918	38.2000007629395	16.8999996185303	21.3000011444092	26.716667175293	26.1499996185303	31.5833339691162	26.1499996185303	670	216	129.322158813477	496	0	66	0	227.5	116.678977272727	211.133333333333	18.3825757575758	10	119	1
1068	1	3	10.91389	15.63279	1	338	190	16	0.156327709555626	9.07238006591797	317.25	5.47379909640849	110	713.540507395934	28.1958332061768	14.4250001907349	67.7229995727539	231.982162475586	38.2000007629395	16.8999996185303	21.3000011444092	26.75	26.1499996185303	31.5666656494141	26.1499996185303	667	217	130.392349243164	498	0	63	0	264	136.685416666667	243.9	18.725	10	164	1
1069	1	14	10.90985	15.62162	1	615	202	74	0.000234745864872821	9.07238006591797	317.46375	5.29787486746522	110	380.607337984218	28.1875	14.4250001907349	67.7229995727539	232.634384155273	38.2000007629395	16.8999996185303	21.3000011444092	26.716667175293	26.1499996185303	31.5666656494141	26.1499996185303	668	216	129.662124633789	496	0	65	0	245	125.681439393939	226.525	19.0840909090909	14	177	1
1072	0	0	11.02998	15.66146	0	185	54	19	0	9.07238101959229	320.41875	1.65154569706485	30	2493.16351963239	28.5458335876465	15.2749996185303	69.1176376342773	236.349685668945	38.9000015258789	16.7999992370605	22.1000022888184	26.9166660308838	26.466667175293	31.9333343505859	26.466667175293	643	215	131.884002685547	484	0	58	0	225	134.638257575758	216.525	45.0280303030303	8	119	1
1073	0	0	11.20958	15.42133	0	605	205	1	0	9.07238006591797	310.240625	2.28440061355862	14	1753.91204309049	28.1041660308838	14.4250001907349	66.4746551513672	248.298385620117	38.2000007629395	16.5	21.7000007629395	26.7666664123535	25.6666660308838	31.5833339691162	25.6666660308838	621	206	131.643783569336	468	0	58	0	225.5	120.085227272727	213.208333333333	25.5825757575758	14	158	1
1074	0	0	11.05741	15.48791	0	132	41	25	0	9.07238101959229	316.73625	1.5872966426112	130	751.170008707805	28.2291660308838	14.4249992370605	67.4065399169922	238.379547119141	38.2999992370605	16.8999996185303	21.3999996185303	26.7333335876465	27.7999992370605	31.6499996185303	26.0833320617676	631	211	133.142654418945	479	0	55	0	225	130.294318181818	211.575	33.7356060606061	14	148	1
1075	0	0	10.88326	15.68935	1	600	142	11	0.580299079418182	9.07238006591797	317.38875	6.32486172654489	20	785.871509493616	28.1625003814697	14.4916667938232	68.0359954833984	231.370666503906	38.2000007629395	16.8999996185303	21.3000011444092	26.7333335876465	26.1000003814697	31.5166664123535	26.1000003814697	670	217	129.78923034668	498	0	64	0	259	130.218560606061	231.991666666667	26.9409090909091	30	388	1
1076	0	0	10.88338	15.6892	1	158	35	11	0.0129113355651498	9.07238006591797	317.633125	6.31176890824549	20	783.539466308831	28.0708332061768	14.3916673660278	67.8852233886719	231.118408203125	38.0999984741211	16.8999996185303	21.1999988555908	26.6333332061768	26.0166664123535	31.4166660308838	26.0166664123535	678	217	128.551361083984	500	0	68	0	242	121.417045454545	217.408333333333	24.9015151515152	6	144	1
1079	1	2	11.1039	15.43925	1	89	26	5	0	9.07238006591797	311.463125	3.26405407660617	14	1095.91473122541	28.1000003814697	14.283332824707	66.7445449829102	241.764358520508	38.2000007629395	16.7999992370605	21.4000015258789	26.7666664123535	25.75	31.5	25.75	637	208	130.63801574707	476	0	62	0	241	126.341666666667	226.575	22.0083333333333	10	146	1
1080	1	1	8.996944	18.595	0	892	220	68	0	20.1517715454102	367.641666666667	1.27206419517883	60	137.65972438291	27.470832824707	13.5416669845581	70.8987731933594	202.253829956055	36.2000007629395	17.1000003814697	19.1000003814697	25.7000007629395	26.8166656494141	30.4833335876465	25.7000007629395	1008	246	109.131378173828	657	1	143	657	225	110.672853535354	212.9	45.3636363636364	14	264	0
1082	1	17	9.063889	18.759722	0	468	205	42	0	20.1517734527588	371.938125	1.24006353984959	110	1000.2104335762	27.3583335876465	13.3499994277954	71.3903732299805	193.635467529297	35.7999992370605	17.1000003814697	18.6999988555908	25.6333332061768	26.7333335876465	30.25	25.6333332061768	990	241	109.032272338867	645	1	137	645	228.75	126.96553030303	218.683333333333	49.4121212121212	11	300	1
1083	0	0	8.9025	18.575833	0	1134	322	53	0	20.1517715454102	369.653846153846	1.38327704050918	130	1773.4275643399	27.5208339691162	13.7250003814697	73.0053176879883	190.363967895508	36.2000007629395	17.3999996185303	18.8000011444092	25.9500007629395	26.7000007629395	30.3666667938232	25.9500007629395	1018	247	108.697822570801	662	1	145	662	228.75	113.126704545455	217.508333333333	40.8901515151515	24	215	0
1084	0	0	8.911389	18.629444	1	867	227	39	0	20.1517715454102	366.969375	3.23051230309726	60	353.854259548155	27.5083332061768	13.6166667938232	72.8163909912109	191.083435058594	36.2000007629395	17.5	18.7000007629395	25.8999996185303	26.75	30.3666667938232	25.8999996185303	1013	246	108.741729736328	658	1	143	658	225	117.151325757576	213.983333333333	48.1386363636364	18	157	0
1087	1	7	9.045833	18.825278	0	238	119	35	0	20.1517734527588	372.79358974359	1.3829197012898	110	1154.20252588976	27.3500003814697	13.4333333969116	71.4538955688477	191.524978637695	35.9000015258789	17.1000003814697	18.8000011444092	25.6666660308838	26.716667175293	30.216667175293	25.6666660308838	989	240	108.714164733887	643	1	138	643	225	124.641098484848	216.416666666667	47.9143939393939	7	276	0
1088	1	1	8.870278	18.580278	0	828	177	68	0	20.1517715454102	371.4175	1.3799941992609	130	4028.73393963321	27.4874992370605	13.6749992370605	72.3544921875	189.869873046875	36.2000007629395	17.2999992370605	18.9000015258789	25.9500007629395	26.6499996185303	30.3166656494141	25.9500007629395	1019	248	108.716651916504	662	1	145	662	228.75	115.908143939394	218.141666666667	42.2659090909091	13	140	0
1090	0	0	8.891944	18.553889	0	220	67	29	0	20.1517696380615	370.571875	1.25581433855012	130	3159.05638354605	27.5	13.6999998092651	72.4867630004883	191.774002075195	36.2000007629395	17.2999992370605	18.9000015258789	25.9333343505859	26.6333332061768	30.3500003814697	25.9333343505859	1014	247	109.076759338379	661	1	142	661	228.75	116.611174242424	220.225	41.1113636363636	4	144	0
1091	0	0	8.938056	18.571944	0	2986	650	35	0	20.1517715454102	365.78125	3.15330985464474	130	639.748418706787	27.470832824707	13.5916662216187	72.2960968017578	192.996215820312	36.0999984741211	17.2999992370605	18.7999992370605	25.8333320617676	26.7000007629395	30.3500003814697	25.8333320617676	1022	248	108.652114868164	663	1	145	663	242	106.759595959596	226.425	29.7689393939394	48	160	0
1092	0	0	8.889722	18.596667	0	352	76	29	0	20.1517696380615	370.170512820513	1.33935438424978	110	3326.48942975075	27.5166664123535	13.75	73.138298034668	189.26091003418	36.2000007629395	17.3999996185303	18.8000011444092	25.9500007629395	26.7333335876465	30.3333339691162	25.9500007629395	1017	247	108.686683654785	661	1	145	661	225	113.497916666667	215.8	41.5166666666667	5	155	0
1093	1	13	9.075	18.577778	0	1140	275	161	0	20.1517734527588	367.991025641026	1.64327977380395	60	759.21449931552	27.5708332061768	13.3916664123535	69.7482681274414	205.917633056641	36.2999992370605	17.1000003814697	19.1999988555908	25.716667175293	26.9500007629395	30.6333332061768	25.716667175293	994	244	110.115539550781	653	1	135	653	240	127.106313131313	230.883333333333	47.2613636363636	13	231	1
1094	1	1	9.193611	18.590833	0	400	95	37	0	20.1517715454102	366.966875	2.53150806191531	60	1406.78302097214	27.5791664123535	13.2083339691162	69.8853530883789	203.441528320312	36.2000007629395	17.2999992370605	18.9000015258789	25.7999992370605	26.8166675567627	30.6333332061768	25.7999992370605	976	243	111.343322753906	646	1	130	646	245.5	134.430113636364	232.7	53.7621212121212	6	132	1
1095	1	1	9.035278	18.588611	0	191	60	11	0	20.1517696380615	367.945	1.11366519041753	60	2689.89917563134	27.5166664123535	13.4833335876465	70.225700378418	204.798461914062	36.2999992370605	17.1000003814697	19.1999988555908	25.7333335876465	26.8499984741211	30.5666656494141	25.7333335876465	1003	246	109.919479370117	658	1	137	658	228.75	116.591098484848	215.2	43.9143939393939	5	135	1
1096	0	0	8.866667	18.5775	0	432	168	56	0	20.1517715454102	371.642998027613	1.37294054596667	130	4314.88247619968	27.4874992370605	13.6749992370605	72.3544921875	189.869873046875	36.2000007629395	17.2999992370605	18.9000015258789	25.9500007629395	26.6499996185303	30.3166656494141	25.9500007629395	1019	248	108.716651916504	662	1	145	662	225	115.093181818182	216.908333333333	42.3060606060606	12	266	0
1097	1	6	9.061667	18.6225	0	136	46	13	0	20.1517715454102	369.155818540434	1.69287807833388	60	784.633834685615	27.5041675567627	13.4583339691162	70.0954895019531	202.568252563477	36.2000007629395	17	19.2000007629395	25.6833343505859	26.8666667938232	30.5166664123535	25.6833343505859	991	243	110.084518432617	651	1	134	651	240	130.178409090909	230.225	47.0969696969697	3	136	1
1099	1	59	9.073611	18.733611	0	717	305	97	0	20.1517734527588	371.34875	1.23615471788692	60	76.9143914026435	27.3541660308838	13.3416662216187	70.96630859375	195.348861694336	35.7999992370605	17	18.7999992370605	25.5999984741211	26.7333335876465	30.2666664123535	25.5999984741211	992	242	109.14616394043	647	1	136	647	225	124.454734848485	216.466666666667	46.5689393939394	17	626	1
1101	1	5	9.068611	18.708611	0	134	66	12	0	20.1517734527588	371.178125	1.29901929983289	110	15.4028030522649	27.4166660308838	13.4500007629395	70.7894744873047	197.027130126953	36	17	19	25.6499996185303	26.783332824707	30.3500003814697	25.6499996185303	991	242	109.449096679688	648	1	136	648	240	127.955303030303	229.625	47.9795454545455	8	293	1
1102	1	16	9.1372	18.68583	0	198	60	69	0	20.1517715454102	370.3725	1.8421087380708	60	1257.08251290258	27.4624996185303	13.3083333969116	70.4144592285156	198.690307617188	36	17.1000003814697	18.8999996185303	25.7000007629395	26.7666664123535	30.4333343505859	25.7000007629395	977	241	110.646995544434	644	1	131	644	228.75	128.874494949495	219.466666666667	50.3924242424242	3	97	1
1103	1	3	9.068612	18.708611	1	122	70	8	0	20.1517734527588	371.178125	1.29901929983289	110	15.4028030522649	27.4166660308838	13.4500007629395	70.7894744873047	197.027130126953	36	17	19	25.6499996185303	26.783332824707	30.3500003814697	25.6499996185303	991	242	109.449096679688	648	1	136	648	240	127.955303030303	229.625	47.9795454545455	0	0	1
1104	0	0	8.708889	18.784167	1	85	23	28	0	20.1517734527588	384.491025641026	2.40694344629695	110	3234.38013342426	27.0375003814697	13.158332824707	72.2985382080078	187.412094116211	35.2999992370605	17.1000003814697	18.1999988555908	25.466667175293	26.3500003814697	29.8166656494141	25.466667175293	1036	247	106.402145385742	662	2	153	662	225	117.038699494949	213.591666666667	50.9575757575758	3	105	0
1105	0	0	8.781389	18.826111	0	808	173	71	0	20.1517715454102	379.836875	3.5433899717901	130	566.421371473423	27.1791667938232	13.4250001907349	72.1774215698242	191.637145996094	35.5999984741211	17	18.5999984741211	25.533332824707	26.5666675567627	30.033332824707	25.533332824707	1031	245	106.286964416504	658	2	153	658	225	112.218876262626	210.083333333333	49.0977272727273	30	90	0
1106	0	0	8.784722	18.668333	0	1327	326	233	0	20.1517715454102	377.8275	1.84217663627148	20	505.119287736809	27.4291667938232	13.7749996185303	73.6631011962891	179.904754638672	35.9000015258789	17.2000007629395	18.7000007629395	25.9333324432373	26.6499996185303	30.1000003814697	25.9333324432373	1033	249	107.648391723633	666	2	150	666	228.75	113.575946969697	220.358333333333	47.7121212121212	36	107	0
1107	0	0	8.905833	18.828889	0	420	121	117	0	20.1517715454102	373.55	1.29440994802045	110	2168.32230730177	27.0708332061768	13.0083332061768	71.8692474365234	184.593612670898	35.2999992370605	17.2000007629395	18.0999984741211	25.4500007629395	26.466667175293	29.8333320617676	25.4500007629395	1005	242	107.616744995117	648	2	144	648	240	132.27803030303	230.541666666667	52.3704545454545	11	300	0
1109	0	0	8.791667	18.945	0	508	106	89	0	20.1517715454102	372.777120315582	2.45960038835236	110	1420.39660727857	27.0041656494141	12.9916667938232	72.5791397094727	183.469818115234	35.2000007629395	17.2999992370605	17.9000015258789	25.4500007629395	26.4333343505859	29.716667175293	25.4500007629395	1020	243	106.484992980957	652	2	149	652	244	129.578787878788	223.916666666667	56.9734848484849	6	95	0
1110	0	0	8.780833	18.961667	0	137	40	36	0	20.1517715454102	373.788297172913	3.53402928026006	110	195.330959287403	27.0166664123535	12.966667175293	72.4394760131836	185.488708496094	35.2000007629395	17.2999992370605	17.9000015258789	25.4500007629395	26.4333343505859	29.7666664123535	25.4500007629395	1022	243	106.19123840332	652	2	150	652	240	125.411174242424	221.108333333333	56.069696969697	3	94	0
1111	0	0	8.825833	18.791944	0	320	85	13	0	20.1517715454102	370.266666666667	4.82782895671769	110	600.196979579414	27.1416664123535	13.0500001907349	72.0994491577148	186.240707397461	35.5	17.3999996185303	18.1000003814697	25.5666675567627	26.5	29.9166660308838	25.5666675567627	1025	244	106.580322265625	655	2	153	655	227.5	115.245265151515	215.241666666667	46.6143939393939	14	342	0
1112	0	0	8.825834	18.791944	0	199	55	7	0	20.1517715454102	370.266666666667	4.82782895671769	110	600.196979579414	27.1416664123535	13.0500001907349	72.0994491577148	186.240707397461	35.5	17.3999996185303	18.1000003814697	25.5666675567627	26.5	29.9166660308838	25.5666675567627	1025	244	106.580322265625	655	2	153	655	227.5	115.245265151515	215.241666666667	46.6143939393939	0	0	0
1114	0	0	8.827222	18.786667	1	58	15	2	0	20.1517715454102	370.328205128205	4.50500106782907	110	446.293675584258	27.154167175293	13.0916662216187	72.3296508789062	185.453491210938	35.5	17.3999996185303	18.1000003814697	25.5666656494141	26.5166664123535	29.9166660308838	25.5666656494141	1029	244	106.07479095459	655	2	157	655	227.5	112.200315656566	214.741666666667	45.7318181818182	3	86	0
1115	1	1	8.9925	18.985556	0	245	54	55	0	20.1517715454102	377.302564102564	1.95936751710538	60	2782.53500431807	27.1166667938232	13.1333332061768	71.3768157958984	190.350570678711	35.5	17.1000003814697	18.3999996185303	25.4333343505859	26.5500011444092	29.966667175293	25.4333343505859	997	238	107.026405334473	641	2	143	641	225	120.257575757576	213.016666666667	43.6969696969697	6	101	0
1116	0	0	8.81861	18.76583	0	230	76	1	0	20.1517715454102	374.06625	2.56070482352921	130	550.066844673365	27.1708335876465	13.2416677474976	72.7564086914062	185.563735961914	35.5	17.2999992370605	18.2000007629395	25.5833339691162	26.533332824707	29.9166660308838	25.5833339691162	1024	246	107.372512817383	659	2	150	659	225	114.740277777778	212.966666666667	46.425	5	104	0
1119	0	0	8.777778	18.8275	0	602	117	125	0	20.1517715454102	379.995512820513	3.61283512928834	130	413.329491232459	27.1791667938232	13.4250001907349	72.1774215698242	191.637145996094	35.5999984741211	17	18.5999984741211	25.533332824707	26.5666675567627	30.033332824707	25.533332824707	1031	245	106.286964416504	658	2	153	658	225	110.571527777778	209.5	49.025	18	90	0
1120	1	1	8.791389	18.746111	0	966	202	90	0	20.1517715454102	378.766875	2.25098746658754	130	260.202798663752	27.1666660308838	13.216667175293	73.0202484130859	182.611526489258	35.4000015258789	17.2999992370605	18.1000022888184	25.6166667938232	26.5	29.8666667938232	25.6166667938232	1024	246	107.69010925293	661	2	147	661	228.75	120.374305555556	214.683333333333	49.9083333333333	45	248	0
1122	0	0	8.766111	18.757778	0	456	74	33	0	20.1517715454102	383.868125	2.23972525438601	130	859.468364020137	27.1416664123535	13.1499996185303	73.0555572509766	184.228515625	35.2999992370605	17.2999992370605	18	25.5666675567627	26.5	29.8666667938232	25.5666675567627	1029	247	107.077911376953	661	2	150	661	225	118.630303030303	214.275	45.9545454545455	7	82	0
1123	0	0	8.814444	18.86	1	110	22	11	0	20.1517715454102	372.035256410256	3.98804024251323	110	48.4486429241628	27.0750007629395	13.1000003814697	72.3756866455078	187.331756591797	35.4000015258789	17.2999992370605	18.1000022888184	25.5	26.4333324432373	29.8666667938232	25.5	1020	244	106.946868896484	654	2	148	654	240	128.575441919192	225.291666666667	54.6795454545455	3	83	0
1125	0	0	8.783056	18.782778	0	232	59	58	0	20.1517715454102	382.204375	2.52741928942159	110	3559.48468791178	27.1375007629395	13.2250003814697	72.6648330688477	187.848159790039	35.4000015258789	17.2000007629395	18.2000007629395	25.533332824707	26.5	29.9333343505859	25.533332824707	1025	246	107.396141052246	660	2	149	660	256	131.2375	238.683333333333	54.1083333333333	7	81	0
1126	1	1	8.830278	18.756389	0	271	68	27	0	20.1517715454102	372.774375	3.12363034399939	130	2003.96211881562	27.1833343505859	13.2333335876465	72.3133010864258	186.9775390625	35.5999984741211	17.2999992370605	18.2999992370605	25.5833339691162	26.533332824707	29.9500007629395	25.5833339691162	1020	246	107.646812438965	658	2	148	658	225	115.601199494949	213.716666666667	45.8825757575758	6	109	0
1127	0	0	8.888889	18.653889	0	355	69	29	0	20.1517696380615	368.749375	3.2286726860966	130	889.628229354943	27.4208335876465	13.4916667938232	72.5358428955078	187.19775390625	36	17.3999996185303	18.6000003814697	25.8166656494141	26.7333335876465	30.2000007629395	25.8166656494141	1013	246	108.543319702148	658	2	143	658	225.5	119.871275252525	214.766666666667	50.5378787878788	6	103	0
1129	0	0	8.8475	18.708056	0	286	64	19	0	20.1517696380615	371.248076923077	2.30332807584944	130	1576.31410605335	27.3583335876465	13.6000003814697	73.5135192871094	183.437301635742	35.7999992370605	17.2999992370605	18.5	25.8166656494141	26.6333332061768	30.0833320617676	25.8166656494141	1020	245	107.58056640625	658	2	147	658	225	115.642487373737	215.741666666667	50.0143939393939	7	124	0
1130	0	0	8.82	18.660833	0	330	100	34	0	20.1517715454102	373.855128205128	1.86821407900769	130	872.365987483114	27.4791660308838	13.8583335876465	73.7145462036133	180.887435913086	36	17.2000007629395	18.7999992370605	25.9833335876465	26.6999988555908	30.1666660308838	25.9833335876465	1025	247	107.586402893066	661	2	148	661	228.75	114.061047979798	218.558333333333	48.230303030303	9	109	0
1131	0	0	8.942222	18.903889	0	531	160	117	0	20.1517715454102	374.864375	2.31907140187174	110	2855.41940269655	27.1291675567627	13.125	71.7213134765625	188.335540771484	35.5	17.2000007629395	18.2999992370605	25.5	26.5166664123535	29.9500007629395	25.5	1006	241	107.401359558105	648	2	144	648	240	127.500883838384	228.466666666667	47.8924242424242	14	107	0
1132	0	0	8.79583	18.83611	0	135	34	12	0	20.1517734527588	376.346875	4.32212079765171	130	76.4178346735618	27.1499996185303	13.3166666030884	72.3731994628906	190.334609985352	35.5999984741211	17.2000007629395	18.3999977111816	25.533332824707	26.5	29.9833335876465	25.533332824707	1024	244	106.670478820801	656	2	150	656	228.75	116.432702020202	212.441666666667	50.944696969697	4	84	0
1133	0	0	8.80916	18.84833	0	60	17	6	0	20.1517734527588	372.225	4.46450807987252	110	784.792919667241	27.125	13.1333332061768	72.1611709594727	187.659042358398	35.5	17.2999992370605	18.2000007629395	25.5166664123535	26.4833335876465	29.9166660308838	25.5166664123535	1018	244	107.180816650391	654	2	147	654	244	131.198484848485	228	57.3856060606061	2	88	0
1134	0	0	8.761944	18.822222	0	167	40	21	0	20.1517715454102	380.711875	3.5000379141161	130	173.633403172488	27.125	13.3166675567627	72.3731918334961	190.041854858398	35.5	17.1000003814697	18.3999996185303	25.5	26.4833335876465	29.9500007629395	25.5	1029	246	106.546356201172	658	2	152	658	225	110.285416666667	209.041666666667	51.875	6	85	0
1135	1	1	8.808611	18.908333	0	332	66	76	0	18.8315086364746	372.07875	2.22921607638134	110	629.54675281925	27.0125007629395	13.0250005722046	72.3611145019531	185.105941772461	35.2999992370605	17.2999992370605	18	25.4500007629395	26.3999996185303	29.75	25.4500007629395	1019	243	106.811569213867	653	2	147	653	240	127.576388888889	224.133333333333	55.225	7	98	0
1136	0	0	8.803333	18.818889	0	337	97	14	0	20.1517696380615	376.110897435897	5.06973909446492	130	1323.19573615438	27.125	13.1999998092651	72.527473449707	187.331756591797	35.5	17.2999992370605	18.2000007629395	25.5499992370605	26.4833335876465	29.9166660308838	25.5499992370605	1022	245	107.214805603027	657	2	147	657	225.5	120.166161616162	212.591666666667	50.7340909090909	7	87	0
1137	0	0	8.806389	18.831667	1	238	67	6	0	20.1517715454102	373.378846153846	5.27773239369151	130	303.856484491101	27.125	13.216667175293	72.2222290039062	187.513641357422	35.5	17.2000007629395	18.2999992370605	25.533332824707	26.4833335876465	29.9166660308838	25.533332824707	1021	244	107.103042602539	656	2	147	656	226.5	120.343560606061	212.091666666667	51.7825757575758	15	260	0
1139	0	0	8.80639	18.831667	1	146	45	4	0	20.1517715454102	373.378846153846	5.27773239369151	130	303.856484491101	27.125	13.216667175293	72.2222290039062	187.513641357422	35.5	17.2000007629395	18.2999992370605	25.533332824707	26.4833335876465	29.9166660308838	25.533332824707	1021	244	107.103042602539	656	2	147	656	226.5	120.343560606061	212.091666666667	51.7825757575758	0	0	0
1140	1	1	8.742778	19.018889	0	602	117	113	0	20.1517734527588	374.200625	3.91902077204974	110	716.469760131975	26.970832824707	13.0083332061768	73.0805282592773	180.333770751953	35.0999984741211	17.2999992370605	17.7999992370605	25.4333324432373	26.3999996185303	29.6666660308838	25.4333324432373	1025	243	105.734031677246	651	2	152	651	225	116.556439393939	209.9	49.6590909090909	22	296	0
1141	0	0	8.762222	18.986944	0	157	43	46	0	20.1517734527588	374.458125	3.36177928474634	120	680.101693632568	26.9958324432373	13.0083332061768	72.672248840332	183.853469848633	35.2000007629395	17.2999992370605	17.9000015258789	25.4333324432373	26.4166660308838	29.7333335876465	25.4333324432373	1024	243	105.97184753418	652	2	151	652	228.75	120.86571969697	209.316666666667	52.2462121212121	4	96	0
1142	0	0	8.809167	18.848333	0	484	124	87	0	20.1517734527588	372.111538461538	4.45133274993057	110	784.412067449418	27.125	13.1333332061768	72.1611709594727	187.659042358398	35.5	17.2999992370605	18.2000007629395	25.5166664123535	26.4833335876465	29.9166660308838	25.5166664123535	1018	244	107.180816650391	654	2	147	654	244	131.198484848485	228	57.3856060606061	20	334	0
1143	0	0	8.809168	18.848333	0	286	73	48	0	20.1517734527588	372.111538461538	4.45133274993057	110	784.412067449418	27.125	13.1333332061768	72.1611709594727	187.659042358398	35.5	17.2999992370605	18.2000007629395	25.5166664123535	26.4833335876465	29.9166660308838	25.5166664123535	1018	244	107.180816650391	654	2	147	654	244	131.198484848485	228	57.3856060606061	0	0	0
1144	1	2	8.846667	18.706667	0	2836	833	182	0	20.1517696380615	371.367521367521	2.30924280645871	130	1423.26854650448	27.3583335876465	13.6000003814697	73.5135192871094	183.437301635742	35.7999992370605	17.2999992370605	18.5	25.8166656494141	26.6333332061768	30.0833320617676	25.8166656494141	1020	245	107.58056640625	658	2	147	658	240	122.117487373737	228.9	52.5977272727273	126	568	0
1145	0	0	8.866667	18.728611	1	704	146	12	0	20.1517715454102	367.901282051282	2.90437698442711	110	43.4201067903153	27.2625007629395	13.158332824707	71.9034576416016	187.242248535156	35.7000007629395	17.3999996185303	18.3000011444092	25.6666660308838	26.5166664123535	30.0499992370605	25.6666660308838	1026	244	106.745506286621	656	2	154	656	226	110.287878787879	213.433333333333	45.9348484848485	12	120	0
1146	0	0	8.848056	18.743889	1	116	23	8	0	20.1517696380615	369.703125	3.37058463175899	130	629.322603944564	27.1958332061768	13.1750001907349	72.3901138305664	185.600463867188	35.5999984741211	17.3999996185303	18.1999988555908	25.6166667938232	26.4833335876465	29.9500007629395	25.6166667938232	1017	245	107.731513977051	657	2	146	657	225.5	116.798232323232	214.433333333333	46.2318181818182	3	122	0
1147	0	0	8.846668	18.706667	1	2016	664	162	0	20.1517696380615	371.367521367521	2.30924280645871	130	1423.26854650448	27.3583335876465	13.6000003814697	73.5135192871094	183.437301635742	35.7999992370605	17.2999992370605	18.5	25.8166656494141	26.6333332061768	30.0833320617676	25.8166656494141	1020	245	107.58056640625	658	2	147	658	240	122.117487373737	228.9	52.5977272727273	0	0	0
1148	0	0	8.809722	18.737778	0	407	72	4	0	20.1517696380615	376.32875	1.54180386624766	130	1714.51370077845	27.2333335876465	13.4000005722046	73.2240447998047	183.616836547852	35.5999984741211	17.2999992370605	18.2999992370605	25.6666660308838	26.5666675567627	29.9666652679443	25.6666660308838	1023	247	107.61351776123	660	2	148	660	225	117.401073232323	213.866666666667	46.0681818181818	7	110	0
1149	0	0	8.755278	18.821111	0	348	61	19	0	20.1517715454102	381.028125	3.49445503539128	110	199.02970738403	27.1166667938232	13.3000001907349	72.2826080322266	190.457977294922	35.5	17.1000003814697	18.3999996185303	25.5	26.466667175293	29.9500007629395	25.5	1029	246	106.546356201172	658	2	152	658	225	110.88125	209.233333333333	53.3083333333333	6	82	0
1150	0	0	8.821667	18.88	0	190	54	22	0	20.1517715454102	371.490466798159	3.28113745607226	110	350.015930371432	27.0750007629395	13.0333337783813	72.0073623657227	187.380264282227	35.4000015258789	17.2999992370605	18.1000022888184	25.5166664123535	26.4166660308838	29.8666667938232	25.5166664123535	1019	243	106.84268951416	653	2	147	653	225	120.554608585859	211.508333333333	51.5545454545455	6	83	0
1151	0	0	8.766944	18.69	0	631	142	99	0	20.1517715454102	377.927564102564	2.04516274730949	130	45.923915185837	27.3833332061768	13.7333335876465	73.8351287841797	180.646987915039	35.7999992370605	17.2000007629395	18.5999984741211	25.8833332061768	26.5833339691162	30.0666656494141	25.8833332061768	1037	249	107.101371765137	666	2	152	666	228.75	109.200946969697	215	41.3121212121212	18	104	0
1152	0	0	8.825833	18.671389	0	378	120	42	0	20.1517696380615	373.623076923077	2.21667382979905	130	290.787411046949	27.466667175293	13.8166666030884	73.4929122924805	182.312591552734	36	17.2000007629395	18.7999992370605	25.9333324432373	26.716667175293	30.1666660308838	25.9333324432373	1024	247	107.675384521484	661	2	147	661	225	114.152777777778	216.416666666667	50.3083333333333	8	108	0
1153	0	0	8.758333	18.868056	0	338	82	87	0	20.1517715454102	381.733974358974	3.35580828356334	110	3758.09292542183	27.0416660308838	13.1999998092651	72.1311416625977	189.638824462891	35.4000015258789	17.1000003814697	18.3000011444092	25.4166660308838	26.4500007629395	29.8500003814697	25.4166660308838	1029	245	106.430648803711	658	2	151	658	228.75	113.072727272727	212.041666666667	50.4742424242424	15	84	0
1154	0	0	8.77	18.976667	1	288	62	58	0	20.1517696380615	374.370151216305	3.83136337431807	60	45.8978082775967	27.0208339691162	12.9750003814697	72.4860305786133	183.717422485352	35.2000007629395	17.2999992370605	17.9000015258789	25.466667175293	26.4333343505859	29.75	25.466667175293	1022	243	106.058555603027	651	2	151	651	225	119.826515151515	207.966666666667	54.0310606060606	7	99	0
1156	0	0	8.839167	18.880556	1	240	50	11	0	19.0920696258545	369.295512820513	3.02785534849031	110	76.4839463438286	27.0791664123535	12.9916667938232	72.1759185791016	184.97492980957	35.4000015258789	17.3999996185303	18.0000019073486	25.5166664123535	26.4333343505859	29.8333339691162	25.5166664123535	1015	242	106.806579589844	650	2	147	650	226	120.608648989899	212.091666666667	47.9818181818182	6	85	0
1157	0	0	8.815557	18.874722	0	331	80	12	0	20.1517734527588	372.408125	3.59612869247724	110	406.010869725256	27.0666656494141	13.0833339691162	72.2835998535156	187.281188964844	35.4000015258789	17.2999992370605	18.1000022888184	25.4833335876465	26.4333324432373	29.8500003814697	25.4833335876465	1020	244	106.946868896484	654	2	148	654	232.75	124.001136363636	214.425	54.2212121212121	0	0	0
1158	0	0	9.784444	18.311389	0	589	137	9	0	20.1517715454102	373.089375	1.09470822628129	130	3569.84624356372	27.716667175293	13.0833330154419	66.7517013549805	226.538528442383	36.7000007629395	17.1000003814697	19.6000003814697	25.8833332061768	26.5833320617676	31.1499996185303	25.8833332061768	913	238	114.521377563477	618	1	112	618	225	135.954166666667	218.05	66.675	6	96	0
1159	1	3	9.14944	18.35305	0	1300	228	257	0	20.1517715454102	363.519375	3.59603347729914	60	2286.99222438058	27.8958339691162	13.375	70.3947372436523	203.664779663086	36.7000007629395	17.7000007629395	19	26.1166667938232	27.0166664123535	30.9333324432373	26.1166667938232	995	249	112.305313110352	662	1	131	662	225	125.250505050505	219.733333333333	47.0575757575758	8	106	0
1161	0	0	9.14333	18.32194	0	470	72	58	0	20.1517715454102	364.948125	1.8557576302184	20	1268.1571772762	27.8958339691162	13.6083335876465	70.1460418701172	209.647567749023	36.9000015258789	17.5	19.4000015258789	26.0833320617676	27	31.0166664123535	26.0833320617676	995	249	111.996826171875	661	1	132	661	240	131.929797979798	235.35	54.6469696969697	4	86	0
1162	0	0	9.14388	18.31972	0	868	159	65	0	20.1517715454102	364.759375	1.77896108683349	20	1023.94152622587	27.8958339691162	13.6083335876465	70.1460418701172	209.647567749023	36.9000015258789	17.5	19.4000015258789	26.0833320617676	27	31.0166664123535	26.0833320617676	995	249	111.996826171875	661	1	132	661	225	124.898042929293	221.8	52.0477272727273	5	99	0
1163	1	2	9.13527	18.35638	0	968	198	107	0	20.1517734527588	363.925625	3.7852078190333	130	2040.16105669209	27.8624992370605	13.375	70.3947372436523	203.627593994141	36.7000007629395	17.7000007629395	19	26.1000003814697	26.966667175293	30.8999996185303	26.1000003814697	994	248	112.027786254883	660	1	131	660	228.75	126.928977272727	221.35	45.4742424242424	6	93	0
1164	0	0	9.135	18.33944	0	925	167	105	0	20.1517715454102	365.757051282051	3.17067650564704	130	3194.16528583717	27.8583335876465	13.5	70.3125	206.36279296875	36.7999992370605	17.6000003814697	19.1999988555908	26.0666656494141	26.9833335876465	30.9333324432373	26.0666656494141	994	249	112.324142456055	662	1	130	662	225	126.752146464646	221.766666666667	47.6613636363636	6	81	0
1166	0	0	9.06083	18.3525	0	411	137	36	0	20.1517734527588	363.004487179487	2.12456365964926	60	872.67576422103	27.7749996185303	13.4500007629395	70.4188537597656	205.066513061523	36.5999984741211	17.5	19.0999984741211	26.033332824707	26.8999996185303	30.8500003814697	26.033332824707	999	247	111.576286315918	662	1	135	662	240	133.340214646465	231.766666666667	52.7636363636364	4	37	0
1167	1	8	9.19305	18.29472	0	146	32	18	0	20.1517715454102	363.175625	2.16713316404858	130	3458.71929552041	27.845832824707	13.3750009536743	69.3005218505859	214.109756469727	36.7999992370605	17.5	19.2999992370605	26.0166664123535	26.9166660308838	31.0499992370605	26.0166664123535	982	248	112.754486083984	656	1	129	656	228.75	128.302083333333	222.266666666667	55.575	4	117	1
1168	1	1	8.980278	18.314444	0	407	87	53	0	20.1517715454102	365.870625	1.73335366593405	60	2723.33889428469	27.470832824707	13.091667175293	70.0089111328125	206.732803344727	36.2000007629395	17.5	18.7000007629395	25.7666664123535	26.6166667938232	30.5666675567627	25.7666664123535	996	248	111.606170654297	661	1	134	661	228.75	130.583396464646	217.983333333333	53.494696969697	5	78	0
1169	0	0	8.964722	18.261111	0	502	121	61	0	20.1517715454102	367.0875	1.50997309966969	110	43.3878602649456	27.466667175293	13.1333332061768	70.6093215942383	203.607620239258	36.0999984741211	17.5	18.5999984741211	25.75	26.6833324432373	30.5166664123535	25.75	996	247	111.28825378418	660	1	135	660	225	130.554166666667	216.6	57.1333333333333	6	119	0
1170	0	0	8.95806	18.29029	0	193	41	36	0	20.1517715454102	366.61375	1.49447544243123	130	2841.7867710443	27.4624996185303	13.091667175293	70.3853149414062	203.337219238281	36.0999984741211	17.5	18.5999984741211	25.7666664123535	26.6666679382324	30.5	25.7666664123535	999	247	111.134628295898	661	1	136	661	228.75	131.753345959596	218.425	55.2939393939394	2	32	0
1171	0	0	9.013056	18.276389	0	397	124	66	0	20.1517715454102	366.048125	2.06118031102245	130	1462.34074138126	27.5249996185303	13.2333326339722	70.0176391601562	208.102905273438	36.2999992370605	17.3999996185303	18.8999996185303	25.7666664123535	26.716667175293	30.6499996185303	25.7666664123535	997	247	111.222427368164	660	1	135	660	225	127.36029040404	218.258333333333	50.6189393939394	5	94	0
1172	0	0	9.04916	18.29472	0	1054	348	105	0	20.1517715454102	366.165	2.02585538878894	130	671.900299310379	27.6416664123535	13.3999996185303	70.1570663452148	210.473846435547	36.5	17.3999996185303	19.1000003814697	25.8666667938232	26.7666664123535	30.7999992370605	25.8666667938232	993	248	111.902412414551	660	1	133	660	228.75	129.268308080808	220.425	50.4287878787879	9	159	0
1173	0	0	9.089722	18.355	0	498	168	31	0	20.1517715454102	363.966025641026	2.56977040265657	20	1054.85529784659	27.8291664123535	13.4583339691162	70.0954818725586	207.960433959961	36.7000007629395	17.5	19.2000007629395	26.033332824707	26.966667175293	30.9333343505859	26.033332824707	998	248	111.854057312012	662	1	134	662	225	126.596464646465	218.291666666667	48.4386363636364	5	99	0
1175	0	0	9.11194	18.3475	0	723	235	105	0	20.1517734527588	364.913461538462	2.34203538991248	130	977.732525136382	27.841667175293	13.4499998092651	70.4188461303711	206.1865234375	36.7000007629395	17.6000003814697	19.1000003814697	26.0666656494141	26.966667175293	30.9166660308838	26.0666656494141	998	249	111.835693359375	662	1	133	662	228.75	127.000505050505	222.033333333333	46.4159090909091	6	108	0
1180	1	9	9.210557	18.271389	0	1700	345	3	0	20.1517715454102	363.328125	2.41435336544452	130	2061.76779437537	27.8208332061768	13.2916669845581	69.2274322509766	213.769805908203	36.7999992370605	17.6000003814697	19.1999988555908	26.0499992370605	26.8666667938232	31.033332824707	26.0499992370605	981	247	112.725959777832	656	1	129	656	226	127.931818181818	221.55	50.0189393939394	0	0	1
1181	1	13	9.1875	18.30194	0	690	213	107	0	20.1517734527588	363.309615384615	2.11647009205539	130	2455.53971552069	27.8250007629395	13.4333343505859	69.6027679443359	212.287322998047	36.7999992370605	17.5	19.2999992370605	26.0166664123535	26.8833332061768	31	26.0166664123535	983	249	112.83659362793	657	1	129	657	240	134.260984848485	234.7	59.4772727272727	9	200	1
1182	0	0	9.16388	18.32861	0	468	102	88	0	20.1517734527588	363.085625	2.73550182156032	60	612.584115376705	27.8875007629395	13.5083332061768	69.9913558959961	209.003341674805	36.9000015258789	17.6000003814697	19.3000011444092	26.0833320617676	27	31	26.0833320617676	992	249	112.399520874023	661	1	130	661	225	128.128345959596	221.283333333333	55.6439393939394	5	94	0
1183	1	12	9.187501	18.30194	0	478	61	44	0	20.1517734527588	363.309615384615	2.11647009205539	130	2455.53971552069	27.8250007629395	13.4333343505859	69.6027679443359	212.287322998047	36.7999992370605	17.5	19.2999992370605	26.0166664123535	26.8833332061768	31	26.0166664123535	983	249	112.83659362793	657	1	129	657	240	134.260984848485	234.7	59.4772727272727	0	0	1
1184	1	1	9.060556	18.031667	0	1825	363	257	0	43.4670791625977	413.619230769231	28.1186415157414	20	1573.75178726546	27.279167175293	13.1916666030884	69.7971725463867	201.99528503418	35.9000015258789	17	18.9000015258789	25.4166660308838	26.6833343505859	30.25	25.4166660308838	990	250	112.293632507324	662	1	133	662	240	132.993876262626	228.85	56.6810606060606	11	0	0
1188	0	0	8.983889	17.938611	0	1006	230	89	0	43.4670791625977	422.245625	15.137404218968	130	1712.36647046389	27.1041660308838	12.9249992370605	69.8648681640625	199.481811523438	35.5999984741211	17.1000003814697	18.4999980926514	25.3166656494141	26.4833335876465	30.0499992370605	25.3166656494141	990	248	111.62865447998	660	1	135	660	228.75	124.014962121212	218.975	51.1015151515152	7	0	0
1190	0	0	9.000833	17.955278	0	298	77	26	0	43.4670791625977	426.633333333333	20.8439060621397	20	2309.00404621244	27.0750007629395	12.8666667938232	69.5495529174805	199.550628662109	35.5999984741211	17.1000003814697	18.4999980926514	25.2666664123535	26.5	30.0166664123535	25.2666664123535	993	249	111.445129394531	661	1	137	661	225	122.897474747475	218.025	53.3537878787879	4	0	0
1192	0	0	9.125833	18.082222	0	649	107	31	0	43.4670791625977	437.578205128205	28.9465285160934	20	3854.72078982276	27.216667175293	13.1000003814697	68.9473724365234	212.777435302734	36	17	19	25.3500003814697	26.4333343505859	30.3833332061768	25.3500003814697	993	251	112.286285400391	663	1	134	663	256	133.899368686869	247.941666666667	47.044696969697	4	0	0
1193	1	5	9.046389	18.013333	0	2277	405	401	0	43.4670791625977	416.803125	32.2787943639143	20	1222.49146613828	27.2250003814697	13.0999994277954	70.0534744262695	200.607025146484	35.7999992370605	17.1000003814697	18.6999988555908	25.3999996185303	26.6166667938232	30.1833324432373	25.3999996185303	987	248	112.06649017334	659	1	133	659	244	134.781123737374	231.308333333333	56.5022727272727	14	0	0
1194	1	2	8.963333	17.965278	0	1099	262	89	0	43.4670753479004	376.121153846154	10.4634769639524	20	872.28186070533	27.404167175293	13.0749998092651	69.919792175293	200.527221679688	36.0999984741211	17.3999996185303	18.6999988555908	25.6833343505859	26.6333332061768	30.3833332061768	25.6833343505859	987	247	111.445587158203	657	1	136	657	225	126.023611111111	219.4	57.6916666666667	16	0	0
1195	0	0	9.013889	17.968333	0	301	58	39	0	43.4670791625977	431.984375	22.491783078508	130	1737.71390834474	27.1416664123535	12.8666658401489	69.9275436401367	199.747940063477	35.5999984741211	17.2000007629395	18.3999977111816	25.3500003814697	26.5166664123535	30.0833339691162	25.3500003814697	992	249	111.648300170898	661	1	135	661	225	122.489583333333	218.691666666667	50.425	5	0	0
1196	0	0	8.991667	17.963056	0	603	104	63	0	43.4670753479004	403.210897435897	17.7979828685974	20	1153.1864498933	27.2250003814697	12.9166660308838	69.444450378418	200.448348999023	35.7999992370605	17.2000007629395	18.5999984741211	25.4333343505859	26.5833320617676	30.1833324432373	25.4333343505859	989	248	111.758834838867	660	1	135	660	240	132.774621212121	233.3	57.7818181818182	4	0	0
1197	1	6	9.171111	18.121667	0	3447	570	0	0	43.4670791625977	372.550641025641	9.12650733933113	20	2980.5475985779	27.654167175293	13.2583332061768	68.6960296630859	217.553115844727	36.5999984741211	17.2999992370605	19.2999992370605	25.7999992370605	26.783332824707	30.9166660308838	25.7999992370605	980	247	112.568367004395	656	1	130	656	240	129.031439393939	231.691666666667	47.3090909090909	15	0	1
1198	0	0	9.18361	18.06056	0	547	118	51	0	39.2238159179688	414.95125	11.2376733246297	60	661.514998514221	27.2000007629395	12.9833335876465	68.3333358764648	219.368927001953	36.0999984741211	17.1000003814697	18.9999980926514	25.3833332061768	26.25	30.5	25.3833332061768	979	247	112.42985534668	655	1	130	655	225	116.696022727273	219.108333333333	41.8340909090909	4	0	0
1199	0	0	9.14722	19.1875	0	209	34	12	0	11.9063501358032	378.527564102564	2.03289414164673	110	1785.06105486925	27.3291664123535	13.8249998092651	71.6321258544922	192.347427368164	36.0999984741211	16.7999992370605	19.2999992370605	25.6666679382324	26.6166667938232	30.2333335876465	25.6666679382324	974	232	106.836090087891	624	1	141	624	225	120.871022727273	213.691666666667	51.2424242424242	4	0	0
1200	0	0	9.141389	18.106111	0	409	86	47	0	43.4670753479004	388.54875	19.5930166737153	20	2537.0176960724	27.5750007629395	13.2666664123535	69.0972137451172	213.014099121094	36.4000015258789	17.2000007629395	19.2000007629395	25.7000007629395	26.783332824707	30.75	25.7000007629395	985	248	112.306930541992	658	1	132	658	225	122.114330808081	220.866666666667	49.8212121212121	4	0	0
1201	0	0	9.101389	18.074444	0	302	61	33	0	43.4670753479004	414.436875	33.2978825655471	20	2878.68518260294	27.279167175293	13.0749998092651	69.1798934936523	209.539093017578	36	17.1000003814697	18.8999996185303	25.3999996185303	26.5833320617676	30.3833332061768	25.3999996185303	992	250	112.26309967041	663	1	134	663	240	131.615214646465	233.55	51.7636363636364	4	0	0
1202	1	3	9.013889	18.485	1	2349	538	164	0	20.1517715454102	365.36217948718	2.81049629242126	130	89.5488484278931	27.4624996185303	13.2250003814697	71.1021423339844	191.941345214844	35.9000015258789	17.2999992370605	18.6000022888184	25.783332824707	26.716667175293	30.3166675567627	25.783332824707	1006	246	109.930885314941	659	1	140	659	225	114.52297979798	213.3	47.544696969697	39	292	0
1203	0	0	9.0475	18.484167	0	1868	438	105	0	20.1517715454102	366.121630506246	2.02687508319043	130	1805.07712664512	27.5625	13.4583330154419	70.4624862670898	203.158279418945	36.2999992370605	17.2000007629395	19.0999984741211	25.7666664123535	26.8500003814697	30.5833339691162	25.7666664123535	1007	247	110.16756439209	661	1	139	661	240	115.071275252525	225.775	46.5545454545455	31	83	0
1204	0	0	9.031944	18.462222	0	170	30	29	0	20.1517715454102	364.389375	2.30077608449722	180	455.579058689957	27.5124988555908	13.3583335876465	71.0549697875977	196.736145019531	36.0999984741211	17.2999992370605	18.7999992370605	25.8166656494141	26.716667175293	30.4499988555908	25.8166656494141	1000	247	110.83723449707	660	1	134	660	240	121.778472222222	224.341666666667	50.4333333333333	4	148	0
1205	0	0	9.031945	18.462222	0	66	10	6	0	20.1517715454102	364.389375	2.30077608449722	180	455.579058689957	27.5124988555908	13.3583335876465	71.0549697875977	196.736145019531	36.0999984741211	17.2999992370605	18.7999992370605	25.8166656494141	26.716667175293	30.4499988555908	25.8166656494141	1000	247	110.83723449707	660	1	134	660	240	121.778472222222	224.341666666667	50.4333333333333	0	0	0
1206	0	0	9.04	18.518333	0	502	82	14	0	20.1517715454102	366.36858974359	1.51601688066052	130	390.449287515761	27.533332824707	13.4666662216187	70.5061111450195	204.909423828125	36.2999992370605	17.2000007629395	19.0999984741211	25.75	26.8166656494141	30.5833339691162	25.75	1002	246	110.125091552734	658	1	136	658	240	126.354734848485	230.866666666667	48.4106060606061	6	75	0
1207	1	1	8.971944	18.439722	0	554	114	23	0	20.1517715454102	365.366875	1.82910326282889	130	1906.95207675001	27.5541667938232	13.6083335876465	71.622802734375	200.027938842773	36.4000015258789	17.3999996185303	19.0000019073486	25.8999996185303	26.6833343505859	30.5499992370605	25.8999996185303	1008	247	110.104759216309	661	1	139	661	240	127.371085858586	232.991666666667	52.5537878787879	6	128	0
1208	0	0	8.959167	18.465556	0	176	28	15	0	20.1517715454102	366.507692307692	1.38948393803325	130	824.307141431553	27.6041679382324	13.7416667938232	71.9458999633789	197.21305847168	36.5	17.3999996185303	19.1000003814697	25.966667175293	26.75	30.5499992370605	25.966667175293	1009	247	110.109268188477	662	1	139	662	225	117.251325757576	218.85	46.8386363636364	2	62	0
1209	0	0	9.045833	18.474167	0	146	30	43	0	20.1517715454102	364.87902695595	2.25361419664041	110	1561.63183393356	27.591667175293	13.4499998092651	70.7894744873047	201.074737548828	36.2999992370605	17.2999992370605	19	25.8500003814697	26.8333320617676	30.6000003814697	25.8500003814697	1016	247	109.130302429199	661	1	147	661	225	105.385858585859	210.925	39.4222222222222	2	61	0
1210	0	0	9.007222	18.491667	0	265	60	27	0	20.1517715454102	365.295512820513	2.93031845604612	60	412.135979253229	27.4500007629395	13.283332824707	71.4157638549805	192.578216552734	35.9000015258789	17.2999992370605	18.6000022888184	25.7666664123535	26.716667175293	30.3166675567627	25.7666664123535	1008	246	109.709785461426	659	1	141	659	225	111.284722222222	213.316666666667	44.6166666666667	5	73	0
1211	0	0	8.971667	18.526111	0	1177	175	37	0	20.1517734527588	365.798076923077	3.28811046795864	20	498.93540100825	27.375	13.3333330154419	72.4637680053711	185.331420898438	35.7999992370605	17.3999996185303	18.3999996185303	25.8166656494141	26.533332824707	30.1499996185303	25.8166656494141	1017	247	108.742408752441	660	1	146	660	240.5	113.717803030303	226.516666666667	44.6628787878788	13	70	0
1212	0	0	9.050278	18.444722	0	1507	171	21	0.0339937284588814	20.1517715454102	363.01625	2.39103724342327	130	810.44113783468	27.6916656494141	13.4499998092651	70.7894744873047	200.282028198242	36.5	17.5	19	25.966667175293	26.8666667938232	30.6833343505859	25.966667175293	1021	248	109.355323791504	665	1	146	665	240.25	107.019444444444	223.783333333333	34.475	20	221	0
1213	0	0	9.050279	18.444722	0	1254	132	16	0.0339937284588814	20.1517715454102	363.01625	2.39103724342327	130	810.44113783468	27.6916656494141	13.4499998092651	70.7894744873047	200.282028198242	36.5	17.5	19	25.966667175293	26.8666667938232	30.6833343505859	25.966667175293	1021	248	109.355323791504	665	1	146	665	240.25	107.019444444444	223.783333333333	34.475	0	0	0
1214	0	0	9.039167	18.455556	0	253	39	5	0	20.1517715454102	363.830769230769	2.30086620564831	130	412.069673598859	27.5791664123535	13.4083337783813	70.9435653686523	197.604461669922	36.2999992370605	17.3999996185303	18.8999996185303	25.8833332061768	26.75	30.533332824707	25.8833332061768	1005	247	110.410209655762	661	1	137	661	240	115.052967171717	223.7	45.4590909090909	4	77	0
1215	0	0	8.978889	18.515556	0	194	33	3	0	20.1517715454102	365.710625	3.19679907283364	110	851.725428520236	27.4375	13.4249992370605	72.1774139404297	190.073272705078	36	17.3999996185303	18.6000003814697	25.7999992370605	26.6333332061768	30.2666664123535	25.7999992370605	1010	247	109.481163024902	659	1	141	659	225	109.395454545455	213.466666666667	43.7901515151515	2	65	0
1216	1	4	8.964722	18.539167	0	1431	238	67	0	20.1517715454102	365.560256410256	3.24223411217086	130	347.095149078011	27.3583335876465	13.3499994277954	72.5543441772461	184.893508911133	35.7999992370605	17.3999996185303	18.3999996185303	25.7999992370605	26.533332824707	30.1166667938232	25.7999992370605	1014	246	108.859924316406	659	1	144	659	240.5	105.717929292929	223.441666666667	35.6861111111111	18	73	0
1217	0	0	9.018333	18.488611	0	79	15	9	0	20.1517696380615	365.002564102564	2.81842987869757	110	415.30821843794	27.4916667938232	13.3000001907349	71.1229934692383	195.388122558594	36	17.2999992370605	18.7000007629395	25.783332824707	26.75	30.3999996185303	25.783332824707	1013	246	109.012954711914	659	1	146	659	240	117.768434343434	225.508333333333	51.9848484848485	2	63	0
1218	0	0	9.04	18.500278	0	160	28	13	0	20.1517715454102	366.496153846154	1.86593254119365	60	507.649168245233	27.5458335876465	13.4583330154419	70.4624786376953	203.631317138672	36.2999992370605	17.2000007629395	19.0999984741211	25.7666664123535	26.8166656494141	30.5833339691162	25.7666664123535	1004	247	110.365249633789	660	1	137	660	240	120.674747474747	228.358333333333	48.9628787878788	2	59	0
1219	0	0	8.925278	18.491667	0	227	40	17	0	20.1517696380615	368.591025641026	1.32113484536969	60	2523.98803913615	27.533332824707	13.5999994277954	72.3404235839844	194.893142700195	36.2000007629395	17.3999996185303	18.8000011444092	25.9333343505859	26.6499996185303	30.4333343505859	25.9333343505859	1010	247	109.711029052734	661	1	140	661	225	118.843371212121	219.025	50.0484848484849	3	61	0
1220	0	0	9.098889	18.486111	0	121	22	13	0	20.1517715454102	365.9575	1.68038940958782	60	1279.07781043799	27.625	13.4833335876465	70.2256927490234	207.818771362305	36.5	17.2999992370605	19.2000007629395	25.8333339691162	26.8666667938232	30.7333335876465	25.8333339691162	993	247	111.684448242188	659	1	131	659	225	123.30726010101	216.666666666667	44.4818181818182	2	52	0
1222	1	3	8.97528	18.5286	0	745	110	41	0	20.1517715454102	365.145	3.37581065241752	110	22.3966438086142	27.4500007629395	13.3999996185303	72.0430068969727	190.954574584961	36	17.3999996185303	18.6000003814697	25.8166656494141	26.6333332061768	30.3000011444092	25.8166656494141	1017	247	108.592231750488	659	1	147	659	225.5	105.140972222222	212.241666666667	41.7083333333333	8	79	0
1223	0	0	9.004444	18.493611	0	517	80	17	0	20.1517715454102	365.256875	2.92232402728552	130	477.265234595088	27.4500007629395	13.283332824707	71.4157638549805	192.578216552734	35.9000015258789	17.2999992370605	18.6000022888184	25.7666664123535	26.716667175293	30.3166675567627	25.7666664123535	1008	246	109.709785461426	659	1	141	659	225	109.939583333333	213.325	42.85	4	76	0
1224	1	2	9.358611	18.522222	0	631	117	113	0	11.9063501358032	380.516875	18.3593063680473	130	1756.17178905034	27.7666664123535	13.7166662216187	68.5833358764648	216.819320678711	36.7999992370605	16.7999992370605	20	25.7333335876465	27.1666679382324	30.966667175293	25.7333335876465	965	244	112.118606567383	643	1	127	643	240	131.333333333333	230.283333333333	55.7416666666667	17	346	0
1225	0	0	9.050833	18.520833	0	85	22	29	0	20.1517715454102	366.640384615385	1.40767979031665	130	1043.59782582238	27.5499992370605	13.4333333969116	70.3315963745117	207.013397216797	36.2999992370605	17.2000007629395	19.0999984741211	25.75	26.8500003814697	30.6333332061768	25.75	1001	247	110.491523742676	659	1	135	659	244	132.524558080808	234.683333333333	49.0537878787879	2	61	0
1227	0	0	9.358612	18.522222	0	219	35	30	0	11.9063501358032	380.516875	18.3593063680473	130	1756.17178905034	27.7666664123535	13.7166662216187	68.5833358764648	216.819320678711	36.7999992370605	16.7999992370605	20	25.7333335876465	27.1666679382324	30.966667175293	25.7333335876465	965	244	112.118606567383	643	1	127	643	240	131.333333333333	230.283333333333	55.7416666666667	0	0	0
1228	0	0	9.075833	18.508056	0	251	40	28	0	20.1517715454102	366.305128205128	1.59472329340441	60	3967.17014629669	27.5874996185303	13.4416666030884	70.008674621582	207.431533813477	36.4000015258789	17.2000007629395	19.2000007629395	25.7666664123535	26.8833332061768	30.6833343505859	25.7666664123535	994	246	111.278228759766	658	1	133	658	225	124.609154040404	217.783333333333	45.0477272727273	4	63	0
1229	0	0	9.080556	18.535278	0	224	38	42	0	20.1517715454102	367.22125	1.15839851387512	60	2560.40400342801	27.529167175293	13.3249998092651	70.1315765380859	206.160339355469	36.2000007629395	17.2000007629395	19	25.716667175293	26.8833332061768	30.6000003814697	25.716667175293	996	246	110.686935424805	657	1	134	657	225	121.260858585859	217.7	44.2962121212121	3	97	0
1230	0	0	8.990556	18.505278	0	948	114	42	0	20.1517715454102	365.31125	3.19053061668588	110	650.714257089983	27.4750003814697	13.4333333969116	71.4539031982422	192.761032104492	36.0999984741211	17.2999992370605	18.7999992370605	25.8166675567627	26.6833343505859	30.3500003814697	25.8166675567627	1009	247	109.924346923828	661	1	139	661	225	108.538131313131	213.291666666667	40.905303030303	8	66	0
1231	1	7	8.986111	18.508889	1	4589	730	140	0	20.1517715454102	365.465625	3.20452593622246	110	862.666047619162	27.4791660308838	13.4416656494141	71.4982223510742	193.842224121094	36.0999984741211	17.2999992370605	18.7999992370605	25.7999992370605	26.7000007629395	30.3666667938232	25.7999992370605	1008	246	109.490509033203	658	1	142	658	225	108.757070707071	213.433333333333	42.0977272727273	78	282	0
1232	1	1	8.983056	18.512222	0	1425	200	33	0	20.1517715454102	365.565625	3.18720760102908	110	1019.53558242763	27.4375	13.4249992370605	72.1774139404297	190.073272705078	36	17.3999996185303	18.6000003814697	25.7999992370605	26.6333332061768	30.2666664123535	25.7999992370605	1010	247	109.481163024902	659	1	141	659	228.75	109.911742424242	214.691666666667	43.3719696969697	16	73	0
1233	0	0	8.986112	18.508889	0	2332	376	45	0	20.1517715454102	365.465625	3.20452593622246	110	862.666047619162	27.4791660308838	13.4416656494141	71.4982223510742	193.842224121094	36.0999984741211	17.2999992370605	18.7999992370605	25.7999992370605	26.7000007629395	30.3666667938232	25.7999992370605	1008	246	109.490509033203	658	1	142	658	225	108.757070707071	213.433333333333	42.0977272727273	0	0	0
1234	0	0	8.985833	18.509167	0	175	30	16	0	20.1517715454102	365.477317554241	3.23096321954718	110	887.628366564291	27.4791660308838	13.4416656494141	71.4982223510742	193.842224121094	36.0999984741211	17.2999992370605	18.7999992370605	25.7999992370605	26.7000007629395	30.3666667938232	25.7999992370605	1008	246	109.490509033203	658	1	142	658	225	108.757070707071	213.433333333333	42.0977272727273	2	68	0
1237	0	0	8.953611	18.493889	0	255	38	24	0	20.1517715454102	366.99	1.36969797595705	130	3881.31511460948	27.5166664123535	13.6499996185303	72.6063766479492	191.125045776367	36.2000007629395	17.3999996185303	18.8000011444092	25.9166660308838	26.6833343505859	30.3666667938232	25.9166660308838	1012	247	109.67504119873	662	1	141	662	225	115.786868686869	218.316666666667	46.9613636363636	3	75	0
1238	0	0	8.928056	18.478333	0	118	18	8	0	20.1517715454102	368.049375	1.41754823948148	60	1060.90292148566	27.5833339691162	13.6833324432373	72.3985900878906	197.234649658203	36.2999992370605	17.3999996185303	18.8999996185303	25.9500007629395	26.7000007629395	30.5166664123535	25.9500007629395	1010	247	109.930152893066	662	1	139	662	240	124.586742424242	230.975	51.780303030303	2	75	0
1239	1	25	9.000278	18.497222	1	3006	541	198	0	20.1517715454102	365.139375	2.91787951643317	130	520.604468941789	27.4500007629395	13.283332824707	71.4157638549805	192.578216552734	35.9000015258789	17.2999992370605	18.6000022888184	25.7666664123535	26.716667175293	30.3166675567627	25.7666664123535	1008	246	109.709785461426	659	1	141	659	256	122.217929292929	241.175	47.3689393939394	71	370	1
1241	1	10	9.000279	18.497222	1	2468	441	126	0	20.1517715454102	365.139375	2.91787951643317	130	520.604468941789	27.4500007629395	13.283332824707	71.4157638549805	192.578216552734	35.9000015258789	17.2999992370605	18.6000022888184	25.7666664123535	26.716667175293	30.3166675567627	25.7666664123535	1008	246	109.709785461426	659	1	141	659	256	122.217929292929	241.175	47.3689393939394	0	0	1
1242	1	6	9.005278	18.512778	1	245	45	18	0	20.1517734527588	364.928125	2.71846975024358	110	1084.62686763566	27.4958324432373	13.3916664123535	70.8553848266602	198.385009765625	36.0999984741211	17.2000007629395	18.8999977111816	25.75	26.783332824707	30.4499988555908	25.75	1020	247	108.26392364502	658	1	152	658	240	109.029608585859	224.675	36.3222222222222	2	66	1
1244	0	0	9.090556	18.486944	0	236	40	55	0	20.1517715454102	365.9275	1.68493861500507	60	2206.1629497501	27.6291675567627	13.4916667938232	70.2690963745117	207.479019165039	36.5	17.2999992370605	19.2000007629395	25.8333339691162	26.8833332061768	30.7333335876465	25.8333339691162	995	247	111.522071838379	660	1	132	660	240	129.265972222222	229.858333333333	46.6333333333333	3	58	0
1245	0	0	9.118056	18.501111	0	1231	151	301	0	20.1517734527588	366.1325	1.88637688734269	60	195.219489677873	27.625	13.3833332061768	69.7048568725586	208.343032836914	36.4000015258789	17.2000007629395	19.2000007629395	25.7666664123535	26.9500007629395	30.7333335876465	25.7666664123535	990	246	111.50594329834	656	1	132	656	228.75	126.706755050505	218.666666666667	47.5492424242424	11	55	0
1246	1	3	9.033333	18.586944	0	256	46	61	0	20.1517715454102	367.924358974359	1.10659413655126	60	2971.97597670561	27.5041656494141	13.5083332061768	70.3559036254883	205.331832885742	36.2999992370605	17.1000003814697	19.1999988555908	25.7000007629395	26.8333320617676	30.5666656494141	25.7000007629395	1002	246	109.861175537109	657	1	137	657	244	124.25928030303	229.841666666667	46.7871212121212	3	100	1
1247	1	1	8.938333	18.502222	0	417	59	57	0	20.1517715454102	367.701923076923	1.40885002412854	130	3891.2931005788	27.5041675567627	13.5583324432373	72.5044555664062	192.890182495117	36.0999984741211	17.3999996185303	18.6999988555908	25.8999996185303	26.6333332061768	30.3833332061768	25.8999996185303	1012	248	109.694389343262	662	1	141	662	225	118.181818181818	219	50.2689393939394	4	60	0
1248	0	0	8.9075	18.488056	0	362	60	113	0	20.1517715454102	369.637179487179	1.4038898562593	130	2126.38568384729	27.5583343505859	13.6166667938232	72.429069519043	195.667083740234	36.2000007629395	17.3999996185303	18.8000011444092	25.9333343505859	26.7000007629395	30.466667175293	25.9333343505859	1014	247	109.305679321289	662	1	142	662	228.75	119.570643939394	218.341666666667	51.0242424242424	4	116	0
1249	0	0	8.913611	18.490278	0	218	34	32	0	20.1517715454102	369.22125	1.34105274002636	130	2371.08676488144	27.5541667938232	13.5916662216187	72.2960891723633	195.836898803711	36.2000007629395	17.3999996185303	18.8000011444092	25.9500007629395	26.6833324432373	30.466667175293	25.9500007629395	1012	247	109.575958251953	662	1	141	662	228.75	119.951515151515	219.133333333333	50.7727272727273	4	116	0
1250	0	0	8.913612	18.490278	0	144	26	81	0	20.1517715454102	369.22125	1.34105274002636	130	2371.08676488144	27.5541667938232	13.5916662216187	72.2960891723633	195.836898803711	36.2000007629395	17.3999996185303	18.8000011444092	25.9500007629395	26.6833324432373	30.466667175293	25.9500007629395	1012	247	109.575958251953	662	1	141	662	228.75	119.951515151515	219.133333333333	50.7727272727273	0	0	0
1251	0	0	8.904167	18.487222	0	554	77	47	0	20.1517715454102	369.853205128205	1.44325730376612	130	2047.5771653041	27.5583343505859	13.6166667938232	72.429069519043	195.667083740234	36.2000007629395	17.3999996185303	18.8000011444092	25.9333343505859	26.7000007629395	30.466667175293	25.9333343505859	1014	247	109.305679321289	662	1	142	662	225	118.038825757576	216.933333333333	50.3886363636364	5	56	0
1253	0	0	9.27222	18.41111	0	1029	327	42	0	20.1517715454102	370.623125	1.26029081662291	60	3378.59490207609	27.7625007629395	13.375	68.5897521972656	218.612594604492	36.5999984741211	17.1000003814697	19.4999980926514	25.8000011444092	27.1000003814697	31	25.8000011444092	977	248	112.615623474121	652	1	128	652	228.75	131.532954545455	222.091666666667	54.9651515151515	19	174	0
1254	1	16	9.15712	18.36567	0	5882	1662	464	0	20.1517715454102	364.505	2.89248233076213	110	1293.51046819584	27.9249992370605	13.3499994277954	69.8952941894531	204.755920410156	36.7999992370605	17.7000007629395	19.0999984741211	26.1500015258789	27.0500011444092	30.966667175293	26.1500015258789	993	248	112.33129119873	661	1	130	661	241	130.131628787879	231.283333333333	49.6348484848485	94	667	0
1255	1	1	9.18028	18.35167	0	2714	875	149	0	20.1517715454102	364.7075	2.84508397314717	20	815.437218031394	27.908332824707	13.3499994277954	69.53125	208.313888549805	36.7999992370605	17.6000003814697	19.1999988555908	26.1000003814697	27.0166664123535	31.0166664123535	26.1000003814697	990	248	112.552261352539	660	1	131	660	232.75	129.625757575758	222.85	53.2530303030303	26	322	0
1256	1	2	9.18611	18.43889	0	2888	789	125	0	20.1517715454102	364.4225	2.32160772181882	110	540.336977455692	27.8791656494141	13.4250001907349	69.5595779418945	208.157043457031	36.7000007629395	17.3999996185303	19.3000011444092	26.033332824707	27.0833320617676	30.9833335876465	26.033332824707	986	247	112.085838317871	655	1	131	655	226	127.288888888889	219.033333333333	48.1	58	1093	0
1257	0	0	8.91973	18.12033	0	412	92	61	0	20.1517715454102	368.656875	2.13997720160511	130	1091.46873528744	27.4458332061768	13.2250003814697	70.721923828125	203.340942382812	36.2000007629395	17.5	18.7000007629395	25.783332824707	26.5833339691162	30.5	25.783332824707	995	247	111.171928405762	660	1	136	660	225	130.665909090909	216.9	62.0386363636364	8	135	0
1258	0	0	8.92689	18.01106	0	135	35	27	0	20.1517696380615	368.77375	2.73193623823033	130	1828.78446304309	27.3916664123535	13.0333337783813	70.8333358764648	194.852325439453	36	17.6000003814697	18.3999996185303	25.8333339691162	26.4333324432373	30.3166675567627	25.8333339691162	993	246	110.816505432129	658	1	139	658	228.75	119.008017676768	217.008333333333	55.0265151515152	8	106	0
1259	1	4	8.98134	18.01933	0	304	81	21	0	20.1517696380615	368.175	2.1548844991096	110	2826.36922718748	27.4291667938232	12.9916667938232	70.6068878173828	195.302337646484	36	17.6000003814697	18.3999996185303	25.8166656494141	26.5666675567627	30.3500003814697	25.8166656494141	988	246	111.201438903809	656	1	137	656	225	117.926830808081	217.175	50.4212121212121	9	116	0
1261	0	0	8.98574	17.99351	0	80	20	5	0	43.4670753479004	367.19	5.71833341854762	60	433.670795470679	27.4583339691162	13.0333337783813	70.0716934204102	198.709869384766	36.0999984741211	17.5	18.5999984741211	25.75	26.7000007629395	30.4166660308838	25.75	981	246	111.858169555664	654	1	134	654	231.75	127.372664141414	220.241666666667	60.4712121212121	8	95	0
1263	0	0	8.80444	18.093889	0	132	22	10	0	20.1517715454102	371.18625	2.008502486655	60	1143.8658559254	27.220832824707	12.8583335876465	71.0405197143555	195.627868652344	35.5999984741211	17.5	18.0999984741211	25.6333332061768	26.3500003814697	30.1499996185303	25.6333332061768	1003	248	110.717704772949	664	1	138	664	225	127.941287878788	214.866666666667	50.7818181818182	3	83	0
1264	0	0	9.08563	18.16128	0	918	198	141	0	20.1517715454102	367.245	2.3666380394467	130	1384.94192064272	27.7291660308838	13.625	70.5958557128906	207.040374755859	36.7000007629395	17.3999996185303	19.3000011444092	25.9833335876465	26.8333339691162	30.8333339691162	25.9833335876465	993	248	111.420700073242	658	1	137	658	240	117.340340909091	231.508333333333	44.744696969697	16	91	0
1265	1	1	9.08586	18.15934	0	514	123	73	0	20.1517715454102	367.049375	2.27902025390266	130	1251.46739718756	27.7291660308838	13.625	70.5958557128906	207.040374755859	36.7000007629395	17.3999996185303	19.3000011444092	25.9833335876465	26.8333339691162	30.8333339691162	25.9833335876465	993	248	111.420700073242	658	1	137	658	228.75	111.54255050505	219.408333333333	42.4757575757576	12	94	0
1266	1	1	9.07335	18.20388	0	1414	327	182	0	20.1517734527588	367.969375	2.67776373509933	20	3471.31473098297	27.6375007629395	13.408332824707	70.2006988525391	208.098785400391	36.5	17.3999996185303	19.1000003814697	25.8999996185303	26.7666664123535	30.75	25.8999996185303	993	248	111.719253540039	660	1	134	660	225	120.904861111111	219.216666666667	47	18	105	0
1267	0	0	9.07311	18.20077	0	805	164	119	0	20.1517734527588	368.473125	2.73316604092297	20	3695.32715068932	27.6375007629395	13.408332824707	70.2006988525391	208.098785400391	36.5	17.3999996185303	19.1000003814697	25.8999996185303	26.7666664123535	30.75	25.8999996185303	993	248	111.719253540039	660	1	134	660	256	134.170707070707	246.491666666667	52.3022727272727	12	55	0
1268	1	1	9.07463	18.20189	0	609	163	63	0	20.1517734527588	368.28125	2.79746126978954	20	3726.56443721115	27.6375007629395	13.408332824707	70.2006988525391	208.098785400391	36.5	17.3999996185303	19.1000003814697	25.8999996185303	26.7666664123535	30.75	25.8999996185303	993	248	111.719253540039	660	1	134	660	225	120.614330808081	219.075	46.9712121212121	12	137	0
1269	1	20	9.0005	18.04903	1	648	151	84	0	28.0941734313965	368.451875	1.96439450288807	20	1836.63824395106	27.4583339691162	12.8999996185303	70.4918060302734	194.069290161133	36	17.7000007629395	18.2999992370605	25.8666667938232	26.5499992370605	30.3666667938232	25.8666667938232	991	247	110.958145141602	656	1	139	656	256	130.512184343434	246.608333333333	58.2015151515151	13	139	1
1270	0	0	9.0711	18.14977	0	336	73	38	0	25.375560760498	366.811875	2.13906375090985	130	647.616443664222	27.6291675567627	13.3249998092651	70.5026397705078	204.088439941406	36.4000015258789	17.5	18.9000015258789	25.9166679382324	26.7333335876465	30.6833343505859	25.9166679382324	995	248	110.997611999512	657	1	140	657	228.75	110.306628787879	217.825	43.1181818181818	8	79	0
1271	1	24	9.09561	18.19966	1	1207	289	255	0	20.1517734527588	368.13625	2.96554083731553	130	1701.73150118102	27.6916675567627	13.5	69.9481811523438	210.678955078125	36.7000007629395	17.3999996185303	19.3000011444092	25.9333324432373	26.7999992370605	30.8500003814697	25.9333324432373	990	247	111.771064758301	658	1	134	658	225	120.232386363636	219.541666666667	50.1545454545455	61	665	0
1272	0	0	8.89101	17.99289	0	166	38	35	0.0384966805577278	30.5957546234131	368.844375	3.04194662328447	130	369.467819848706	27.3833332061768	12.9166669845581	70.582878112793	194.133651733398	36	17.7000007629395	18.2999992370605	25.8666667938232	26.3500003814697	30.2999992370605	25.8666667938232	1010	247	109.352874755859	662	1	149	662	226	111.991792929293	214.033333333333	39.3111111111111	6	97	0
1273	1	6	9.00282	18.07388	1	946	232	165	0	20.1517734527588	369.2525	1.71918323467031	130	811.20831270531	27.5083332061768	13.0666666030884	70.6306381225586	196.3974609375	36.0999984741211	17.6000003814697	18.4999980926514	25.8833332061768	26.5833339691162	30.4499988555908	25.8833332061768	992	247	111.05583190918	657	1	138	657	240	123.176767676768	233.408333333333	57.4888888888889	19	127	0
1274	1	10	8.8578	18.02828	1	95	19	55	0	20.1517715454102	370.57875	1.74160678221719	130	2274.83704334505	27.3291664123535	12.8583335876465	70.6501846313477	195.604614257812	35.7999992370605	17.6000003814697	18.1999988555908	25.7666664123535	26.3666667938232	30.25	25.7666664123535	994	247	111.206130981445	661	1	136	661	240	131.751452020202	229.7	61.0530303030303	13	96	0
1275	1	7	8.97334	18.05058	0	350	82	87	0	20.1517715454102	369.62625	1.59668541522649	130	3835.00325319652	27.4874992370605	13.158332824707	71.1261291503906	195.995422363281	36.0999984741211	17.6000003814697	18.4999980926514	25.8666667938232	26.6000003814697	30.4166660308838	25.8666667938232	987	247	111.618469238281	657	1	134	657	225	123.663446969697	217.775	48.1871212121212	26	348	0
1276	0	0	8.94452	18.06353	0	128	33	33	0	20.1517715454102	370.19125	1.59844309413981	130	3125.32084901383	27.470832824707	13.158332824707	70.7437286376953	198.671264648438	36.0999984741211	17.5	18.5999984741211	25.8499984741211	26.5833320617676	30.4500007629395	25.8499984741211	988	247	111.620918273926	658	1	134	658	225	126.888068181818	217.233333333333	50.8439393939394	10	114	0
1277	0	0	8.973341	18.05058	0	222	49	54	0	20.1517715454102	369.62625	1.59668541522649	130	3835.00325319652	27.4874992370605	13.158332824707	71.1261291503906	195.995422363281	36.0999984741211	17.6000003814697	18.4999980926514	25.8666667938232	26.6000003814697	30.4166660308838	25.8666667938232	987	247	111.618469238281	657	1	134	657	225	123.663446969697	217.775	48.1871212121212	0	0	0
1279	0	0	9.07029	18.15001	0	379	92	37	0	20.1517734527588	366.78875	2.12354464013572	130	692.109494910085	27.6958332061768	13.4916667938232	70.2691040039062	205.807250976562	36.5999984741211	17.3999996185303	19.1999988555908	25.966667175293	26.7999992370605	30.783332824707	25.966667175293	990	248	111.743064880371	658	1	135	658	225	109.873295454545	216.475	43.2015151515152	8	125	0
1280	1	4	8.9533	18.00774	0	335	101	35	0	20.1517715454102	368.2275	2.35859504930989	130	326.594927368181	27.4333324432373	13.0499992370605	70.5405426025391	196.125335693359	36.0999984741211	17.6000003814697	18.4999980926514	25.8333339691162	26.5166664123535	30.3666667938232	25.8333339691162	995	247	110.634147644043	658	1	141	658	225	115.80202020202	217.666666666667	49.2719696969697	9	117	0
1282	0	0	8.8906	18.09462	0	68	20	17	0	20.1517715454102	368.87125	2.39076259352777	130	987.339601872267	27.3875007629395	12.9916667938232	70.6068878173828	199.717132568359	36	17.6000003814697	18.3999996185303	25.7666664123535	26.5	30.3833332061768	25.7666664123535	995	247	110.911514282227	659	1	137	659	240	135.316603535354	234	58.6969696969697	3	50	0
1283	0	0	9.13311	18.43361	0	168	42	17	0	20.1517715454102	363.86375	1.67427235835638	130	1146.3241481391	27.8958320617676	13.658332824707	70.7685699462891	205.309753417969	36.7999992370605	17.5	19.2999992370605	26.1166667938232	27.0499992370605	30.966667175293	26.1166667938232	1009	248	110.280204772949	661	1	142	661	240	109.073863636364	225.725	37.0037878787879	4	0	0
1286	1	1	9.13211	18.40151	0	16696	4503	745	0.0894522815942764	20.1517734527588	364.39	4.27967256320857	110	521.704617793484	27.9291667938232	13.3916664123535	70.4824523925781	202.343734741211	36.7999992370605	17.7999992370605	19	26.1833343505859	27.0666675567627	30.9500007629395	26.1833343505859	1014	250	110.88143157959	668	1	140	668	240.5	114.013257575758	229.266666666667	36.3613636363636	127	0	0
1288	0	0	9.13313	18.39781	0	273	84	7	0	20.1517715454102	364.72375	4.2926043924748	110	928.937960738327	27.9583339691162	13.3166666030884	70.8333282470703	200.486145019531	36.7000007629395	17.8999996185303	18.8000011444092	26.2333335876465	27.0833339691162	30.9500007629395	26.2333335876465	1025	251	110.372299194336	673	1	141	673	228.75	108.224305555556	216.558333333333	32.8833333333333	2	0	0
1290	0	0	9.13454	18.39886	0	308	79	4	0	20.1517715454102	364.643125	4.3659396041708	130	813.367921448122	27.9458332061768	13.2583332061768	70.5230484008789	200.527252197266	36.7000007629395	17.8999996185303	18.8000011444092	26.2000007629395	27.0833339691162	30.9333343505859	26.2000007629395	1021	251	110.590225219727	671	1	140	671	240.5	112.879734848485	228.341666666667	35.7522727272727	2	0	0
1291	0	0	9.13378	18.4008	0	768	212	26	0.196598678827286	20.1517734527588	364.475625	4.34582670391524	130	599.846812985444	27.9750003814697	13.3666667938232	70.3508758544922	201.409805297852	36.7999992370605	17.7999992370605	19	26.2333335876465	27.1000003814697	30.966667175293	26.2333335876465	1000	248	111.635864257812	662	1	135	662	240.5	112.555492424242	228.15	35.4886363636364	5	0	0
1292	0	0	9.13275	18.40112	1	424	124	18	0.0894522815942764	20.1517734527588	364.38875	4.30949309887262	130	564.628371297649	27.9291667938232	13.3916664123535	70.4824523925781	202.343734741211	36.7999992370605	17.7999992370605	19	26.1833343505859	27.0666675567627	30.9500007629395	26.1833343505859	1014	250	110.88143157959	668	1	140	668	225.5	106.269633838384	214.9	33.5007575757576	4	0	0
1294	0	0	9.13119	18.39812	0	959	263	30	0	20.1517715454102	364.73625	4.19406483019456	110	894.84845946423	27.9583339691162	13.3166666030884	70.8333282470703	200.486145019531	36.7000007629395	17.8999996185303	18.8000011444092	26.2333335876465	27.0833339691162	30.9500007629395	26.2333335876465	1025	251	110.372299194336	673	1	141	673	228.75	108.692171717172	216.558333333333	33.0075757575758	6	0	0
1296	0	0	9.13122	18.39576	0	648	160	23	0	20.1517715454102	365.030625	4.08764971095551	130	1154.57917936895	27.9583339691162	13.3166666030884	70.8333282470703	200.486145019531	36.7000007629395	17.8999996185303	18.8000011444092	26.2333335876465	27.0833339691162	30.9500007629395	26.2333335876465	1025	251	110.372299194336	673	1	141	673	228.75	109.21470959596	216.775	32.6227272727273	4	0	0
1297	0	0	9.12744	18.39582	0	1645	548	66	0	20.1517715454102	365.0175	3.66852900570052	130	962.403446513164	27.9583339691162	13.3166666030884	70.8333282470703	200.486145019531	36.7000007629395	17.8999996185303	18.8000011444092	26.2333335876465	27.0833339691162	30.9500007629395	26.2333335876465	1025	251	110.372299194336	673	1	141	673	228.75	110.642487373737	216.758333333333	33.2560606060606	11	0	0
1298	0	0	9.12834	18.39353	0	535	134	12	0	20.1517715454102	365.268125	3.66242642778826	130	1062.07278243825	27.9583339691162	13.3166666030884	70.8333282470703	200.486145019531	36.7000007629395	17.8999996185303	18.8000011444092	26.2333335876465	27.0833339691162	30.9500007629395	26.2333335876465	1025	251	110.372299194336	673	1	141	673	228.75	110.357386363636	216.966666666667	32.5045454545455	3	0	0
1299	0	0	9.13193	18.39377	0	177	49	7	0	20.1517715454102	365.26625	4.05069327523157	130	1373.59797953589	27.9583339691162	13.3166666030884	70.8333282470703	200.486145019531	36.7000007629395	17.8999996185303	18.8000011444092	26.2333335876465	27.0833339691162	30.9500007629395	26.2333335876465	1025	251	110.372299194336	673	1	141	673	228.75	109.579861111111	216.95	32.3166666666667	2	0	0
[truncated: 548 more rows]
