# Supplementary material for: Identifying correlates of Guinea worm (Dracunculus medinensis) infection in domestic dog populations
Source: PLoS Negl Trop Dis. 2020 Sep 14;14(9):e0008620. doi: 10.1371/journal.pntd.0008620 (PMC7515199; doi:10.1371/journal.pntd.0008620)
Supplement: S4 Data — Dataset of villages under surveillance which were able to be scored as within or outside of a spatial hotspot. These data are included independently of S16 and S17 to allow replication of hotspot analyses both with and without employing the SatScan software. Village data include the five year case count, presence over the five years, presence in a hotspot,and all covariates detailed in S1 Data are split between S17 and S18 to include the training/testing split for BRT modeling. (CSV) [file pntd.0008620.s018.csv]

	presAbs	fiveyearCase	Latitude	Longitude	Fishing	HumanPopulation	No.ofHouseholds	DogPopulation	WaterArea	RemotePop	ElevMean	ElevSD	LandCover	RiverDist	Bioclim1	Bioclim2	Bioclim3	Bioclim4	Bioclim5	Bioclm6	Bioclim7	Bioclim8	Bioclim9	Bioclim10	Bioclim11	Bioclim12	Bioclm13	Bioclim15	Bioclim16	Bioclim17	Bioclim18	Bioclim19	SurfaceWaterMax	SurfaceWaterMean	SurfaceWaterQMax	SurfaceWaterQMin	NoASVTot	ASVVisits	hotspotID
3	0	0	10.51753	16.44063	0	1127	176	11	0	15.5605306625366	331.09375	2.68876911654781	14	661.861780620668	28.1833343505859	14.0833339691162	67.0634918212891	231.461120605469	38	17	21	26.8166675567627	26.1833324432373	31.5833339691162	26.033332824707	817	248	122.046463012695	583	0	90	8	225	125.910984848485	212.25	35.7439393939394	30	66	0
7	0	0	10.51336	16.44367	0	937	140	7	0	15.5605297088623	331.510625	2.50175915280861	30	749.757717796614	28.1833343505859	14.1333341598511	67.3015899658203	231.72607421875	38	17	21	26.7999992370605	26.2000007629395	31.5833339691162	26.033332824707	809	248	123.109565734863	581	0	86	8	225	125.720643939394	212.3	35.5825757575758	15	66	0
13	0	0	10.470011	16.365247	0	174	34	24	0	15.5605297088623	332.616875	1.54120888019202	20	2583.78920470532	28.2916660308838	14.1499996185303	67.0616149902344	236.516708374023	38.0999984741211	17	21.0999984741211	26.7333335876465	26.466667175293	31.8166656494141	26.216667175293	797	245	123.714553833008	574	0	83	7	240	145.696212121212	230.308333333333	54.7348484848485	10	134	1
15	0	0	10.479575	16.398997	0	222	59	44	0	15.5605297088623	331.919375	1.15269469072746	14	535.64285706634	28.2708339691162	14.2749996185303	67.0187759399414	237.730361938477	38.2000007629395	16.8999996185303	21.3000011444092	26.6833324432373	26.4333343505859	31.7999992370605	26.1833324432373	805	246	123.103637695312	578	0	86	7	225	131.837878787879	212.358333333333	44.2765151515151	10	131	0
18	1	8	10.539997	16.410581	0	1373	250	30	0	15.5605297088623	330.13875	2.83408158828052	14	667.669690362123	28.2041664123535	14.125	67.2619094848633	232.305236816406	38	17	21	26.7999992370605	26.216667175293	31.6000003814697	26.0499992370605	801	246	123.33358001709	576	0	84	8	227.25	129.466098484848	213.275	36.6143939393939	26	104	1
23	0	0	10.483236	16.328178	0	312	71	43	0	15.5605297088623	333.028125	1.32700209814465	20	3255.11251154467	28.1958332061768	13.875	67.0289840698242	234.931930541992	37.7000007629395	17	20.7000007629395	26.6166667938232	26.3999996185303	31.7000007629395	26.1499996185303	793	244	123.674385070801	571	0	83	7	240	147.446022727273	233.016666666667	57.7507575757576	10	127	1
26	0	0	10.448894	16.307422	0	158	35	9	0	15.5605297088623	333.66875	1.51218471974877	20	3339.96461359603	28.1749992370605	13.9833335876465	67.2275695800781	233.01872253418	37.7999992370605	17	20.7999992370605	26.5833339691162	26.4166660308838	31.6499996185303	26.1666660308838	791	243	123.598648071289	569	0	83	7	225	135.224431818182	216.175	48.8560606060606	12	128	1
30	1	30	10.59233	16.37136	1	2064	303	127	0	15.560528755188	328.163125	3.883740772228	20	1307.06033185083	28.220832824707	14.3916664123535	66.9379806518555	239.00798034668	38.2000007629395	16.7000007629395	21.5	26.7666664123535	26.216667175293	31.7333335876465	26.0166664123535	782	242	124.243797302246	566	0	80	7	235	129.278787878788	214.833333333333	37.3234848484848	29	213	1
31	1	1	10.619436	16.378981	1	460	98	19	0.381792217493057	15.5605297088623	325.845625	4.40001630099601	200	248.256440851993	28.2333335876465	14.4833326339722	67.0524749755859	239.082824707031	38.2999992370605	16.7000007629395	21.5999984741211	26.783332824707	26.216667175293	31.75	26.0499992370605	794	243	122.387428283691	566	0	89	7	262.25	128.290340909091	227.216666666667	33.9280303030303	10	117	1
33	0	0	10.2415	16.192	0	164	33	32	0	15.5605297088623	334.48625	1.39455240947202	130	933.885189811391	28.154167175293	13.9416666030884	67.3510437011719	229.777160644531	37.9000015258789	17.2000007629395	20.7000007629395	26.6000003814697	26.466667175293	31.6000003814697	26.1833343505859	808	244	122.312896728516	574	0	88	6	240	138.808901515152	230.783333333333	44.3022727272727	4	127	0
35	0	0	10.524441	16.49083	1	244	41	12	0	15.5605306625366	328.556875	4.29500228606148	20	432.815487261218	28.158332824707	13.9833326339722	66.5872955322266	231.593627929688	38	17	21	26.8666667938232	26.1000003814697	31.533332824707	25.9333324432373	813	248	122.788146972656	581	0	91	6	263.25	122.562878787879	214.933333333333	27.6348484848485	0	0	0
54	0	0	10.38638	16.48472	0	172	35	10	0	15.5605297088623	330.363125	2.18242802961295	20	988.780812258545	28.1749992370605	14.1999998092651	66.3551330566406	242.641723632812	38.2000007629395	16.7999992370605	21.4000015258789	26.5666656494141	26.3666667938232	31.7999992370605	26.033332824707	812	248	123.432075500488	582	0	89	5	225	132.295643939394	216.575	40.6825757575758	6	1	0
58	0	0	10.46722	16.4841	1	201	43	0	0	15.5605306625366	331.661875	2.23593853282612	20	1512.5253830496	28.1791667938232	14.408332824707	67.0155029296875	238.284194946289	38.2000007629395	16.7000007629395	21.5	26.7000007629395	26.25	31.7000007629395	26	807	248	123.783905029297	581	0	87	6	225	128.822348484848	214.275	37.9143939393939	6	1	0
60	0	0	10.45916	16.51694	0	169	38	4	0	15.5605297088623	333.145625	1.73926968043006	20	2082.58808450721	28.1375007629395	14.3249998092651	66.6279144287109	240.511993408203	38.0999984741211	16.6000003814697	21.4999980926514	26.6499996185303	26.2000007629395	31.7000007629395	25.9333343505859	809	249	123.936592102051	582	0	89	5	240	137.975757575758	228.016666666667	38.3113636363636	6	1	0
61	0	0	10.46833	16.50916	0	357	55	25	0	15.5605297088623	332.069375	2.66063647947675	20	1230.82968369918	28.1416664123535	14.3833332061768	66.8992309570312	237.896408081055	38.0999984741211	16.6000003814697	21.4999980926514	26.6833324432373	26.1833343505859	31.6499996185303	25.9500007629395	809	249	123.936592102051	582	0	89	5	240	138.124053030303	228.875	39.1628787878788	6	2	0
65	0	0	10.49	16.49444	1	107	20	6	0	15.5605306625366	331.391025641026	2.80102088497377	20	75.5323795820264	28.1916656494141	14.4999990463257	67.4418563842773	235.003234863281	38.2000007629395	16.7000007629395	21.5	26.783332824707	26.216667175293	31.6499996185303	26.0166664123535	807	248	123.47607421875	579	0	88	6	240	137.296022727273	229.233333333333	34.5424242424242	4	0	0
66	0	0	10.49694	16.47527	1	406	76	4	0.14408352971077	15.5605297088623	331.191875	2.5454092847992	20	1189.57385209374	28.1916656494141	14.3666667938232	67.4491424560547	234.344650268555	38.0999984741211	16.7999992370605	21.2999992370605	26.783332824707	26.216667175293	31.6333332061768	26.0166664123535	805	248	123.911895751953	580	0	87	6	225.5	128.59375	213.133333333333	35.7083333333333	6	1	0
76	0	0	10.4555	16.49194	1	172	34	21	0	15.5605306625366	331.329375	2.22097277322621	20	654.291103930567	28.1791667938232	14.2749996185303	66.7056121826172	241.439392089844	38.0999984741211	16.7000007629395	21.3999977111816	26.6499996185303	26.2666664123535	31.75	25.9833335876465	807	248	123.676643371582	580	0	88	6	225	130.397727272727	215.016666666667	38.8659090909091	6	0	0
87	0	0	10.41444	16.4625	0	61	14	0	0	15.5605297088623	331.144230769231	1.04010289522909	20	905.806524931628	28.2666664123535	14.216667175293	66.1240234375	246.505905151367	38.4000015258789	16.8999996185303	21.5000019073486	26.6499996185303	26.4333343505859	31.9500007629395	26.0833339691162	809	248	123.62907409668	581	0	87	6	225	129.252083333333	215.458333333333	38.4583333333333	4	0	0
95	0	0	10.80626	15.91798	0	17	4	0	0	9.07238006591797	324.033125	5.16732193639718	20	2817.8515408161	28.1499996185303	14.3166666030884	68.1745986938477	232.486572265625	37.9000015258789	16.8999996185303	21.0000019073486	26.5499992370605	26.25	31.5666675567627	26.216667175293	695	224	128.893096923828	515	0	65	3	240	151.539015151515	236.491666666667	59.1143939393939	10	125	1
101	0	0	10.80693	15.99228	0	490	152	3	0.27120503783226	9.07238006591797	323.443125	4.66131367079989	20	491.104098160439	28.2083339691162	14.6499996185303	68.139533996582	235.746719360352	38.2000007629395	16.7000007629395	21.5	26.7000007629395	26.2000007629395	31.6499996185303	26.1166667938232	703	226	128.529312133789	520	0	66	4	225	138.70321969697	218.833333333333	51.0128787878788	15	163	1
111	0	0	10.82414	15.86847	0	91	20	0	0	9.07238101959229	325.8125	2.38765718158208	20	1374.9636948133	28.2541656494141	14.2749996185303	68.3014373779297	230.419143676758	38	17.1000003814697	20.8999996185303	26.6833343505859	26.3833332061768	31.6499996185303	26.3166675567627	687	222	129.213653564453	510	0	64	3	225	137.703787878788	222.491666666667	52.5818181818182	10	157	1
115	0	0	10.54656	16.01653	0	68	17	1	0	33.2315483093262	329.63625	1.14389848865414	130	242.921558338718	28.1083335876465	13.8499994277954	67.5609741210938	229.256042480469	37.5	17	20.5	26.533332824707	26.3333320617676	31.5166664123535	26.1833324432373	744	233	125.838989257812	541	0	74	5	225	142.088257575758	215.875	65.0363636363636	6	140	1
131	0	0	10.84454	15.91862	0	109	20	0	0	9.07238006591797	329.454375	1.31253383767692	20	4910.26199322892	28.2541656494141	14.3249998092651	67.890998840332	236.340042114258	38.0999984741211	17	21.0999984741211	26.5666675567627	26.3833332061768	31.7333335876465	26.3499984741211	688	224	129.581146240234	512	0	64	3	225	140.040340909091	219.575	55.1280303030303	10	122	1
142	0	0	10.71361	16.255	1	84	23	1	0.0373467914760113	15.5605297088623	324.413461538462	5.43279645284735	20	813.97057849439	28.1124992370605	13.9583339691162	67.1073760986328	232.027847290039	37.7999992370605	17	20.7999992370605	26.7999992370605	26	31.466667175293	25.9166679382324	746	235	126.100692749023	545	0	74	5	252	128.233333333333	219.991666666667	28.8083333333333	6	25	1
153	0	0	10.69611	16.29388	1	172	32	3	0	15.5605297088623	325.39	4.46196068822211	20	441.535748505259	28.0874996185303	13.908332824707	66.8669815063477	235.48908996582	37.7000007629395	16.8999996185303	20.8000011444092	26.716667175293	26	31.5166664123535	25.8833332061768	752	237	126.006172180176	549	0	74	6	257.5	150.58428030303	233.916666666667	54.9287878787879	6	23	1
157	1	2	10.67694	16.331111	1	118	24	17	0	15.5605297088623	325.665625	4.33466396381248	20	905.784296528234	28.091667175293	13.783332824707	66.9093933105469	231.858428955078	37.5999984741211	17	20.5999984741211	26.75	26.033332824707	31.466667175293	25.9166660308838	757	238	125.911781311035	553	0	74	6	246.25	148.780113636364	232.475	58.9121212121212	6	23	1
159	0	0	10.73527	16.20388	1	181	54	4	0.013857196085155	15.5605306625366	324.200625	5.40739304532153	14	486.066734858758	28.1666660308838	14.1000003814697	67.1428527832031	235.075744628906	37.9000015258789	16.8999996185303	21.0000019073486	26.7999992370605	26.0666675567627	31.6000003814697	26	737	234	126.789726257324	540	0	72	5	283.25	148.821022727273	234.633333333333	50.5674242424242	6	23	1
166	0	0	10.581303	16.197497	0	102	28	9	0	15.5605297088623	331.208125	1.3522025612789	20	957.739680304597	28.220832824707	14.0749998092651	67.0238037109375	238.874816894531	37.9000015258789	16.8999996185303	21.0000019073486	26.6833324432373	26.3166656494141	31.7666664123535	26.1000003814697	762	238	125.086242675781	553	0	77	6	225	139.347916666667	216.825	56.625	10	132	1
167	0	0	10.52413	16.17609	0	360	126	26	0	15.5605297088623	330.06875	1.43450673350818	20	1516.5308754868	28.216667175293	14.0500001907349	66.9047546386719	235.336654663086	37.9000015258789	16.8999996185303	21.0000019073486	26.6666660308838	26.3666667938232	31.716667175293	26.1499996185303	769	239	124.726203918457	556	0	78	6	225	138.179545454545	218.975	58.0431818181818	10	134	1
168	0	0	10.613844	16.318497	0	294	67	0	0	15.5605297088623	330.88375	1.17147072190588	20	1876.00470919833	28.2416667938232	14.1833333969116	66.5884170532227	240.896362304688	38	16.7000007629395	21.2999992370605	26.7666664123535	26.25	31.7999992370605	26.033332824707	771	241	124.855911254883	559	0	78	7	225	130.476325757576	215.383333333333	39.330303030303	10	139	1
180	0	0	10.499286	16.181619	1	90	13	8	0	15.5605297088623	330.305	1.62284349619216	20	1230.96577337898	28.1833324432373	13.9666662216187	67.1474380493164	233.085372924805	37.7999992370605	17	20.7999992370605	26.6499996185303	26.3500003814697	31.6499996185303	26.1499996185303	775	240	124.35962677002	559	0	80	6	225	137.475946969697	217.4	55.9371212121212	10	124	1
186	0	0	10.564925	16.177542	0	192	56	0	0	15.5605297088623	330.8	1.28492485964524	14	2946.36463168361	28.2124996185303	14.0749998092651	67.0238037109375	237.028259277344	37.9000015258789	16.8999996185303	21.0000019073486	26.6666660308838	26.3333339691162	31.716667175293	26.1000003814697	762	238	125.182289123535	553	0	77	6	240	146.175757575758	230.133333333333	57.569696969697	10	129	1
191	0	0	10.485	16.64611	1	236	48	72	0	15.5605306625366	331.314102564103	4.13856297423621	20	258.356467987686	28.2000007629395	14.1499996185303	66.7452774047852	235.786880493164	38.2000007629395	17	21.2000007629395	26.7999992370605	26.2000007629395	31.6499996185303	25.9833335876465	798	250	125.951278686523	578	0	90	2	246.25	119.985984848485	220.441666666667	24.8939393939394	12	0	0
192	0	0	10.48555	16.6086	1	395	78	22	0	15.5605306625366	330.973125	4.53544475728031	20	172.478403166832	28.1916675567627	14.0500001907349	66.2735824584961	238.430801391602	38.2000007629395	17	21.2000007629395	26.7666664123535	26.2000007629395	31.7000007629395	25.966667175293	801	249	125.052711486816	578	0	89	3	258.75	128.942803030303	234.433333333333	26.3712121212121	14	0	0
202	0	0	10.485001	16.64611	1	585	115	14	0	15.5605306625366	331.314102564103	4.13856297423621	20	258.356467987686	28.2000007629395	14.1499996185303	66.7452774047852	235.786880493164	38.2000007629395	17	21.2000007629395	26.7999992370605	26.2000007629395	31.6499996185303	25.9833335876465	798	250	125.951278686523	578	0	90	2	246.25	119.985984848485	220.441666666667	24.8939393939394	0	0	0
206	0	0	10.96555556	16.81	0	81	15	15	0	15.5605306625366	331.692307692308	3.40906873534043	20	815.586260834454	28.2875003814697	14.8249998092651	67.0814437866211	249.682739257812	38.5	16.3999996185303	22.1000003814697	26.966667175293	25.9333343505859	31.8166656494141	25.8333339691162	749	239	127.698280334473	549	0	74	2	225.5	131.803787878788	212.233333333333	41.1318181818182	4	0	0
207	0	0	10.73833333	16.63	0	336	41	30	0	15.5605297088623	335.158448389218	1.25520336426292	20	1677.84434940757	28.1208324432373	14.341667175293	66.3966064453125	249.658493041992	38	16.3999996185303	21.6000003814697	26.6000003814697	26.0499992370605	31.783332824707	25.8166656494141	769	243	126.714981079102	562	0	79	3	240	149.037878787879	231.233333333333	51.9265151515152	4	0	0
232	0	0	10.85555	16.835833	0	125	27	10	0	15.5605306625366	338.1725	1.62961760344518	110	5112.55509137415	28.25	14.6499996185303	66.5909042358398	252.199432373047	38.4000015258789	16.3999996185303	22.0000019073486	26.8333339691162	26.0166664123535	31.8833332061768	25.8333320617676	763	241	126.968528747559	557	0	78	2	225	133.961742424242	214.633333333333	43.7469696969697	2	0	0
242	0	0	10.82861111	16.70444444	0	210	45	15	0	15.5605297088623	335.5025	1.16601607876348	20	1481.90502788792	28.1333332061768	14.283332824707	66.1265411376953	249.247329711914	38	16.3999996185303	21.6000003814697	26.7333335876465	25.9333343505859	31.7333335876465	25.75	759	242	127.63875579834	557	0	76	3	225	137.305113636364	217.358333333333	45.6454545454545	4	0	0
246	0	0	10.90833333	16.69166667	0	29	6	3	0	15.5605306625366	333.587771203156	1.28209649043099	20	721.088036020386	28.2583332061768	14.6166667938232	66.4393920898438	251.204711914062	38.4000015258789	16.3999996185303	22.0000019073486	26.9499988555908	25.9333324432373	31.8500003814697	25.7999992370605	749	240	127.876945495605	550	0	74	3	240	142.1125	229.316666666667	48.6333333333333	2	0	0
247	0	0	10.91277778	16.68333333	0	226	36	46	0	15.5605306625366	333.782692307692	1.3075329909134	20	950.401307967844	28.2666664123535	14.5833330154419	66.5905609130859	250.792694091797	38.2999992370605	16.3999996185303	21.8999996185303	26.9499988555908	25.9333324432373	31.8333339691162	25.7999992370605	745	239	128.102264404297	548	0	73	3	225	133.608143939394	215.508333333333	45.1159090909091	4	0	0
253	0	0	10.84472222	16.74305556	0	86	26	18	0	15.5605306625366	335.36875	1.17308717534146	20	842.553245348739	28.1791667938232	14.7583322525024	66.7797927856445	251.69841003418	38.2999992370605	16.2000007629395	22.0999984741211	26.8166656494141	25.9333324432373	31.7999992370605	25.7333335876465	759	241	127.405616760254	556	0	77	2	225	134.991666666667	215.983333333333	42.2416666666667	4	0	0
256	0	0	10.74888889	16.64666667	0	207	43	20	0	15.5605297088623	335.394230769231	1.27101906580263	20	3298.72761034627	28.1083335876465	14.4166660308838	66.4362487792969	249.561737060547	38	16.2999992370605	21.7000007629395	26.6166667938232	26.0166664123535	31.75	25.7666664123535	768	243	126.93091583252	562	0	79	3	225	139.73446969697	217.308333333333	46.7212121212121	4	0	0
261	0	0	10.78678333	16.74588333	0	44	11	9	0	15.5605306625366	337.06625	1.2385756864568	20	2110.47606426398	28.1416664123535	14.2833337783813	65.8218078613281	251.077987670898	38	16.2999992370605	21.7000007629395	26.716667175293	25.9500007629395	31.783332824707	25.75	764	244	127.749237060547	560	0	77	2	225	135.963068181818	213.433333333333	45.3439393939394	2	0	0
264	0	0	10.84153333	16.80446667	0	84	19	6	0	15.5605306625366	336.520625	1.45804776977191	20	1353.23537413797	28.2250003814697	14.7999992370605	66.6666641235352	253.919311523438	38.5	16.2999992370605	22.2000007629395	26.8166656494141	25.9833335876465	31.8833332061768	25.783332824707	763	242	127.427749633789	559	0	77	2	240	146.302272727273	230.6	55.2757575757576	4	0	0
268	0	0	10.68694444	16.67527778	0	284	63	48	0	15.5605297088623	335.743125	1.15020306416107	20	302.493996087417	28.1000003814697	14.5166664123535	66.2861557006836	250.336151123047	38.0999984741211	16.2000007629395	21.8999977111816	26.5833339691162	26.033332824707	31.783332824707	25.783332824707	774	245	126.97314453125	566	0	81	3	225	134.227651515152	217.025	40.5356060606061	4	35	0
269	0	0	10.71305556	16.70333333	0	439	96	14	0	15.5605297088623	336.086538461538	1.14427972075922	20	817.631309443195	28.0708332061768	14.4416675567627	66.2461853027344	250.784744262695	38	16.2000007629395	21.7999992370605	26.5833339691162	25.9833335876465	31.7666664123535	25.7333335876465	771	245	127.442253112793	565	0	80	2	225	133.638636363636	214.883333333333	33.9962121212121	6	36	0
270	0	0	10.72972222	16.71666667	0	201	45	4	0	15.5605297088623	336.564102564103	1.19963372205341	20	1987.74475568816	28.0833339691162	14.3500003814697	66.129035949707	251.940948486328	38	16.2999992370605	21.7000007629395	26.6166667938232	25.966667175293	31.783332824707	25.716667175293	771	244	127.08487701416	564	0	80	2	225	132.558522727273	213.916666666667	34.3507575757576	4	38	0
272	1	25	10.46805556	16.71138889	1	10628	1683	364	0.389969110488892	15.5605297088623	330.370625	4.28920276941102	20	106.441956922307	28.1708335876465	14.1083335876465	66.5487442016602	238.684448242188	38.0999984741211	16.8999996185303	21.1999988555908	26.7666664123535	26.1499996185303	31.6666660308838	25.8999996185303	810	252	125.359809875488	583	0	95	1	283	137.919318181818	251.883333333333	26.0689393939394	101	1534	0
276	0	0	10.48055556	16.70833333	0	442	93	2	0.483279943466187	15.560528755188	331.146794871795	4.90103364981958	200	756.502438803643	28.1666660308838	14.0666666030884	66.6666717529297	236.943923950195	38.0999984741211	17	21.0999984741211	26.7999992370605	26.1166667938232	31.6166667938232	25.8833332061768	813	253	125.490234375	586	0	95	1	248	120.627272727273	220.35	22.3424242424242	4	84	0
294	0	0	10.56361111	16.71305556	0	99	26	19	0	15.5605297088623	334.115625	2.52066002045331	20	617.544630869928	28.0833339691162	14.283332824707	66.7445526123047	241.870849609375	37.7999992370605	16.3999996185303	21.3999996185303	26.6333332061768	26.0666656494141	31.6333332061768	25.7999992370605	792	249	126.442749023438	576	0	86	2	225	133.017045454545	217.1	46.8181818181818	4	58	0
305	0	0	10.65155	16.38655	1	59	30	20	0	15.5605297088623	329.181875	3.79526665927565	20	2695.45333482011	28.1208324432373	13.9250001907349	66.9471206665039	235.279891967773	37.5999984741211	16.7999992370605	20.7999992370605	26.6666660308838	26.1499996185303	31.5833320617676	25.966667175293	769	241	125.523780822754	560	0	77	6	226.5	139.023295454545	213.616666666667	60.6015151515152	4	0	1
316	0	0	10.62626767	16.40258333	0	275	66	7	0	15.5605297088623	329.198125	3.30502624549748	20	1518.04943528042	28.1625003814697	14.3249998092651	66.6279144287109	241.163146972656	38.0999984741211	16.6000003814697	21.4999980926514	26.7000007629395	26.1666660308838	31.716667175293	25.9500007629395	776	242	124.801040649414	562	0	80	6	242.5	136.470075757576	225.216666666667	49.130303030303	0	0	1
317	0	0	10.6259	16.40111667	0	360	91	9	0	15.5605297088623	328.746875	3.57799581024578	20	1603.61120560355	28.1625003814697	14.3249998092651	66.6279144287109	241.163146972656	38.0999984741211	16.6000003814697	21.4999980926514	26.7000007629395	26.1666660308838	31.716667175293	25.9500007629395	776	242	124.801040649414	562	0	80	6	229	126.932954545455	211.266666666667	44.4484848484848	4	0	1
322	0	0	10.67856767	16.35621667	1	93	31	17	0	15.5605297088623	329.64125	3.3491878268376	20	955.205528780073	28.0833339691162	13.716667175293	66.5857620239258	233.299774169922	37.5	16.8999996185303	20.6000003814697	26.6833343505859	26.0666656494141	31.5	25.9333343505859	759	239	126.088600158691	555	0	74	6	225	138.048863636364	216.041666666667	56.2871212121212	0	0	1
329	0	0	10.5657	16.43423333	1	64	16	12	0.0072852149605751	15.5605306625366	328.665	5.39174780013055	14	1291.32879036026	28.1333332061768	13.9499998092651	66.4285736083984	233.805801391602	38	17	21	26.8166656494141	26.0666675567627	31.5499992370605	25.9166660308838	800	245	123.312034606934	575	0	86	7	255.5	129.283143939394	215.708333333333	33.8409090909091	4	6	1
339	1	1	10.5526	16.45903333	1	2141	752	77	0.0166857074946165	15.5605306625366	328.915625	5.04560870598223	110	517.967840984637	28.154167175293	13.9416666030884	66.7065353393555	233.661178588867	37.9000015258789	17	20.9000015258789	26.8500003814697	26.0833339691162	31.5666675567627	25.9166660308838	797	246	123.908416748047	575	0	84	7	259	133.599053030303	217.15	42.7462121212121	52	0	0
343	0	0	10.55391667	16.45931667	1	200	76	8	0.0166857074946165	15.5605306625366	329.11125	5.09780498816018	110	663.595181897276	28.154167175293	13.9416666030884	66.7065353393555	233.661178588867	37.9000015258789	17	20.9000015258789	26.8500003814697	26.0833339691162	31.5666675567627	25.9166660308838	797	246	123.908416748047	575	0	84	7	257	134.789583333333	217.266666666667	43.6666666666667	4	0	0
348	1	2	10.51616667	16.54566667	1	128	24	2	0.675484180450439	15.5605297088623	330.159375	4.50962138516344	200	635.924528190078	28.1916675567627	14.1833333969116	66.5884170532227	237.94416809082	38.2000007629395	16.8999996185303	21.3000011444092	26.783332824707	26.1833343505859	31.6833343505859	25.966667175293	803	248	124.410972595215	579	0	88	5	265	140.290151515152	232.758333333333	35.4522727272727	4	3	0
350	1	2	10.52916667	16.52901667	1	166	42	21	0	15.5605297088623	329.953205128205	3.86905487365689	20	1609.16167897933	28.1208324432373	13.9749994277954	66.5476150512695	235.047943115234	38	17	21	26.7999992370605	26.0666656494141	31.5499992370605	25.8666667938232	800	247	124.406867980957	578	0	86	5	257.75	142.811174242424	230.15	40.044696969697	4	0	0
351	0	0	10.55196667	16.48871667	0	205	45	16	0	15.5605306625366	329.866875	4.13852115286462	14	1594.89508455815	28.1416664123535	14.1499996185303	67.0616073608398	235.148239135742	38	16.8999996185303	21.1000003814697	26.8166656494141	26.0833339691162	31.5833339691162	25.8999996185303	797	246	124.048774719238	575	0	84	6	245.75	135.048674242424	213.008333333333	46.8863636363636	4	0	0
355	0	0	10.671381	16.821947	0	363	83	16	0	15.5605306625366	337.978125	1.5424439836755	20	928.348250449611	28.1749992370605	14.0666666030884	65.1234588623047	252.393081665039	38.0999984741211	16.5	21.5999984741211	26.7000007629395	26.0833339691162	31.8833332061768	25.7999992370605	784	246	126.357681274414	570	0	84	2	225	135.497537878788	214.683333333333	40.2901515151515	18	116	0
356	0	0	10.643144	16.961789	0	82	12	5	0	15.5605306625366	340.746875	1.7627378597941	20	4225.97398041422	28.1208343505859	14.1416673660278	66.3927993774414	245.083099365234	37.9000015258789	16.6000003814697	21.3000011444092	26.6500015258789	26.0499992370605	31.7000007629395	25.8333339691162	791	245	125.549415588379	572	0	86	2	240	142.332954545455	229.216666666667	47.4651515151515	12	118	1
363	0	0	10.641392	17.135056	0	169	33	24	0	15.560528755188	340.76	1.7981019803413	20	39.4736174984421	28.2541675567627	14.341667175293	66.7054290771484	244.62825012207	38.0999984741211	16.6000003814697	21.4999980926514	26.75	26.25	31.8500003814697	26	800	243	123.879096984863	573	0	87	2	240	148.78446969697	229.133333333333	63.2462121212121	10	112	1
375	0	0	10.686278	16.914767	0	180	36	0	0	15.5605306625366	340.12625	1.71599864352813	130	3484.23899409682	28.154167175293	14.1416664123535	66.0825500488281	246.221069335938	37.9000015258789	16.5	21.4000015258789	26.716667175293	26.0499992370605	31.75	25.8333339691162	787	246	126.109672546387	571	0	84	2	225	134.962310606061	213.583333333333	44.5492424242424	17	113	0
376	0	0	10.639731	16.962153	0	141	32	13	0	15.560528755188	340.805625	1.69916091844379	20	4417.65667222002	28.1000003814697	14.0500001907349	66.2735900878906	244.568267822266	37.7999992370605	16.6000003814697	21.1999988555908	26.6333332061768	26.033332824707	31.6833343505859	25.8166656494141	793	245	125.237487792969	572	0	86	2	225	133.206628787879	214.825	44.7431818181818	10	117	1
383	0	0	10.619878	16.831661	0	194	65	19	0	15.5605297088623	337.76375	1.56587624599171	20	1354.07401161431	28.0375003814697	14.0416669845581	65.9233245849609	246.946090698242	37.7999992370605	16.5	21.2999992370605	26.5666675567627	26	31.6666660308838	25.7000007629395	791	248	126.128601074219	574	0	86	2	225	139.020075757576	216.733333333333	52.2219696969697	10	133	0
403	0	0	10.651572	16.82172	0	172	72	13	0	15.5605297088623	337.863125	1.45969926203473	20	611.262563244582	28.1416664123535	14.0833339691162	65.5038757324219	251.367462158203	38	16.5	21.5	26.6666679382324	26.0499992370605	31.8333320617676	25.7666664123535	786	247	126.386566162109	571	0	84	2	225	137.287689393939	216.391666666667	44.9340909090909	0	0	0
418	0	0	10.52657	16.97798	0	133	46	10	0	15.5605297088623	339.77	1.5972459098587	20	3073.97380980523	28.1499996185303	13.6333341598511	65.5448760986328	240.60530090332	37.5999984741211	16.7999992370605	20.7999992370605	26.716667175293	26.1666660308838	31.716667175293	25.9166660308838	804	247	124.613273620605	578	0	90	2	225	143.570643939394	216.333333333333	63.7825757575758	10	139	1
423	0	0	10.45812	16.8737	0	55	12	7	0	15.5605297088623	337.14	1.49014691763852	20	860.075085034218	28.091667175293	14.1833333969116	66.2772521972656	245.086578369141	37.9000015258789	16.5	21.4000015258789	26.6166667938232	26.1166667938232	31.716667175293	25.7999992370605	810	250	124.878234863281	582	0	92	2	225	135.236363636364	219.216666666667	51.5204545454545	8	127	0
424	0	0	10.455	16.87397	0	48	8	6	0	15.5605297088623	337.160897435897	1.54484280232435	20	633.205394482822	28.091667175293	14.1833333969116	66.2772521972656	245.086578369141	37.9000015258789	16.5	21.4000015258789	26.6166667938232	26.1166667938232	31.716667175293	25.7999992370605	810	250	124.878234863281	582	0	92	2	240	144.306060606061	233.991666666667	54.9492424242424	8	127	0
432	0	0	10.41068	16.98819	0	462	114	6	0	15.5605306625366	339.065625	1.5577499719096	20	1168.25021463274	28.0249996185303	13.9499998092651	66.1137466430664	242.257339477539	37.5999984741211	16.5	21.0999984741211	26.533332824707	26.1000003814697	31.6166667938232	25.783332824707	824	249	123.188781738281	587	0	95	2	256	154.462310606061	249.533333333333	58.8909090909091	23	266	1
437	0	0	10.482864	16.845264	0	270	50	11	0	15.5605297088623	337.416875	1.38086276403855	20	2649.72940310602	28.1000003814697	13.8999996185303	66.1904754638672	243.646545410156	37.7000007629395	16.7000007629395	21	26.6000003814697	26.1333332061768	31.7000007629395	25.8333339691162	803	250	125.817665100098	580	0	90	1	240	144.702272727273	233.266666666667	52.3757575757576	10	80	0
452	0	0	10.48429	16.87702	0	79	16	1	0	15.5605297088623	337.750625	1.43604526412833	20	82.761743442776	28.0791664123535	13.9749994277954	65.9198150634766	245.629592895508	37.7999992370605	16.6000003814697	21.1999988555908	26.5499992370605	26.1166667938232	31.716667175293	25.8166656494141	805	250	125.472160339355	581	0	89	2	225	137.923295454545	219.25	58.3098484848485	8	125	0
454	1	1	10.5361	16.87604	1	58	19	11	0.0824897140264511	15.5605306625366	333.633125	4.44883668241111	20	515.157377281748	28.1000003814697	13.5166673660278	65.6148910522461	239.535522460938	37.7000007629395	17.1000003814697	20.6000003814697	26.75	26	31.5833320617676	25.783332824707	797	247	125.540969848633	576	0	88	2	289	156.252272727273	251.4	53.2840909090909	8	82	0
456	1	1	9.002281	18.07311	1	3995	755	286	0	20.1517734527588	369.25625	1.71170007177362	130	895.962670508106	27.5083332061768	13.0666666030884	70.6306381225586	196.3974609375	36.0999984741211	17.6000003814697	18.4999980926514	25.8833332061768	26.5833339691162	30.4499988555908	25.8833332061768	992	247	111.05583190918	657	1	138	657	228.75	118.728156565657	221.5	55.8348484848485	0	0	0
459	0	0	10.4656	16.73136	0	1400	230	50	0	15.5605297088623	332.495	3.30651752775497	20	1708.78621778265	28.1333332061768	14.1500005722046	66.7452850341797	240.740646362305	38	16.7999992370605	21.2000007629395	26.6666679382324	26.1499996185303	31.6833343505859	25.8833332061768	811	251	124.617919921875	580	0	98	1	257.5	130.130871212121	234.783333333333	30.4734848484848	13	106	0
464	0	0	10.478442	16.755208	0	70	17	2	0	15.5605297088623	333.791875	3.41662916207546	20	1872.0441916166	28.1041660308838	13.9250001907349	66.3095169067383	239.568389892578	37.9000015258789	16.8999996185303	21.0000019073486	26.6833324432373	26.0833320617676	31.6166667938232	25.8333320617676	799	250	126.19083404541	579	0	91	1	248.5	132.117234848485	233.466666666667	33.1272727272727	10	60	0
469	0	0	10.410078	16.76976	0	231	47	24	0	15.5605306625366	336.775625	1.28892171362923	20	2802.91289383744	28.0583343505859	14	66.350715637207	242.579284667969	37.7000007629395	16.6000003814697	21.1000003814697	26.5	26.1666679382324	31.6666679382324	25.8666667938232	808	251	125.69164276123	584	0	91	1	225	135.595643939394	219.083333333333	49.8242424242424	8	104	0
473	1	2	10.47974	16.67555	1	326	61	60	0.0853261202573776	15.5605297088623	330.361875	4.98625216756524	20	561.011946769546	28.1791667938232	14.1083335876465	66.5487365722656	236.330474853516	38.2000007629395	17	21.2000007629395	26.8166656494141	26.1499996185303	31.6333332061768	25.9166660308838	815	252	124.432731628418	583	0	97	2	252.75	117.083333333333	221.783333333333	18.1333333333333	10	147	0
484	0	0	10.487651	16.97223	1	214	71	8	0	15.5605297088623	339.116875	1.37500795949712	20	2222.45557670464	28.1041660308838	13.7916660308838	65.9888458251953	241.759231567383	37.5999984741211	16.7000007629395	20.8999977111816	26.6333332061768	26.1666660308838	31.7000007629395	25.8666667938232	812	249	124.309936523438	582	0	92	2	240	148.413825757576	231.591666666667	62.5969696969697	0	0	1
489	1	1	10.52	16.57194444	0	320	40	26	0	15.5605306625366	331.000641025641	4.25750662266799	20	1331.45808693755	28.125	14.1833333969116	66.5884246826172	238.913238525391	38.0999984741211	16.7999992370605	21.2999992370605	26.7333335876465	26.1000003814697	31.6333332061768	25.8666667938232	800	249	125.156295776367	579	0	87	4	241	133.427462121212	217.675	37.0181818181818	4	1	0
493	0	0	10.51833333	16.61055556	0	160	30	12	0	15.5605297088623	332.255128205128	2.68347985407656	20	2258.27631167803	28.1375007629395	14.3249998092651	66.6279067993164	240.483627319336	38.2000007629395	16.7000007629395	21.5	26.716667175293	26.1166667938232	31.6666660308838	25.8666667938232	802	250	125.263496398926	580	0	89	3	241.75	137.039015151515	230.466666666667	34.4310606060606	4	0	0
501	0	0	10.51055556	16.66666667	0	551	98	54	0	15.5605297088623	331.432692307692	4.40413042270373	20	1793.86380405277	28.158332824707	14.4333324432373	66.8209915161133	239.467514038086	38.2999992370605	16.7000007629395	21.5999984741211	26.7666664123535	26.1166667938232	31.6666660308838	25.8833332061768	802	251	125.872406005859	581	0	90	2	244	125.300378787879	217.416666666667	24.9181818181818	4	0	0
508	0	0	11.4033333	15.375	1	240	49	5	0	9.07238006591797	305.290598290598	3.25713342199164	20	1229.58856171113	28.1041660308838	14.5249996185303	65.7239761352539	257.703643798828	38.4000015258789	16.2999992370605	22.1000022888184	26.8999996185303	27.216667175293	31.6166667938232	25.4166660308838	591	196	133.286407470703	453	0	50	0	231.5	127.676136363636	209.283333333333	36.9378787878788	2	36	1
510	1	20	11.3336111	15.4872222	1	220	95	68	0	9.07238101959229	308.5675	3.00059510461903	20	647.251987351864	28.2250003814697	14.8166675567627	66.4424591064453	255.960754394531	38.5999984741211	16.2999992370605	22.2999992370605	26.8333339691162	27.5	31.7999992370605	25.716667175293	586	203	136.094436645508	454	0	47	0	240	148.00928030303	229.575	44.4787878787879	3	74	1
515	0	0	11.9375	15.34444444	0	140	40	6	0	48.9065322875977	298.971153846154	1.76009904145001	14	3916.3640644689	28.4750003814697	15.6000003814697	65	292.143341064453	39.7000007629395	15.6999998092651	24	27.466667175293	27.0499992370605	32.3166656494141	25.1666679382324	497	169	137.506851196289	391	0	86	0	240	157.446590909091	233.4	50.6280303030303	2	0	0
516	0	0	11.8777778	15.37166667	0	150	65	13	0	48.9065322875977	299.769230769231	1.53824935626659	30	4278.43658914884	28.4458332061768	15.6083335876465	65.3068313598633	288.951538085938	39.7000007629395	15.8000001907349	23.9000015258789	27.4333324432373	27.0499992370605	32.25	25.1833343505859	504	173	137.915191650391	397	0	88	0	225	145.346401515152	217.166666666667	45.7856060606061	2	0	0
518	0	0	11.8275	15.34222222	1	30	10	10	0.00467940326780081	48.9065361022949	297.735897435897	3.08082169420353	210	237.113918733958	28.4624996185303	15.3249998092651	64.9364471435547	286.880737304688	39.5999984741211	16	23.5999984741211	27.4833335876465	27.1000003814697	32.2000007629395	25.216667175293	525	176	135.28532409668	408	0	95	0	231.75	133.798295454545	218.225	32.7598484848485	2	0	0
527	0	0	11.8597222	15.41611111	0	100	20	1	0	48.9065361022949	300.5775	1.45570195012741	20	3632.56171782747	28.466667175293	15.716667175293	65.7601089477539	286.486053466797	39.7000007629395	15.8000001907349	23.9000015258789	27.4333324432373	27.1333332061768	32.2333335876465	25.2666664123535	503	173	137.85920715332	396	0	88	0	225	150.041856060606	219.166666666667	59.6007575757576	2	0	0
529	0	0	11.8327778	15.44694444	0	200	40	1	0	48.9065322875977	299.721875	1.49529894459555	14	2063.48780460137	28.4833335876465	15.7666664123535	65.9693145751953	285.381225585938	39.7999992370605	15.8999996185303	23.8999996185303	27.3999996185303	27.2000007629395	32.2666664123535	25.3500003814697	508	174	137.70539855957	400	0	89	0	225	144.320075757576	217.325	47.1886363636364	2	0	0
531	0	0	11.9236111	15.327222	0	90	28	1	0	48.9065361022949	299.0425	1.762139171302	30	2988.9814535377	28.470832824707	15.5749998092651	65.167366027832	291.551177978516	39.7000007629395	15.8000001907349	23.9000015258789	27.466667175293	27.0499992370605	32.3166656494141	25.1666660308838	501	170	137.36003112793	394	0	87	0	240	149.442803030303	232.791666666667	39.9795454545455	2	0	0
537	0	0	11.8030556	15.3475	0	20	8	0	0	48.9065322875977	298.780128205128	2.18185178519208	30	1805.15115460975	28.3666667938232	15.2333326339722	64.8226928710938	286.826965332031	39.5	16	23.5	27.3500003814697	27.0166664123535	32.1333312988281	25.1499996185303	527	176	134.878021240234	408	0	98	0	225.25	128.646022727273	215.2	28.8674242424242	2	0	0
539	0	0	11.8322222	15.36361111	0	110	25	3	0	48.9065361022949	300.26125	1.82450786668549	14	323.344704620269	28.466667175293	15.3666667938232	65.1129989624023	286.747680664062	39.5999984741211	16	23.5999984741211	27.4333343505859	27.1499996185303	32.216667175293	25.2666664123535	534	177	133.780670166016	412	0	97	0	240	133.615340909091	230.383333333333	27.2113636363636	2	0	0
548	0	0	11.7847222	15.35861111	1	94	22	3	0	48.9065322875977	300.213125	2.03784156235729	20	1104.5998400894	28.3666667938232	15.3833332061768	65.1836166381836	285.381195068359	39.5	15.8999996185303	23.6000003814697	27.3166656494141	27.0666675567627	32.1166687011719	25.2000007629395	522	176	136.107345581055	408	0	94	0	225	129.710227272727	214.625	30.8659090909091	4	0	0
551	0	0	12.0155556	15.30805556	0	167	36	7	0	48.9065322875977	298.263125	1.51255417157576	14	1508.96423727542	28.4916667938232	15.7166662216187	64.6776428222656	297.763122558594	40	15.6999998092651	24.2999992370605	27.5	27	32.4166679382324	25.1000003814697	488	166	138.265197753906	386	0	83	0	225	144.617992424242	219.375	38.905303030303	4	0	0
556	0	0	12.0452778	15.30555	0	3049	735	35	0	48.9065322875977	298.4875	1.47773765190405	14	3926.97284850713	28.533332824707	15.5833339691162	64.6611328125	297.476745605469	39.9000015258789	15.8000001907349	24.1000022888184	27.6333332061768	26.966667175293	32.4333343505859	25.0833339691162	485	164	137.971740722656	383	0	83	0	256	161.369318181818	249.5	37.6106060606061	10	0	0
569	0	0	9.885214	17.616139	0	131	30	11	0	20.1517696380615	352.576875	2.01193194547449	130	287.422232126089	27.716667175293	13.0166664123535	66.4115676879883	227.139633178711	36.7999992370605	17.2000007629395	19.5999984741211	26.283332824707	26.0166664123535	31.1166667938232	25.6666679382324	897	245	116.641342163086	616	1	109	4	226.25	130.508143939394	217.958333333333	46.8992424242424	10	128	0
571	0	0	9.799036	17.704933	0	61	16	9	0	20.1517715454102	354.2125	2.59693257262134	130	2847.59037890432	27.6958332061768	12.9916667938232	66.9673538208008	224.858093261719	36.7999992370605	17.3999996185303	19.3999996185303	26.1833343505859	26.1333332061768	31.0833320617676	25.7666664123535	908	245	115.900054931641	620	1	112	4	236.5	131.4125	210.075	51.9083333333333	10	165	0
573	0	0	10.74927	15.88559	0	52	12	3	0	28.1657104492188	325.5075	2.97097802819669	14	2423.21567693535	28.091667175293	13.9499988555908	67.7184448242188	226.764129638672	37.7999992370605	17.2000007629395	20.5999984741211	26.75	26.0166664123535	31.3666667938232	26.0166664123535	707	225	127.506813049316	519	0	68	4	241	143.025946969697	232.333333333333	47.1371212121212	23	330	1
581	1	2	9.878367	17.639917	1	1145	95	20	0.0868995636701584	20.1517715454102	350.144375	3.12203824626348	20	523.391769938177	27.783332824707	13.1166667938232	66.921760559082	224.745651245117	36.9000015258789	17.2999992370605	19.6000022888184	26.3666667938232	26.0833339691162	31.1499996185303	25.7666664123535	898	244	116.292755126953	614	1	111	4	241	125.873232323232	220.341666666667	42.7068181818182	20	145	0
584	1	1	9.969461	17.614381	0	85	25	16	0	20.1517715454102	350.151875	2.36321803565658	130	479.351985421426	27.7958335876465	13.125	66.6243591308594	226.850540161133	37	17.2999992370605	19.7000007629395	26.3500003814697	26.1000003814697	31.1999988555908	25.7666664123535	886	244	117.460441589355	611	1	106	4	242.5	139.860542929293	234.433333333333	54.0643939393939	11	126	0
589	0	0	9.750003	17.727486	0	115	18	14	0	20.1517715454102	357.459375	1.33957872252666	130	1624.01263972932	27.6333332061768	12.9166669845581	66.5807495117188	228.556060791016	36.7000007629395	17.2999992370605	19.4000015258789	26.0500011444092	26.1499996185303	31.0833320617676	25.716667175293	910	245	115.947204589844	622	1	112	4	225	135.099810606061	213.766666666667	51.0159090909091	12	156	0
595	0	0	9.83724	17.66919	1	1005	332	24	0.325268805027008	20.1517715454102	351.71	3.67550586172669	110	473.088286652183	27.7416667938232	13.1666669845581	67.1768646240234	224.173568725586	36.9000015258789	17.2999992370605	19.6000022888184	26.25	26.1666660308838	31.1166667938232	25.7999992370605	906	244	115.491577148438	616	1	115	4	261.75	131.879545454545	231.125	42.1348484848485	20	171	0
601	0	0	9.80338	17.52869	0	260	62	16	0	20.1517734527588	355.036875	1.97875273805849	60	3406.74215057943	27.6124992370605	13.0749998092651	66.3705596923828	233.073577880859	36.7999992370605	17.1000003814697	19.6999988555908	25.9833335876465	26.1166667938232	31.1499996185303	25.6499996185303	909	249	116.658355712891	624	1	111	4	240	137.020265151515	229.341666666667	56.2060606060606	12	131	0
605	0	0	9.81768	17.57532	0	30	8	12	0	20.1517715454102	354.8975	1.53450821019455	130	846.023920028882	27.5874996185303	13.0583343505859	66.2859573364258	232.751571655273	36.7000007629395	17	19.7000007629395	26.0166664123535	26.0166664123535	31.1000003814697	25.5833339691162	908	247	116.295722961426	622	1	111	4	240	140.004797979798	228.15	59.980303030303	8	144	0
609	0	0	9.944803	17.621211	0	61	14	6	0	20.1517715454102	349.89	2.86234530374983	130	1554.12895784137	27.779167175293	13.0583333969116	66.9658050537109	223.367385864258	36.9000015258789	17.3999996185303	19.5000019073486	26.3666667938232	26.0666675567627	31.1166667938232	25.7666664123535	889	244	117.155570983887	612	1	107	4	262.75	134.900378787879	221.291666666667	50.3681818181818	8	130	0
611	0	0	10.33583333	17.18611111	0	716	148	30	0	15.560528755188	343.571794871795	1.47546950037674	130	4785.93089755878	28.0791664123535	13.6916656494141	65.510368347168	242.453887939453	37.5999984741211	16.7000007629395	20.8999977111816	26.6000003814697	26.1666660308838	31.6999988555908	25.8500003814697	837	246	121.628143310547	592	0	96	2	225	136.64053030303	216.091666666667	57.0287878787879	16	0	1
617	0	0	10.45778	17.04833	0	58	10	7	0	15.5605306625366	340.99875	1.44915871305035	20	4190.01562906574	28.1375007629395	13.908332824707	65.9162750244141	243.096725463867	37.7999992370605	16.7000007629395	21.0999984741211	26.6833343505859	26.1666679382324	31.7333335876465	25.8666667938232	817	247	123.504859924316	584	0	92	2	225	140.531628787879	217	63.8181818181818	2	0	1
620	1	2	10.49166667	17.07361111	1	215	36	42	0.280877858400345	15.5605306625366	338.784615384615	4.25423840796858	130	756.647915809328	28.1458339691162	13.5916662216187	65.9789657592773	236.772384643555	37.5999984741211	17	20.5999984741211	26.7666664123535	26.1333332061768	31.6166667938232	25.8999996185303	815	246	123.150932312012	580	0	93	2	248.75	136.027651515152	220.608333333333	55.6939393939394	6	0	1
623	1	1	10.4175	17.16194444	1	1164	254	45	0.32255882024765	15.5605306625366	339.45641025641	3.96675051142715	20	627.044054893065	28.1124992370605	13.7083339691162	66.2238311767578	236.163711547852	37.7000007629395	17	20.7000007629395	26.7333335876465	26.1333332061768	31.5833339691162	25.8666667938232	834	245	121.150032043457	586	0	100	2	260.5	135.289962121212	236.616666666667	44.6765151515152	25	0	1
631	0	0	10.38055556	17.225	1	183	36	8	0.175643116235733	15.5605297088623	340.937179487179	3.75755331578127	130	228.222076479584	28	13.4499998092651	65.9313735961914	235.99885559082	37.5	17.1000003814697	20.3999996185303	26.6666679382324	26	31.4833335876465	25.75	837	244	120.66870880127	587	0	100	2	241.25	135.208143939394	218.066666666667	55.0659090909091	6	0	1
636	0	0	10.44222222	17.12972222	1	470	92	3	0.446185380220413	15.5605306625366	339.076875	4.53363114583432	110	562.146493619188	28.1124992370605	13.5583333969116	65.8171463012695	236.394577026367	37.7000007629395	17.1000003814697	20.6000003814697	26.7999992370605	26.0499992370605	31.5666656494141	25.8333320617676	833	246	121.380981445312	586	0	100	2	257.5	128.870833333333	222.191666666667	40.975	6	0	1
644	0	0	10.38888889	17.09388889	0	321	69	0	0	15.5605297088623	340.8475	1.4592205377739	20	2844.7420803014	28.1458339691162	14.1416664123535	66.3927993774414	243.883865356445	37.7999992370605	16.5	21.2999992370605	26.6666660308838	26.2000007629395	31.7666664123535	25.8833332061768	829	246	122.214508056641	588	0	96	2	240	137.600378787879	232.833333333333	47.6098484848485	6	0	1
645	0	0	10.38777778	17.09611111	0	363	73	0	0	15.5605297088623	340.913125	1.49690620597733	20	2820.91914187025	28.1458339691162	14.1416664123535	66.3927993774414	243.883865356445	37.7999992370605	16.5	21.2999992370605	26.6666660308838	26.2000007629395	31.7666664123535	25.8833332061768	829	246	122.214508056641	588	0	96	2	225	128.940340909091	218.058333333333	44.644696969697	6	0	1
652	0	0	10.35416667	17.15527778	0	89	14	9	0	15.5605306625366	342.820512820513	1.40231266644079	20	3322.63930682495	28.091667175293	13.9000005722046	66.1904830932617	241.113250732422	37.5999984741211	16.6000003814697	20.9999980926514	26.6333332061768	26.1666679382324	31.6833343505859	25.8500003814697	834	246	121.865051269531	590	0	96	2	240	145.103787878788	231.733333333333	57.9901515151515	3	0	1
655	0	0	10.24364	17.34807	0	66	17	16	0	15.5605297088623	346.174375	1.57734694153941	20	1032.67012962797	28.0041675567627	13.4750003814697	65.7317047119141	240.958847045898	37.2999992370605	16.7999992370605	20.5	26.4500007629395	26.216667175293	31.6166667938232	25.8333339691162	852	244	119.796287536621	596	0	100	3	225	134.75321969697	218.816666666667	55.2045454545455	10	151	1
657	0	0	10.21806	17.38833	0	256	63	48	0	15.560528755188	346.569375	1.58682414468849	20	1449.57427004936	28.0125007629395	13.5416669845581	65.7362365722656	241.793746948242	37.4000015258789	16.7999992370605	20.6000022888184	26.4166660308838	26.25	31.6333332061768	25.8666667938232	855	243	119.354232788086	597	0	100	3	225	135.711742424242	220.408333333333	52.6136363636364	10	78	1
660	0	0	9.92873	17.44427	0	218	48	24	0	20.1517715454102	351.0325	1.59115558952253	130	182.2140057266	27.6666660308838	13.1000003814697	65.8291473388672	238.283004760742	36.9000015258789	17	19.9000015258789	26.033332824707	26.0499992370605	31.2666664123535	25.6333332061768	892	246	117.266273498535	615	1	108	4	228.75	131.830303030303	216.533333333333	54.3962121212121	10	108	0
665	0	0	10.18735	17.49163	1	79	13	2	0	15.5991382598877	346.240625	3.76218964217513	110	689.227525558244	27.8999996185303	13.3499994277954	66.089111328125	235.883239746094	37.2999992370605	17.1000003814697	20.1999988555908	26.4833335876465	25.9833335876465	31.3999996185303	25.7000007629395	857	241	118.665863037109	595	0	102	3	239.25	128.302840909091	219.916666666667	47.2113636363636	8	114	1
670	0	0	10.28835	17.26518	0	352	73	15	0	15.5605297088623	345.436875	1.65687386476833	130	2379.28639400728	28.1375007629395	13.5249996185303	65.3381652832031	243.321014404297	37.5	16.7999992370605	20.7000007629395	26.5666675567627	26.3333339691162	31.783332824707	25.9500007629395	845	245	120.499168395996	593	0	99	2	225	134.964015151515	218.875	55.8810606060606	10	147	1
680	0	0	10.23863	17.43802	1	288	75	2	0.118795447051525	15.5605297088623	344.8775	3.81334265951793	110	844.974023139192	27.9249992370605	13.4666662216187	66.013069152832	235.260986328125	37.4000015258789	17	20.4000015258789	26.4833335876465	26.033332824707	31.4166660308838	25.75	855	242	119.063507080078	596	0	100	3	240	132.45946969697	222.241666666667	48.8878787878788	6	97	1
683	0	0	10.35935	17.31151	1	166	38	10	0.340490400791168	15.5605297088623	342.2025	3.98938475760551	130	156.226000452046	27.9249992370605	13.4166669845581	66.0919570922852	236.599990844727	37.2999992370605	17	20.2999992370605	26.5166664123535	25.966667175293	31.4166679382324	25.7000007629395	832	241	120.936431884766	586	0	95	3	241.5	134.87821969697	218.866666666667	46.5545454545455	10	85	1
684	0	0	10.29257	17.25763	0	175	32	10	0	15.5605297088623	345.185	1.61125652589684	130	2589.47447913981	28.1458339691162	13.5416660308838	65.1041717529297	243.781356811523	37.5999984741211	16.7999992370605	20.7999992370605	26.5833339691162	26.3333339691162	31.7999992370605	25.9500007629395	841	245	120.994361877441	592	0	98	2	225	134.977462121212	218.208333333333	54.2348484848485	10	144	1
685	0	0	10.27107	17.29602	0	307	63	43	0	15.5605297088623	346.045625	1.78024553242589	130	665.389294316149	28.1124992370605	13.5749998092651	65.579704284668	243.236938476562	37.5	16.7999992370605	20.7000007629395	26.5499992370605	26.3166656494141	31.75	25.8999996185303	846	245	120.509399414062	594	0	98	3	225	135.234848484848	218.775	53.8477272727273	9	148	0
691	0	0	10.09	17.46638	0	188	43	15	0	17.7926330566406	349.23141025641	1.58153652876329	20	1851.13983130037	27.8166675567627	13.2666664123535	66.0033187866211	234.649963378906	37	16.8999996185303	20.1000003814697	26.283332824707	26.1333332061768	31.3500003814697	25.7333335876465	873	245	118.437858581543	606	1	103	4	240	143.990151515152	234.016666666667	61.7189393939394	6	84	0
695	0	0	11.48982	15.27035	0	84	16	4	0	48.9065284729004	304.9825	1.46065985243068	30	4620.58984842794	28.1083335876465	15.0500001907349	65.7205200195312	269.720672607422	39.2000007629395	16.2999992370605	22.9000015258789	27	27.0500011444092	31.6833343505859	25.2000007629395	587	192	133.94059753418	454	0	45	0	240	150.723106060606	226.8	46.0674242424242	8	144	0
699	1	1	11.46848	15.33454	0	476	150	2	0	48.9065322875977	304.1925	3.00226201983977	14	1975.31996450083	28.1208343505859	14.4749994277954	65.2027053833008	263.27880859375	38.5999984741211	16.3999996185303	22.1999988555908	27.0166664123535	27.0833320617676	31.6499996185303	25.283332824707	579	193	134.919174194336	449	0	45	0	227.75	137.055681818182	211.708333333333	42.5643939393939	12	131	1
702	0	0	11.48738	15.19554	1	124	32	3	0	48.9065322875977	303.079375	1.44373728400141	130	1636.93118211393	27.8624992370605	14.6416664123535	62.839771270752	279.424133300781	39.5999984741211	16.2999992370605	23.2999992370605	27	26.6000003814697	31.5	24.6833324432373	585	191	133.991516113281	452	0	114	0	281.5	169.860606060606	251.1	56.1924242424242	8	109	0
705	0	0	11.46309	15.31309	0	339	75	0	0	48.9065322875977	306.031875	1.43209315029416	14	3324.33707966772	28.1875	14.875	65.8185882568359	261.717437744141	38.7999992370605	16.2000007629395	22.5999984741211	27.0666656494141	27.1666660308838	31.6999988555908	25.3666667938232	586	194	134.299240112305	453	0	46	0	240	146.248106060606	224.275	42.0424242424242	8	117	1
708	0	0	11.43514	15.34401	0	35	7	1	0	48.9065322875977	304.48625	3.14260774312385	20	491.33072238942	28.1041660308838	14.4250001907349	65.5681838989258	257.800659179688	38.5	16.5	22	27.0166664123535	27.1000003814697	31.5666675567627	25.3333320617676	584	196	135.212677001953	453	0	46	0	229.25	138.677272727273	209.741666666667	47.4674242424242	8	108	1
727	0	0	11.48232	15.2665	0	32	5	4	0	48.9065322875977	305.2125	1.38962248710231	30	5393.36427732657	28.0666656494141	15.0666666030884	65.7933044433594	270.616607666016	39.2999992370605	16.3999996185303	22.8999996185303	26.9833335876465	26.9833335876465	31.6333332061768	25.1333332061768	587	191	133.520446777344	453	0	46	0	225	142.731818181818	212.325	46.0189393939394	6	0	0
732	0	0	11.49199	15.22337	1	528	88	3	0	48.9065361022949	304.44125	2.01502757985896	20	958.269049602787	27.9416675567627	14.8166666030884	64.7015991210938	277.986541748047	39.5	16.6000003814697	22.8999996185303	27	26.7333335876465	31.5666656494141	24.8333339691162	585	190	133.755554199219	452	0	113	0	225	147.29678030303	217.291666666667	47.0787878787879	11	139	0
736	1	11	11.6755556	15.3038889	1	750	235	30	0.0227080471813679	48.9065322875977	302.028125	2.90948873297433	110	711.503402706311	28.1875	15.091667175293	65.3318939208984	278.487152099609	39.0999984741211	16	23.0999984741211	27.1666679382324	26.9166660308838	31.8333320617676	25.0833339691162	543	183	135.84326171875	424	0	99	0	226.25	140.869318181818	214.391666666667	43.4189393939394	5	30	1
738	0	0	11.6636121	15.29166667	0	315	18	6	0.0924725383520126	48.9065322875977	302.33782051282	2.95301767679279	14	1056.55064364293	28.154167175293	14.8916664123535	65.0291137695312	277.926208496094	39	16.1000003814697	22.8999996185303	27.1499996185303	26.8666667938232	31.783332824707	25.033332824707	547	184	135.708312988281	427	0	100	0	227.5	141.233712121212	214.983333333333	43.4265151515152	0	0	0
739	0	0	11.7047222	15.30583333	0	262	42	10	0	48.9065361022949	302.121794871795	1.38415364672477	14	2503.68774705932	28.2291660308838	15.1916666030884	65.2002868652344	279.638214111328	39.2999992370605	16	23.2999992370605	27.216667175293	26.9500007629395	31.8999996185303	25.1166667938232	536	181	136.043334960938	419	0	97	0	240	153.628409090909	230.408333333333	48.7886363636364	2	13	0
740	1	1	11.7008333	15.3197222	1	213	47	21	0	48.9065361022949	300.992307692308	2.67527434312324	14	1121.14562963008	28.220832824707	15.2416667938232	65.4148788452148	280.927490234375	39.2999992370605	16	23.2999992370605	27.1666660308838	26.966667175293	31.9166660308838	25.1166667938232	536	182	136.561447143555	420	0	97	0	229.5	142.236174242424	214.191666666667	43.7530303030303	2	12	0
741	0	0	11.7130556	15.307222	0	110	15	6	0	48.9065361022949	301.885625	1.36196648446851	14	3040.05490644069	28.2333335876465	15.2000007629395	65.2360534667969	280.319091796875	39.2999992370605	16	23.2999992370605	27.216667175293	26.9500007629395	31.9166679382324	25.1166667938232	535	181	136.372680664062	419	0	97	0	225	144.082575757576	216.641666666667	44.630303030303	2	11	0
742	0	0	11.7	15.32388	1	725	300	23	0.0536060072481632	48.9065322875977	300.335897435897	2.89765446093515	200	733.734669092411	28.220832824707	15.2416667938232	65.4148788452148	280.927490234375	39.2999992370605	16	23.2999992370605	27.1666660308838	26.966667175293	31.9166660308838	25.1166667938232	536	182	136.561447143555	420	0	97	0	231	140.750189393939	213.6	42.0757575757576	2	12	0
744	0	0	11.31854	15.37709	0	287	60	5	0	48.9065322875977	306.585625	1.80650436496508	14	2481.67191996236	28.1291675567627	14.5749998092651	66.5525054931641	249.840484619141	38.4000015258789	16.5	21.9000015258789	27	27.2000007629395	31.5	25.466667175293	598	202	134.924880981445	462	0	48	0	225	132.606818181818	211.875	34.3106060606061	10	168	1
751	0	0	11.2469	15.37919	0	60	10	0	0	48.9065322875977	307.449375	1.81610806801156	14	2626.64036452561	28.1833324432373	14.9166660308838	67.1921920776367	248.800155639648	38.5999984741211	16.3999996185303	22.1999988555908	26.9833335876465	27.3500003814697	31.5833320617676	25.5833320617676	606	204	134.310195922852	465	0	51	0	225	132.601515151515	212.675	33.5227272727273	10	152	1
754	0	0	11.33583	15.3483	0	158	39	3	0	48.9065361022949	307.33875	1.31199247908124	14	3987.59297640841	28.1749992370605	14.8833332061768	66.4434509277344	253.883483886719	38.7000007629395	16.2999992370605	22.4000015258789	26.9833335876465	27.3166675567627	31.6499996185303	25.533332824707	597	200	134.503173828125	460	0	49	0	240	142.246022727273	224.775	35.6507575757576	10	158	1
755	0	0	11.34379	15.34472	0	163	32	0	0	48.9065322875977	307.24375	1.30782450680046	14	4638.78593473658	28.1708335876465	14.8583335876465	66.3318405151367	254.767791748047	38.7000007629395	16.2999992370605	22.4000015258789	26.9833335876465	27.2999992370605	31.6499996185303	25.5166664123535	597	200	134.503173828125	460	0	49	0	240	142.975	224.725	36.625	10	155	1
759	0	0	11.31978	15.34886	0	286	52	7	0	48.9065361022949	307.328125	1.47752272579926	14	2445.68202795617	28.1791667938232	14.875	66.7040328979492	252.248611450195	38.7000007629395	16.3999996185303	22.3000011444092	26.9833335876465	27.3333320617676	31.6333332061768	25.5666656494141	598	200	134.533203125	461	0	49	0	225	132.814772727273	210.716666666667	31.9007575757576	10	135	1
767	0	0	11.26275	15.34202	1	294	73	0	0	48.9065361022949	306.600625	1.31423137686823	20	188.82462089903	28.125	14.8000001907349	66.3677139282227	254.277053833008	38.7999992370605	16.5	22.2999992370605	26.9333324432373	27.2999992370605	31.6000003814697	25.5	603	203	134.907974243164	465	0	49	0	225	138.40946969697	210.033333333333	48.6295454545455	13	163	1
769	1	2	11.25852	15.40943	0	306	68	13	0.109486281871796	22.9853286743164	306.21625	3.12018760159838	110	562.487721096549	28.095832824707	14.5750007629395	66.8578033447266	247.031997680664	38.2999992370605	16.5	21.7999992370605	26.9333343505859	27.216667175293	31.4500007629395	25.4833335876465	604	205	134.548553466797	464	0	50	0	233.25	131.419507575758	214.95	32.044696969697	10	179	1
772	0	0	11.34026	15.32222	0	297	69	4	0	48.9065361022949	306.521875	1.42374098183785	14	3650.91706945039	28.154167175293	14.8916664123535	66.4806518554688	257.350677490234	38.7999992370605	16.3999996185303	22.3999996185303	26.966667175293	27.283332824707	31.6666660308838	25.4833335876465	598	200	134.331695556641	460	0	49	0	240	147.795454545455	224.1	44.4318181818182	10	110	1
773	0	0	11.33804	15.27852	1	1214	147	11	0	48.9065361022949	305.656875	1.57819419589288	180	170.653625812986	27.9833335876465	14.5333337783813	65.1718978881836	263.708984375	39.0999984741211	16.7999992370605	22.2999992370605	26.966667175293	26.966667175293	31.4833335876465	25.1166667938232	598	198	134.30549621582	461	0	49	0	246	156.197537878788	225.45	57.1234848484848	18	327	1
775	0	0	11.33863	15.27887	1	495	61	3	0	48.9065361022949	305.701875	1.57624532598984	180	105.414898375976	27.9833335876465	14.5333337783813	65.1718978881836	263.708984375	39.0999984741211	16.7999992370605	22.2999992370605	26.966667175293	26.966667175293	31.4833335876465	25.1166667938232	598	198	134.30549621582	461	0	49	0	244.5	156.244886363636	225.333333333333	57.4878787878788	14	121	1
776	0	0	11.34694	15.28472	1	56	11	8	0	48.9065322875977	306.126875	1.49153214915736	30	897.261956134208	28.0541667938232	14.625	65.5829620361328	262.006744384766	39	16.7000007629395	22.2999992370605	26.9500007629395	27.1166667938232	31.5833320617676	25.283332824707	596	198	134.519760131836	460	0	48	0	225	145.867613636364	210.616666666667	54.1537878787879	2	60	1
777	0	0	11.22931	15.37694	0	82	12	0	0	48.9065322875977	307.34375	2.26937320018129	14	2396.50044833474	28.1375007629395	14.7749996185303	67.1590881347656	247.525238037109	38.5	16.5	22	26.9333343505859	27.3166675567627	31.533332824707	25.5666675567627	611	205	133.997024536133	468	0	51	0	225.25	131.503598484848	212.541666666667	33.1060606060606	10	157	1
784	0	0	11.25428	15.24747	0	116	24	3	0	48.9065361022949	306.320625	1.3866421112134	130	3134.78888081935	27.8041667938232	14.0416660308838	62.6860160827637	263.537628173828	39.0999984741211	16.7000007629395	22.3999977111816	27.0666656494141	26.5833339691162	31.1499996185303	24.7333335876465	607	201	134.088012695312	466	0	50	0	328.5	154.167803030303	234.05	45.4045454545455	10	130	1
792	1	5	11.24396	15.31586	1	285	81	19	0	48.9065322875977	306.694375	1.33025348837715	20	2026.82734640083	28.0416660308838	14.4333333969116	65.3092041015625	259.263275146484	39	16.8999996185303	22.1000003814697	26.9500007629395	27.1666660308838	31.5500011444092	25.3166656494141	606	203	134.422439575195	466	0	49	0	232.5	138.456060606061	211.45	43.1575757575758	20	444	1
795	0	0	11.30082	15.37221	0	847	261	0	0	48.9065322875977	307.205	1.56987748632697	14	3202.85411150348	28.1625003814697	14.7749996185303	66.5540542602539	250.682022094727	38.5999984741211	16.3999996185303	22.1999988555908	27.033332824707	27.2666664123535	31.5666656494141	25.5	601	202	134.53059387207	463	0	49	0	225	131.176325757576	211.675	35.0219696969697	23	182	1
807	0	0	11.20468	15.35351	0	234	49	3	0	28.1657104492188	308.73375	1.4808718887768	20	155.749042963795	28.095832824707	14.7416667938232	67.0075836181641	248.664199829102	38.5999984741211	16.6000003814697	21.9999980926514	26.8166656494141	27.3166656494141	31.5166664123535	25.5666675567627	612	205	134.029693603516	469	0	51	0	240	143.369507575758	224.666666666667	41.419696969697	10	177	1
808	0	0	11.21159	15.34455	0	183	40	6	0	42.0936889648438	308.645625	1.42260614350027	20	817.766791320353	28.1083335876465	14.8166666030884	66.7417373657227	251.077987670898	38.7000007629395	16.5	22.2000007629395	26.8333339691162	27.3500003814697	31.5666675567627	25.5666656494141	610	204	133.824584960938	467	0	51	0	225	135.655303030303	210.433333333333	42.0462121212121	10	165	1
809	0	0	11.25033	15.37662	0	302	64	13	0	48.9065322875977	307.441875	1.53071418399082	30	3022.81926875609	28.2124996185303	14.9583339691162	67.0777282714844	248.066375732422	38.7000007629395	16.3999996185303	22.3000011444092	27.0166664123535	27.3666667938232	31.6000003814697	25.6166667938232	607	204	133.929946899414	465	0	51	0	225	132.912310606061	212.516666666667	33.8659090909091	10	88	1
815	0	0	11.31205	15.31114	0	280	52	1	0	48.9065284729004	306.138125	1.6932478893045	20	646.170722514972	28.0833339691162	14.6999998092651	65.9192810058594	257.817169189453	38.9000015258789	16.6000003814697	22.3000011444092	26.9333343505859	27.2000007629395	31.6000003814697	25.3999996185303	599	200	134.361633300781	461	0	49	0	225	139.947537878788	209.433333333333	43.8151515151515	10	179	1
816	0	0	11.26534	15.38197	0	239	36	2	0	48.9065322875977	307.624375	1.55556845884192	14	3433.57942154818	28.1916656494141	14.9166660308838	67.1921920776367	248.950836181641	38.5999984741211	16.3999996185303	22.1999988555908	27	27.3500003814697	31.5833320617676	25.5833320617676	606	204	134.172317504883	465	0	50	0	240	142.255681818182	226.233333333333	36.2893939393939	10	150	1
822	0	0	11.9730556	15.16944444	1	443	64	63	0.00350788841024041	48.9065361022949	297.294375	2.88494717187166	14	905.095589412505	28.3625011444092	15.4416666030884	64.6094818115234	295.812652587891	39.7000007629395	15.8000001907349	23.9000015258789	27.3333339691162	26.9166660308838	32.2666664123535	25	500	169	138.316757202148	395	0	86	0	227.75	143.476515151515	219.308333333333	43.4393939393939	4	0	0
840	0	0	11.8077778	15.28194444	0	142	44	1	0	48.9065322875977	300.74	1.52236608575661	14	4915.65805805914	28.2999992370605	15.2833337783813	65.0354537963867	286.102355957031	39.4000015258789	15.8999996185303	23.5000019073486	27.3166675567627	26.9166660308838	32.033332824707	25.0499992370605	521	176	136.615768432617	408	0	93	0	225	142.963636363636	219.891666666667	43.6545454545455	3	0	0
855	0	0	11.8986111	15.23333333	0	576	116	10	0	48.9065361022949	298.897435897436	1.58196817670792	14	2041.88243432681	28.375	15.6000003814697	65	290.027435302734	39.7000007629395	15.6999998092651	24	27.3666667938232	26.966667175293	32.1833343505859	25.0833339691162	512	172	136.908660888672	402	0	90	0	225	139.962878787879	218.75	36.4515151515152	4	0	0
856	0	0	11.8111111	15.20194444	0	223	32	1	0	48.9065322875977	299.7875	1.62180074254834	14	1603.70956832992	28.1875	15.4749994277954	65.0210037231445	290.118499755859	39.5	15.6999998092651	23.7999992370605	27.1333332061768	26.8500003814697	32	24.9500007629395	524	176	136.653335571289	411	0	93	0	240	151.310984848485	233.266666666667	44.7772727272727	1	0	0
858	0	0	11.8338889	15.26444444	1	150	20	3	0	48.9065322875977	300.17	1.51782405721741	30	2376.35201719892	28.345832824707	15.5583333969116	65.0976333618164	287.049682617188	39.5999984741211	15.6999998092651	23.8999977111816	27.3500003814697	27	32.0999984741211	25.1000003814697	518	175	136.945266723633	407	0	91	0	225	141.910606060606	220.541666666667	42.6924242424242	3	0	0
861	1	5	11.38777	15.35417	0	240	47	23	0	48.9065322875977	305.6975	2.74580696880602	14	260.219061758577	28.1083335876465	14.5166664123535	65.6862716674805	256.513641357422	38.5	16.3999996185303	22.1000003814697	26.9333343505859	27.2000007629395	31.6000003814697	25.4166660308838	590	198	134.853073120117	456	0	47	0	229.25	136.788257575758	210.366666666667	41.7863636363636	6	227	1
866	0	0	11.42444	15.30666	0	104	23	0	0	48.9065284729004	305.8	1.53100129918669	14	2339.99834535133	28.1875	14.9750003814697	66.2610549926758	259.826202392578	38.9000015258789	16.2999992370605	22.6000022888184	27	27.25	31.716667175293	25.466667175293	591	195	134.035232543945	456	0	47	0	225	137.177272727273	210.841666666667	38.8090909090909	3	146	1
869	0	0	11.36722	15.33277	0	1104	308	0	0	48.9065322875977	306.930625	1.49154367970495	14	2753.62948917096	28.1499996185303	14.7333335876465	66.0687561035156	255.929702758789	38.7000007629395	16.3999996185303	22.3000011444092	26.9833335876465	27.25	31.6333332061768	25.466667175293	593	198	134.659637451172	458	0	47	0	225	135.716287878788	210.8	40.0901515151515	15	165	1
874	0	0	11.44194	15.3186	0	100	25	3	0	48.9065322875977	306.146875	1.44926376577531	14	1003.82779623746	28.1499996185303	14.7333335876465	65.773811340332	259.562591552734	38.7000007629395	16.2999992370605	22.4000015258789	27.033332824707	27.1499996185303	31.6333332061768	25.3666667938232	587	195	134.470718383789	454	0	46	0	240	145.22178030303	224.291666666667	40.0621212121212	3	157	1
875	0	0	11.43694	15.31333	0	52	11	10	0	48.9065322875977	305.91875	1.58033520165612	14	1284.07964184148	28.1791667938232	14.875	66.1111145019531	258.496154785156	38.7999992370605	16.2999992370605	22.5	27.033332824707	27.2000007629395	31.6666660308838	25.4333343505859	589	195	134.325759887695	455	0	46	0	225	136.286553030303	210.391666666667	37.0212121212121	3	220	1
877	1	1	11.42111	15.321388	0	913	263	30	0	48.9065284729004	306.15875	1.4924612517139	14	1630.29409052978	28.1291675567627	14.7083339691162	65.9566497802734	258.469787597656	38.7000007629395	16.3999996185303	22.3000011444092	27	27.1499996185303	31.6166667938232	25.3833332061768	592	197	134.415878295898	457	0	47	0	225	136.222727272727	210.541666666667	39.6909090909091	12	190	1
878	0	0	11.42888	15.32194	0	1339	375	12	0	48.9065322875977	306.2425	1.57169896880106	14	796.147397165446	28.1375007629395	14.7250003814697	66.0313873291016	257.991607666016	38.7000007629395	16.3999996185303	22.3000011444092	27.0166664123535	27.1499996185303	31.6166667938232	25.3833332061768	590	196	134.496337890625	456	0	46	0	225	136.042992424242	210.166666666667	39.1136363636364	18	180	1
885	0	0	11.41388	15.35305	0	471	101	0	0.242286503314972	48.9065322875977	304.994375	3.12837178947104	110	357.647789761906	28.1041660308838	14.4750003814697	65.7954483032227	257.182830810547	38.4000015258789	16.3999996185303	22.0000019073486	26.966667175293	27.1666660308838	31.5833339691162	25.3666667938232	583	196	135.259963989258	452	0	46	0	231	138.087310606061	209.758333333333	48.6992424242424	6	129	1
890	0	0	11.35111	15.32305	0	104	27	11	0	48.9065361022949	306.646875	1.5272149407654	14	4261.24009958331	28.1375007629395	14.8583335876465	66.3318481445312	257.612518310547	38.7999992370605	16.3999996185303	22.3999996185303	26.9333343505859	27.25	31.6499996185303	25.466667175293	597	199	134.282562255859	460	0	49	0	256	157.177083333333	239.566666666667	47.0833333333333	3	169	1
892	0	0	11.38888	15.3125	0	85	19	0	0	48.9065322875977	306.054487179487	1.40656588015079	14	4109.15549526819	28.125	14.75	65.8482131958008	258.962097167969	38.7999992370605	16.3999996185303	22.3999996185303	26.9333324432373	27.2333335876465	31.6499996185303	25.4333343505859	593	197	134.4443359375	458	0	47	0	225	138.275757575758	211.025	42.869696969697	3	166	1
913	0	0	11.65503	15.2091	0	84	12	2	0	48.9065322875977	302.095625	1.50179575123384	14	1753.35424711296	28.0791664123535	15.3416662216187	65.0070571899414	285.947052001953	39.5	15.8999996185303	23.6000003814697	27	26.8166656494141	31.8500003814697	24.9333324432373	554	184	134.888122558594	430	0	104	0	225	143.550378787879	218.316666666667	47.6681818181818	10	113	0
916	0	0	11.55146	15.29887	1	135	27	4	0	48.9065361022949	303.12375	3.35678096157837	30	807.640309883294	28.1000003814697	14.7166662216187	65.1179885864258	270.496185302734	38.7000007629395	16.1000003814697	22.6000003814697	27.033332824707	26.9500007629395	31.6499996185303	25.1333332061768	567	187	134.589233398438	440	0	43	0	242.25	145.805681818182	226.766666666667	44.2393939393939	10	90	0
917	0	0	11.61605	15.19102	1	193	45	11	0	48.9065361022949	304.04	1.57954403217938	20	4851.9113076009	27.9541664123535	14.9749994277954	64.5474166870117	285.994720458984	39.5999984741211	16.3999996185303	23.1999988555908	27	26.6499996185303	31.7000007629395	24.7333335876465	559	186	135.602249145508	436	0	104	0	240.5	154.400189393939	229.458333333333	51.4424242424242	10	108	0
929	0	0	11.63461	15.25271	0	44	11	4	0	48.9065322875977	302.98875	1.39547143479483	20	3990.10351191884	28.158332824707	15.6000003814697	65.8227844238281	280.104187011719	39.4000015258789	15.6999998092651	23.7000007629395	27.0666675567627	26.9500007629395	31.8333339691162	25.0833339691162	555	185	134.96826171875	431	0	104	0	256	162.689962121212	246.383333333333	51.2848484848485	10	110	0
930	0	0	11.5546	15.28912	1	96	15	5	0	48.9065322875977	303.574375	3.00314087978568	14	1458.06005139826	28.091667175293	14.7833337783813	65.1248245239258	270.998413085938	38.7999992370605	16.1000003814697	22.6999988555908	27.033332824707	26.9500007629395	31.6499996185303	25.1166667938232	570	188	134.538681030273	442	0	43	0	227.5	138.586363636364	213.2	42.7787878787879	10	112	0
936	0	0	11.64848	15.27151	0	801	117	8	0	48.9065322875977	303.11125	1.6032716511846	20	1767.30798969338	28.1375007629395	15.3083333969116	65.4202270507812	279.106750488281	39.2000007629395	15.8000001907349	23.4000015258789	27.0833320617676	26.8999996185303	31.783332824707	25.033332824707	552	185	135.494583129883	430	0	102	0	225	139.431439393939	215.825	40.0924242424242	10	111	0
941	0	0	11.54825	15.24031	0	177	45	12	0	48.9065322875977	304.69625	1.77156638802134	14	4305.53655633092	28.0083332061768	15.0500001907349	65.1515121459961	279.925598144531	39.4000015258789	16.2999992370605	23.1000022888184	26.9499988555908	26.7999992370605	31.6666660308838	24.9166660308838	576	189	134.451904296875	447	0	109	0	225	141.979545454545	216.666666666667	41.5765151515152	10	96	0
946	0	0	11.52321	15.29027	0	277	34	0	0	48.9065361022949	304.08875	2.14009016835867	14	2566.36446038484	28.0750007629395	14.6333332061768	65.3273773193359	266.496643066406	38.7000007629395	16.2999992370605	22.4000015258789	27.0666656494141	26.9166679382324	31.5666656494141	25.1166667938232	581	190	133.876831054688	449	0	45	0	225	136.727840909091	211.258333333333	38.0113636363636	10	109	0
952	0	0	11.58567	15.28254	0	897	201	0	0	48.9065322875977	303.291875	3.30904481616253	200	580.719710435872	28.0833339691162	14.9333343505859	65.2110595703125	274.154357910156	38.9000015258789	16	22.9000015258789	27.0166664123535	26.9166660308838	31.6666660308838	25.0666675567627	565	187	134.736083984375	439	0	43	0	232	137.471212121212	214.541666666667	38.0931818181818	12	118	0
955	0	0	11.58647	15.28022	0	894	204	4	0	48.9065322875977	303.399375	3.27304447295652	110	808.803448094505	28.0833339691162	14.9333343505859	65.2110595703125	274.154357910156	38.9000015258789	16	22.9000015258789	27.0166664123535	26.9166660308838	31.6666660308838	25.0666675567627	565	187	134.736083984375	439	0	43	0	232.25	137.36553030303	214.825	37.6204545454545	12	94	0
962	0	0	11.59511	15.28208	1	599	107	10	0	48.9065322875977	303.016875	3.05756163655794	200	818.014153108356	28.1000003814697	14.966667175293	65.3566207885742	274.756103515625	38.9000015258789	16	22.9000015258789	27.033332824707	26.9333324432373	31.6833343505859	25.0833339691162	565	187	134.470260620117	438	0	43	0	230.5	136.65321969697	214.733333333333	36.3128787878788	16	122	0
972	0	0	11.56388	15.26173	0	72	11	4	0	48.9065322875977	304.31625	1.85866755787087	14	1902.39982430053	28.0874996185303	15.0583333969116	65.1875915527344	275.335510253906	39.0999984741211	16	23.0999984741211	27.0166664123535	26.9333343505859	31.7000007629395	25.0666675567627	573	188	134.190185546875	444	0	44	0	225	139.720454545455	215.35	41.2401515151515	10	94	0
973	0	0	11.60872	15.2399	0	69	11	4	0	48.9065361022949	303.66625	1.63371634033434	14	1195.08698877473	28.0750007629395	15.3666667938232	65.3900756835938	279.321411132812	39.2999992370605	15.8000001907349	23.5	27.0166664123535	26.8666667938232	31.7333335876465	25	561	186	134.841445922852	436	0	105	0	225	141.480871212121	216.341666666667	42.1568181818182	10	92	0
974	0	0	11.7286111	15.27722222	0	74	30	0	0	48.9065322875977	301.295	1.52624732409559	20	3184.49273731111	28.2416667938232	15.3833332061768	65.1836166381836	284.308044433594	39.5	15.8999996185303	23.6000003814697	27.1999988555908	26.9500007629395	31.9833335876465	25.0833320617676	533	180	135.987976074219	416	0	97	0	225	141.77178030303	218.058333333333	41.7537878787879	4	0	0
975	0	0	11.7766667	15.22694444	0	79	31	4	0	48.9065322875977	300.902564102564	1.48871955597757	14	2740.25735803631	28.220832824707	15.4916667938232	65.0910339355469	287.935119628906	39.5	15.6999998092651	23.7999992370605	27.1833343505859	26.8999996185303	32	25	527	177	136.038970947266	412	0	95	0	225	141.879356060606	219.833333333333	41.1007575757576	4	0	0
989	0	0	12.11666667	15.2225	1	231	48	4	0	48.9065322875977	296.834976988823	1.29665034653937	110	3519.62350681803	28.6041660308838	15.6416664123535	64.3689956665039	302.365356445312	40	15.6999998092651	24.2999992370605	27.8166656494141	26.9166660308838	32.533332824707	25	476	161	138.961959838867	378	0	79	0	225	142.167045454545	217.858333333333	32.3348484848485	4	0	0
994	0	0	11.93722	15.244722	1	98	35	5	0	48.9065322875977	297.781875	2.34685722214587	14	1828.59051053604	28.3166675567627	15.216667175293	64.4774017333984	291.472229003906	39.4000015258789	15.8000001907349	23.6000022888184	27.3833332061768	26.8500003814697	32.1500015258789	24.966667175293	509	171	136.737930297852	399	0	90	0	225.5	130.695075757576	217.15	26.0636363636364	4	0	0
999	0	0	11.8986111	15.23333332	1	540	131	5	0	48.9065361022949	298.897435897436	1.58196817670792	14	2041.88134532198	28.375	15.6000003814697	65	290.027435302734	39.7000007629395	15.6999998092651	24	27.3666667938232	26.966667175293	32.1833343505859	25.0833339691162	512	172	136.908660888672	402	0	90	0	225	139.962878787879	218.75	36.4515151515152	4	0	0
1005	1	1	11.14318	15.42364	1	457	136	21	0.258693128824234	9.07238006591797	308.835	3.62953281329385	14	335.642125794302	28.1208324432373	14.4749994277954	66.7050628662109	244.293609619141	38.4000015258789	16.7000007629395	21.7000007629395	26.783332824707	25.7333335876465	31.5499992370605	25.7333335876465	627	208	131.772369384766	472	0	59	0	230.75	121.742234848485	214.833333333333	23.5439393939394	15	94	1
1009	0	0	10.83869	15.73885	1	553	139	19	0.402183264493942	9.10833549499512	318.329375	7.57507430350124	20	521.235514212482	28.0791664123535	14.3583335876465	68.3730163574219	228.696502685547	38	17	21	26.6333332061768	26.0499992370605	31.3833332061768	26.0499992370605	679	218	128.629806518555	501	0	66	0	241.75	126.346590909091	215.941666666667	31.9780303030303	15	190	1
1016	1	7	11.02141	15.51359	1	439	27	2	0.113095089793205	9.07238006591797	313.076875	4.59596747785882	20	129.518598701386	28.2250003814697	14.2000007629395	66.9811325073242	237.644683837891	38.2000007629395	17	21.2000007629395	26.75	26.0666675567627	31.6499996185303	26.0666675567627	648	211	130.405364990234	483	0	63	0	243.75	121.485416666667	224.825	16.425	30	240	1
1018	1	3	10.89212	15.67911	1	77	25	10	0	9.07238006591797	317.455625	6.2630900756084	20	1002.44936570489	28.1041660308838	14.3583335876465	67.7279891967773	232.13883972168	38.0999984741211	16.8999996185303	21.1999988555908	26.6666660308838	26.0166664123535	31.4500007629395	26.0166664123535	680	216	127.797134399414	499	0	70	0	242.75	121.671401515152	217.341666666667	26.4022727272727	10	171	1
1022	0	0	11.09138	15.43299	0	511	34	11	0.134650215506554	18.4178867340088	310.64875	3.83823930834407	14	319.355426473592	28.0874996185303	14.1916675567627	66.9418334960938	238.881118774414	38.0999984741211	16.8999996185303	21.1999988555908	26.783332824707	27.4333343505859	31.4333324432373	25.7333335876465	625	208	133.159591674805	475	0	55	0	227.25	122.688825757576	212.683333333333	26.1636363636364	18	145	1
1024	1	5	11.24803	15.44323	1	545	129	13	0	9.07238006591797	308.301875	2.89693659499084	14	615.75644493645	28.1041660308838	14.5583333969116	66.4764099121094	247.289474487305	38.2999992370605	16.3999996185303	21.8999996185303	26.8666667938232	27.3166675567627	31.5166664123535	25.5833320617676	605	205	134.043792724609	463	0	52	0	225	123.799242424242	217.225	23.905303030303	14	151	1
1031	1	6	10.87374	15.70471	1	322	73	21	0.202831462025642	9.07238006591797	317.908125	6.3000587852266	20	915.961807905026	28.1625003814697	14.5583333969116	68.3489761352539	230.277740478516	38.2000007629395	16.8999996185303	21.3000011444092	26.716667175293	26.1333332061768	31.5	26.1333332061768	685	218	127.712547302246	502	0	71	0	238.5	119.493560606061	215.725	19.7242424242424	15	296	1
1033	1	3	10.87325	15.70462	1	240	36	21	0.202831462025642	9.07238006591797	317.7425	6.31802121871042	20	870.876621979136	28.1625003814697	14.5583333969116	68.3489761352539	230.277740478516	38.2000007629395	16.8999996185303	21.3000011444092	26.716667175293	26.1333332061768	31.5	26.1333332061768	685	218	127.712547302246	502	0	71	0	238.5	119.493560606061	215.725	19.7242424242424	6	174	1
1034	1	5	10.81151	15.79526	1	606	129	2	0	10.6933813095093	319.055	7.56829071787309	20	165.077743112549	28.0791664123535	14.0249996185303	68.0825271606445	226.218460083008	37.7999992370605	17.2000007629395	20.5999984741211	26.6666660308838	26.0666675567627	31.3666667938232	26.0666675567627	689	221	128.50407409668	508	0	67	0	261.25	130.006628787879	235.291666666667	27.4181818181818	19	451	1
1052	0	0	11.340161	15.46223	0	386	56	15	0	9.07238101959229	307.75375	2.73341007610505	20	185.615402061802	28.1958332061768	14.658332824707	66.3273010253906	255.533828735352	38.5	16.3999996185303	22.1000003814697	26.8500003814697	27.4500007629395	31.75	25.6666660308838	586	202	135.846740722656	454	0	47	0	240	148.948863636364	228.925	44.2371212121212	0	0	1
1054	0	0	11.07641	15.44335	0	181	29	9	0	9.07238006591797	312.55625	3.1862094868839	14	1320.06500067947	28.154167175293	14.3416662216187	67.3317642211914	239.51139831543	38.2000007629395	16.8999996185303	21.3000011444092	26.75	25.8833332061768	31.5499992370605	25.8833332061768	642	209	130.556854248047	480	0	62	0	241.25	126.467234848485	225.533333333333	23.2606060606061	14	147	1
1056	1	1	10.80485	15.81463	0	459	100	12	0.397766619920731	9.54166889190674	317.403125	7.0642979428437	20	766.662664924939	28.1000003814697	14.0666666030884	68.2847900390625	225.328033447266	37.7999992370605	17.2000007629395	20.5999984741211	26.716667175293	26.0666675567627	31.3666667938232	26.0666675567627	705	223	126.673316955566	513	0	74	0	241	117.348674242424	221.25	19.5113636363636	9	161	1
1065	0	0	11.11569	15.45744	0	583	202	8	0	9.07238006591797	313.950625	1.53081734229126	14	2050.49655878608	28.1916656494141	14.3499994277954	66.7441864013672	242.307403564453	38.2999992370605	16.7999992370605	21.5	26.7666664123535	27.6333332061768	31.6333332061768	25.9166660308838	627	209	132.538970947266	474	0	57	0	225	125.362121212121	212.25	30.5068181818182	13	175	1
1066	0	0	11.08847	15.70314	0	407	140	8	0	9.07238006591797	321.455625	2.14030229595583	20	478.922017390427	28.3958339691162	14.8916664123535	67.9984817504883	238.551116943359	38.5999984741211	16.7000007629395	21.8999977111816	26.9166660308838	26.216667175293	31.8166675567627	26.216667175293	633	214	132.937484741211	480	0	55	0	240	147.391856060606	231.466666666667	54.8090909090909	14	133	1
1070	0	0	11.04796	15.67982	0	700	220	35	0	9.07238006591797	320.165625	2.54946184648676	20	431.555120831028	28.4958324432373	15.091667175293	68.5984878540039	236.801208496094	38.7999992370605	16.7999992370605	22	26.9166679382324	26.3999996185303	31.8999996185303	26.3999996185303	639	215	132.530532836914	483	0	56	0	240	145.279545454545	231.366666666667	49.9431818181818	22	142	1
1071	0	0	11.01341	15.73386	0	440	185	0	0	9.07238101959229	323.34625	1.49633228894833	20	1589.28469638849	28.2749996185303	14.8000001907349	67.8899078369141	238.741958618164	38.4000015258789	16.6000003814697	21.8000011444092	26.716667175293	26.1833343505859	31.716667175293	26.1833343505859	644	215	132.153106689453	486	0	57	0	240	150.069886363636	236.183333333333	53.2545454545455	16	139	1
1077	0	0	10.89318	15.71098	0	49	23	0	0	9.07238006591797	323.78875	1.71309883829527	14	1855.21126148381	28.1708335876465	14.4916667938232	68.0359878540039	232.842697143555	38.2000007629395	16.8999996185303	21.3000011444092	26.6499996185303	26.2000007629395	31.5666656494141	26.1833343505859	666	217	130.303131103516	497	0	62	2	225	126.627272727273	215.125	34.8090909090909	6	123	1
1078	0	0	10.90353	15.70378	0	393	84	0	0	9.07238101959229	323.66125	1.6589057892964	14	3219.37545148824	28.1791667938232	14.4916667938232	68.0359878540039	232.539916992188	38.2000007629395	16.8999996185303	21.3000011444092	26.6833324432373	26.1833324432373	31.5666656494141	26.1833324432373	663	218	130.909957885742	496	0	61	0	225	131.024621212121	216.633333333333	41.6068181818182	6	121	1
1081	0	0	8.881389	18.538333	0	684	188	116	0	22.3233127593994	371.07625	1.30776712253338	130	2181.35052452705	27.5499992370605	13.7166662216187	72.574951171875	192.010894775391	36.2000007629395	17.2999992370605	18.9000015258789	25.966667175293	26.6833343505859	30.3999996185303	25.966667175293	1015	247	108.983032226562	661	1	143	661	225	117.35625	219.091666666667	41.975	16	147	0
1085	0	0	8.8875	18.580833	0	437	134	44	0	20.1517715454102	370.425	1.32214207013623	130	3242.48824346329	27.4916667938232	13.6999998092651	72.4867630004883	189.794540405273	36.2000007629395	17.2999992370605	18.9000015258789	25.9333343505859	26.6833324432373	30.3166656494141	25.9333343505859	1017	247	108.841278076172	661	1	144	661	240	119.355303030303	229.983333333333	41.7712121212121	9	145	0
1086	0	0	8.883056	18.582222	0	653	165	74	0	20.1517734527588	370.701875	1.36580099835387	130	3725.04259588453	27.4874992370605	13.6916666030884	72.4426727294922	189.881851196289	36.2000007629395	17.2999992370605	18.9000015258789	25.9333343505859	26.6666660308838	30.3166656494141	25.9333343505859	1020	248	108.772499084473	663	1	145	663	225	113.215909090909	216.808333333333	39.480303030303	16	146	0
1089	1	10	9.056111	18.664444	0	156	74	30	0	20.1517715454102	370.674375	1.40830853951257	60	3253.98038024206	27.4249992370605	13.4166660308838	70.6140365600586	200.300888061523	36	17	19	25.6000003814697	26.7999992370605	30.3999996185303	25.6000003814697	993	243	109.711578369141	650	1	136	650	240	131.264962121212	231.85	50.0265151515151	4	160	1
1098	1	4	9.0525	18.651667	0	127	27	32	0	20.1517715454102	370.288625904011	1.37512995274403	60	2538.18744539017	27.4416675567627	13.4333343505859	70.7017593383789	201.334579467773	36	17	19	25.6166667938232	26.8166675567627	30.4333343505859	25.6166667938232	993	243	109.770629882812	651	1	136	651	225	124.706628787879	218.283333333333	47.4848484848485	2	136	1
1100	1	5	9.060556	18.678056	0	124	60	8	0	20.1517734527588	371.143125	1.30573957272109	60	2841.86967594418	27.4291667938232	13.4250001907349	70.6578979492188	198.67121887207	36	17	19	25.6333332061768	26.7999992370605	30.3833332061768	25.6333332061768	993	243	109.637130737305	650	1	135	650	225	122.457954545455	217.9	46.2068181818182	3	139	1
1108	0	0	8.753333	18.0875	0	237	53	53	0	20.1517715454102	373.063116370809	1.51526027562802	60	1522.26936033132	27.154167175293	12.8583335876465	70.6501846313477	195.558151245117	35.5999984741211	17.3999996185303	18.1999988555908	25.5499992370605	26.3166675567627	30.0666675567627	25.5499992370605	1006	248	110.346069335938	664	1	140	664	225	129.665340909091	218.391666666667	57.3030303030303	6	97	0
1113	0	0	8.813611	18.815556	0	63	15	4	0	20.1517715454102	373.188125	5.01793994685009	60	651.125519005331	27.125	13.1333332061768	72.1611709594727	187.767990112305	35.5	17.2999992370605	18.2000007629395	25.5166664123535	26.4833335876465	29.9166660308838	25.5166664123535	1020	244	107.249855041504	656	2	147	656	244	130.985353535354	229.1	54.7636363636364	3	86	0
1117	0	0	8.808056	18.699722	0	455	94	37	0	20.1517715454102	376.636875	1.6531706937622	130	1909.79847970502	27.3916664123535	13.8000001907349	73.7967910766602	180.514846801758	35.9000015258789	17.2000007629395	18.7000007629395	25.8833332061768	26.6333332061768	30.0666675567627	25.8833332061768	1026	247	107.565292358398	662	2	148	662	225	117.203977272727	218.475	46.6659090909091	17	301	0
1118	0	0	8.7825	18.750278	0	147	27	20	0	20.1517715454102	380.527564102564	2.23890819510025	60	719.460652770464	27.1124992370605	13.0749998092651	73.0446853637695	182.608947753906	35.2000007629395	17.2999992370605	17.9000015258789	25.5499992370605	26.4833335876465	29.8166656494141	25.5499992370605	1024	246	107.47583770752	660	2	147	660	225	119.49375	214.1	48.8083333333333	3	99	0
1121	0	0	8.79139	18.746111	0	510	128	57	0	20.1517715454102	378.766875	2.25098746658754	130	260.202798663752	27.1666660308838	13.216667175293	73.0202484130859	182.611526489258	35.4000015258789	17.2999992370605	18.1000022888184	25.6166667938232	26.5	29.8666667938232	25.6166667938232	1024	246	107.69010925293	661	2	147	661	228.75	120.374305555556	214.683333333333	49.9083333333333	0	0	0
1124	0	0	8.8375	18.656944	0	964	138	116	0	20.1517715454102	372.312820512821	1.53666825304374	130	868.007505586608	27.470832824707	13.8083333969116	73.8413467407227	181.88981628418	36	17.2999992370605	18.7000007629395	25.9333324432373	26.7333335876465	30.1666660308838	25.9333324432373	1024	247	107.715026855469	661	2	147	661	228.75	114.253093434343	216.908333333333	47.5068181818182	24	109	0
1128	1	3	8.881944	18.665556	1	491	99	33	0	20.1517734527588	368.34875	3.46747574685597	130	521.360532146809	27.3916664123535	13.4500007629395	72.7026977539062	185.67854309082	35.9000015258789	17.3999996185303	18.5000019073486	25.7999992370605	26.7000007629395	30.1499996185303	25.7999992370605	1015	246	108.436149597168	659	2	143	659	240	127.031881313131	228.583333333333	53.4386363636364	25	334	0
1138	0	0	8.805	18.835556	1	92	22	2	0	20.1517696380615	373.354487179487	5.31719761718109	110	108.562873679243	27.1291656494141	13.2250003814697	72.2677612304688	187.112731933594	35.5	17.2000007629395	18.2999992370605	25.533332824707	26.5	29.9166660308838	25.533332824707	1020	244	107.216613769531	656	2	147	656	257.5	133.691919191919	238.716666666667	57.4537878787879	3	87	0
1155	0	0	8.815556	18.874722	1	571	130	23	0	20.1517734527588	372.408125	3.59612869247724	110	406.010869725256	27.0666656494141	13.0833339691162	72.2835998535156	187.281188964844	35.4000015258789	17.2999992370605	18.1000022888184	25.4833335876465	26.4333324432373	29.8500003814697	25.4833335876465	1020	244	106.946868896484	654	2	148	654	232.75	124.001136363636	214.425	54.2212121212121	24	247	0
1160	0	0	9.098889	18.309444	0	416	113	57	0	20.1517715454102	365.118125	1.58886729981936	130	1511.06732777792	27.8583335876465	13.533332824707	70.1209030151367	211.443435668945	36.7999992370605	17.5	19.2999992370605	26.0666656494141	27	31.0166664123535	26.0666656494141	998	248	111.711700439453	662	1	132	662	225	123.640025252525	218.316666666667	46.0378787878788	5	80	0
1165	0	0	9.072222	18.261111	0	442	134	52	0	20.1517734527588	365.550625	1.60516274923517	60	1554.31173555223	27.6375007629395	13.408332824707	70.2006988525391	209.708938598633	36.5	17.3999996185303	19.1000003814697	25.8666667938232	26.7666664123535	30.783332824707	25.8666667938232	988	248	112.33521270752	659	1	130	659	225	127.030429292929	219.033333333333	49.5439393939394	11	37	0
1174	0	0	9.06194	18.30389	0	556	180	74	0	20.1517734527588	365.635	1.8507203269485	130	585.241638627286	27.7375011444092	13.4583339691162	69.732292175293	212.069091796875	36.7000007629395	17.3999996185303	19.3000011444092	25.9500007629395	26.8500003814697	30.9166679382324	25.9500007629395	994	248	111.966575622559	661	1	133	661	256	142.899242424242	247.6	57.2636363636364	5	0	0
1176	0	0	9.130278	18.355	0	528	116	52	0	20.1517696380615	364.470512820513	3.59286617578721	130	1656.01636881534	27.8500003814697	13.3999996185303	70.1570663452148	204.561599731445	36.7000007629395	17.6000003814697	19.1000003814697	26.0666675567627	26.966667175293	30.8999996185303	26.0666675567627	993	249	112.498474121094	662	1	129	662	225	125.370580808081	220.1	44.6378787878788	4	89	0
1177	0	0	8.985	18.268611	0	887	229	117	0	20.1517715454102	366.271794871795	1.71189083205809	130	954.187966925231	27.470832824707	13.158332824707	70.3654251098633	204.888656616211	36.0999984741211	17.3999996185303	18.6999988555908	25.75	26.6666660308838	30.5499992370605	25.75	995	247	111.417839050293	660	1	135	660	240	139.198106060606	233.591666666667	57.4007575757576	7	132	0
1178	0	0	8.94667	18.22472	0	280	93	40	0	20.1517715454102	368.411875	1.35771355619951	110	1727.15829887449	27.4333324432373	12.9833335876465	70.18017578125	202.533187866211	36	17.5	18.5	25.75	26.6166667938232	30.466667175293	25.75	993	247	111.639175415039	660	1	134	660	225	133.057954545455	214.558333333333	62.1734848484848	3	28	0
1179	0	0	9.210556	18.271389	0	607	136	77	0	20.1517715454102	363.328125	2.41435336544452	130	2061.76779437537	27.8208332061768	13.2916669845581	69.2274322509766	213.769805908203	36.7999992370605	17.6000003814697	19.1999988555908	26.0499992370605	26.8666667938232	31.033332824707	26.0499992370605	981	247	112.725959777832	656	1	129	656	226	127.931818181818	221.55	50.0189393939394	13	33	1
1185	0	0	8.94139	17.91389	0	619	141	58	0	43.4670791625977	393.720625	17.3357045939293	20	2046.37418675087	27.3333339691162	13.0166664123535	70.3603515625	197.4189453125	35.9000015258789	17.3999996185303	18.5000019073486	25.6499996185303	26.533332824707	30.283332824707	25.6499996185303	989	246	111.070503234863	657	1	137	657	226	122.924179292929	217.725	56.2106060606061	4	0	0
1186	1	3	8.941111	17.944722	0	507	106	69	0	43.4670791625977	375.56625	11.4098412011363	20	693.794446596	27.4624996185303	13.091667175293	70.3853073120117	199.124481201172	36.0999984741211	17.5	18.5999984741211	25.783332824707	26.6333332061768	30.4333324432373	25.783332824707	984	246	111.397964477539	655	1	135	655	244.25	133.605303030303	231.95	61.7212121212121	4	0	0
1187	0	0	8.948333	17.900833	0	1091	229	98	0	43.4670791625977	410.890384615385	14.8819225949264	130	3194.77845397286	27.2333335876465	12.9833326339722	70.18017578125	199.240966796875	35.7999992370605	17.2999992370605	18.5	25.5	26.466667175293	30.1999988555908	25.5	991	247	111.185424804688	659	1	138	659	225	119.093371212121	216.491666666667	49.2901515151515	6	0	0
1189	0	0	9.086111	18.0625	0	905	163	49	0	43.4670791625977	418.272435897436	31.2340090169524	20	2844.68817937205	27.279167175293	13.0750007629395	69.1798934936523	206.721786499023	36	17.1000003814697	18.8999996185303	25.4166679382324	26.6000003814697	30.3333339691162	25.4166679382324	990	250	112.336585998535	662	1	132	662	256	142.661994949495	247.45	59.9840909090909	5	0	0
1191	0	0	9.133611	18.100278	0	1230	224	124	0	43.4670753479004	397.189375	24.4450043159513	20	3301.42802409041	27.5750007629395	13.2666664123535	69.0972137451172	213.014099121094	36.4000015258789	17.2000007629395	19.2000007629395	25.7000007629395	26.783332824707	30.75	25.7000007629395	985	248	112.306930541992	658	1	132	658	225	122.25404040404	221.016666666667	47.8606060606061	8	0	0
1221	0	0	8.891389	18.482222	0	691	118	99	0	20.1517696380615	370.408125	1.51962240936421	130	867.774011334846	27.5833339691162	13.6499996185303	72.6063766479492	192.593963623047	36.2000007629395	17.3999996185303	18.8000011444092	25.9833335876465	26.7333335876465	30.4333343505859	25.9833335876465	1015	247	109.211708068848	662	1	143	662	225	118.286553030303	215.908333333333	50.0212121212121	8	61	0
1226	0	0	9.042222	18.526667	0	76	20	26	0	20.1517715454102	366.567948717949	1.33026097067251	130	86.8124029956647	27.533332824707	13.466667175293	70.1388931274414	206.434371948242	36.2999992370605	17.1000003814697	19.1999988555908	25.7333335876465	26.8500003814697	30.6000003814697	25.7333335876465	1001	246	110.249954223633	658	1	136	658	240	127.718876262626	231.533333333333	47.9560606060606	2	63	0
1235	1	3	8.991944	18.503889	0	89	29	26	0	20.1517715454102	365.2575	3.12166369747769	20	607.420964398499	27.4874992370605	13.375	71.1436157226562	195.426391601562	36.0999984741211	17.2999992370605	18.7999992370605	25.783332824707	26.716667175293	30.3999996185303	25.783332824707	1006	246	109.644386291504	657	1	141	657	240	114.387247474747	226.258333333333	42.8295454545455	2	77	1
1236	0	0	8.99	18.505556	0	568	95	20	0	20.1517715454102	365.338461538462	3.1796026784608	110	672.42376780401	27.4750003814697	13.4333333969116	71.4539031982422	192.761032104492	36.0999984741211	17.2999992370605	18.7999992370605	25.8166675567627	26.6833343505859	30.3500003814697	25.8166675567627	1009	247	109.924346923828	661	1	139	661	228.75	109.602525252525	214.541666666667	41.2878787878788	6	66	0
1240	1	1	9.014167	18.551667	0	168	24	28	0	20.1517715454102	367.210387902696	1.36898826240052	110	2937.27549932922	27.5083332061768	13.5500001907349	70.2072525024414	205.745147705078	36.4000015258789	17.1000003814697	19.3000011444092	25.716667175293	26.8166656494141	30.5666675567627	25.716667175293	1002	246	110.096183776855	658	1	137	658	228.75	117.928282828283	217.966666666667	44.7325757575758	2	67	0
1243	1	1	9.066111	18.515833	0	178	38	21	0	20.1517696380615	366.56375	1.50327919652811	60	2769.2419356519	27.5666656494141	13.4333333969116	70.3315887451172	205.927322387695	36.2999992370605	17.2000007629395	19.0999984741211	25.7666664123535	26.8666667938232	30.6333332061768	25.7666664123535	997	246	110.841415405273	658	1	134	658	228.75	125.177083333333	219.558333333333	46.1	3	60	0
1252	0	0	9.15555	18.37104	0	6511	1823	210	0	20.1517715454102	364.88	3.45044069114395	110	945.996185385152	27.9250011444092	13.3000001907349	70.370361328125	203.486633300781	36.7000007629395	17.7999992370605	18.9000015258789	26.1500015258789	27.0666675567627	30.9500007629395	26.1500015258789	993	248	112.33129119873	661	1	130	661	225.5	122.572222222222	217.483333333333	46.2416666666667	107	748	0
1260	0	0	8.88628	18.03534	0	87	21	13	0	20.1517715454102	369.23625	2.27484510740054	130	467.179915873081	27.3500003814697	12.8999996185303	70.8791275024414	193.954055786133	35.7999992370605	17.6000003814697	18.1999988555908	25.8166656494141	26.3833332061768	30.25	25.8166656494141	995	246	111.024360656738	661	1	137	661	240	133.661363636364	232.1	57.5537878787879	8	97	0
1262	1	1	9.085745	18.16031	0	1564	343	224	0	20.1517715454102	367.150625	2.33132666885146	130	1318.20450777688	27.7291660308838	13.625	70.5958557128906	207.040374755859	36.7000007629395	17.3999996185303	19.3000011444092	25.9833335876465	26.8333339691162	30.8333339691162	25.9833335876465	993	248	111.420700073242	658	1	137	658	225	110.447474747475	218.158333333333	41.9704545454545	32	268	0
1278	1	1	9.095611	18.19966	0	706	161	79	0	20.1517734527588	368.13625	2.96554083731553	130	1701.73150118102	27.6916675567627	13.5	69.9481811523438	210.678955078125	36.7000007629395	17.3999996185303	19.3000011444092	25.9333324432373	26.7999992370605	30.8500003814697	25.9333324432373	990	247	111.771064758301	658	1	134	658	225	120.232386363636	219.541666666667	50.1545454545455	0	0	0
1281	0	0	8.87485	18.1046	0	46	12	13	0	20.1517715454102	369.240625	2.04886511623883	110	628.497149633809	27.3833332061768	12.966667175293	70.8561019897461	199.560134887695	35.9000015258789	17.6000003814697	18.3000011444092	25.75	26.533332824707	30.3666667938232	25.75	998	247	110.654434204102	660	1	139	660	228.75	127.56452020202	221.066666666667	55.2969696969697	3	48	0
1284	0	0	9.1345	18.38915	0	1579	359	25	0	20.1517715454102	365.8475	3.55170774310511	110	1731.79881737257	27.9458332061768	13.2583332061768	70.5230484008789	200.866958618164	36.7000007629395	17.8999996185303	18.8000011444092	26.1833343505859	27.1000003814697	30.9333324432373	26.1833343505859	1002	249	111.713722229004	664	1	133	664	240	118.316098484848	230.516666666667	36.2393939393939	13	0	0
1285	0	0	9.134501	18.38915	0	292	78	1	0	20.1517715454102	365.8475	3.55170774310511	110	1731.79881737257	27.9458332061768	13.2583332061768	70.5230484008789	200.866958618164	36.7000007629395	17.8999996185303	18.8000011444092	26.1833343505859	27.1000003814697	30.9333324432373	26.1833343505859	1002	249	111.713722229004	664	1	133	664	240	118.316098484848	230.516666666667	36.2393939393939	0	0	0
1287	0	0	9.132111	18.40151	0	418	105	8	0.0894522815942764	20.1517734527588	364.39	4.27967256320857	110	521.704617793484	27.9291667938232	13.3916664123535	70.4824523925781	202.343734741211	36.7999992370605	17.7999992370605	19	26.1833343505859	27.0666675567627	30.9500007629395	26.1833343505859	1014	250	110.88143157959	668	1	140	668	240.5	114.013257575758	229.266666666667	36.3613636363636	0	0	0
1289	0	0	9.13283	18.39903	0	147	56	10	0	20.1517715454102	364.650625	4.30263088176181	130	794.661342276837	27.9583339691162	13.3166666030884	70.8333282470703	200.486145019531	36.7000007629395	17.8999996185303	18.8000011444092	26.2333335876465	27.0833339691162	30.9500007629395	26.2333335876465	1025	251	110.372299194336	673	1	141	673	225.5	106.516919191919	215.15	32.8454545454545	2	0	0
1293	0	0	9.1333	18.39583	0	588	139	21	0	20.1517715454102	365	4.20964080086356	110	1146.86258338412	27.9583339691162	13.3166666030884	70.8333282470703	200.486145019531	36.7000007629395	17.8999996185303	18.8000011444092	26.2333335876465	27.0833339691162	30.9500007629395	26.2333335876465	1025	251	110.372299194336	673	1	141	673	228.75	108.827525252525	216.775	32.5795454545455	3	0	0
1295	0	0	9.1316	18.39653	0	513	130	22	0	20.1517715454102	364.9175	4.14354007193183	110	1069.82406381263	27.9583339691162	13.3166666030884	70.8333282470703	200.486145019531	36.7000007629395	17.8999996185303	18.8000011444092	26.2333335876465	27.0833339691162	30.9500007629395	26.2333335876465	1025	251	110.372299194336	673	1	141	673	225.5	107.579861111111	215.366666666667	32.6833333333333	3	0	0
1300	0	0	9.13344	18.39287	0	1570	404	46	0	20.1517715454102	365.384375	4.07501649800794	110	1472.64818497113	27.9458332061768	13.2583332061768	70.5230484008789	200.527252197266	36.7000007629395	17.8999996185303	18.8000011444092	26.2000007629395	27.0833339691162	30.9333343505859	26.2000007629395	1021	251	110.590225219727	671	1	140	671	225.5	108.313888888889	215.8	31.925	10	0	0
1301	0	0	9.12458	18.39858	0	1020	241	55	0	20.1517715454102	364.650625	3.67909934180287	20	649.781738894828	27.9583339691162	13.3666667938232	70.3508758544922	202.213119506836	36.7999992370605	17.7999992370605	19	26.1833343505859	27.1166667938232	30.9833335876465	26.1833343505859	1014	250	111.018173217773	669	1	137	669	240.25	116.272916666667	228.383333333333	36.6666666666667	6	0	0
1303	0	0	9.12772	18.39893	0	1097	293	17	0	20.1517715454102	364.62625	3.91965090626919	20	895.517894311223	27.9583339691162	13.3166666030884	70.8333282470703	200.486145019531	36.7000007629395	17.8999996185303	18.8000011444092	26.2333335876465	27.0833339691162	30.9500007629395	26.2333335876465	1025	251	110.372299194336	673	1	141	673	240.5	115.996148989899	229.566666666667	36.5568181818182	7	0	0
1305	0	0	9.12513	18.40097	1	942	218	50	0.0894522815942764	20.1517734527588	364.4075	3.86355058714936	110	782.431269205444	27.9291667938232	13.3916664123535	70.4824523925781	202.343734741211	36.7999992370605	17.7999992370605	19	26.1833343505859	27.0666675567627	30.9500007629395	26.1833343505859	1014	250	110.88143157959	668	1	140	668	225.25	109.767676767677	214.991666666667	35.2151515151515	6	0	0
1316	1	16	9.20138	18.56194	1	285	38	25	0	15.9893217086792	367.715	2.69482166197852	110	802.076848710761	27.6124992370605	13.2249994277954	69.240837097168	206.762084960938	36.2999992370605	17.2000007629395	19.0999984741211	25.7666664123535	26.8999996185303	30.7000007629395	25.7666664123535	977	244	111.485687255859	647	1	130	647	225	125.019886363636	218.158333333333	46.9712121212121	3	63	1
1329	0	0	9.26166	18.46	0	505	88	54	0	20.1517715454102	370.142948717949	1.33371017560758	20	3374.50679887965	27.7583332061768	13.4500007629395	68.6224594116211	216.005386352539	36.5999984741211	17	19.5999984741211	25.7833347320557	27.1166667938232	30.966667175293	25.7833347320557	979	247	112.054573059082	651	1	130	651	240	131.298358585859	235.583333333333	58.0462121212121	6	52	0
1332	0	0	9.200556	18.451944	0	87	16	9	0	20.1517715454102	365.20875	2.24155387842199	110	292.722620020084	27.8083343505859	13.3833341598511	69.3437042236328	210.797515869141	36.5999984741211	17.2999992370605	19.2999992370605	25.9333343505859	27.0499992370605	30.9499988555908	25.9333343505859	984	247	112.259399414062	655	1	130	655	225	127.519696969697	219.941666666667	51.0954545454545	2	51	0
1334	0	0	9.24972	18.46222	0	374	62	41	0	20.1517715454102	370.31375	1.30676248994536	130	4651.74692586986	27.7625007629395	13.4916677474976	68.8350448608398	216.460388183594	36.5999984741211	17	19.5999984741211	25.7833347320557	27.1166667938232	30.966667175293	25.7833347320557	983	247	111.953071594238	653	1	131	653	240	130.800631313131	234.583333333333	58.080303030303	4	54	0
1339	0	0	9.29111	18.28194	1	186	49	24	0.278143674135208	20.1517734527588	362.08125	3.73056250757031	60	498.157654586958	27.7541675567627	12.8083333969116	68.4937591552734	211.976196289062	36.5	17.7999992370605	18.7000007629395	25.966667175293	26.8166675567627	30.9333343505859	25.966667175293	990	247	110.862129211426	651	1	141	651	242.75	115.595833333333	230.391666666667	32.7333333333333	3	127	0
1342	1	9	9.203056	18.324167	0	352	91	68	0	20.1517715454102	364.255769230769	2.4574568847802	20	2879.52933370959	27.8541660308838	13.2250003814697	68.8802108764648	212.008316040039	36.7999992370605	17.6000003814697	19.1999988555908	26.0499992370605	26.9333343505859	31.033332824707	26.0499992370605	985	248	112.758674621582	658	1	129	658	225	128.764267676768	221.25	56.2765151515152	5	123	1
1348	0	0	9.24907	18.2617	0	150	29	13	0	20.1517734527588	361.6975	2.54804858563308	130	840.54164966282	27.7250003814697	12.9499998092651	68.8829803466797	210.535049438477	36.5999984741211	17.7999992370605	18.7999992370605	26	26.716667175293	30.8833332061768	26	974	247	113.017112731934	652	1	127	652	228.75	129.720833333333	221.366666666667	61.325	4	70	0
1352	0	0	9.492222	18.194722	1	200	40	18	0	20.1517715454102	364.52125	1.92759453735421	60	845.132426344379	27.591667175293	13.1500005722046	68.1347122192383	216.320816040039	36.4000015258789	17.1000003814697	19.3000011444092	25.7333335876465	26.6333332061768	30.8500003814697	25.7333335876465	944	244	113.9306640625	637	1	120	637	225	132.187121212121	215.9	51.4234848484849	3	107	0
1353	0	0	9.493333	18.218611	1	92	10	12	0	20.1517715454102	365.553846153846	1.42313806496122	60	1343.62043206976	27.654167175293	13.1416664123535	68.0915298461914	218.001861572266	36.4000015258789	17.1000003814697	19.3000011444092	25.7666664123535	26.75	30.9333343505859	25.7666664123535	945	244	113.869110107422	637	1	120	637	225	132.937752525253	216.441666666667	49.3871212121212	2	93	0
1358	0	0	9.511667	18.219444	1	180	34	18	0	20.1517715454102	365.505769230769	1.87450195684718	60	76.2881461590626	27.6875	13.2250003814697	68.1701049804688	217.549591064453	36.5	17.1000003814697	19.3999996185303	25.783332824707	26.783332824707	30.966667175293	25.783332824707	943	244	113.81201171875	635	1	120	635	225	134.682828282828	216.6	50.8590909090909	2	98	0
1363	1	3	9.235833	18.284722	0	203	35	41	0	20.1517715454102	363.289102564103	2.84500335582746	60	1696.99745396143	27.8083324432373	13.0499992370605	68.6842041015625	212.697326660156	36.7000007629395	17.7000007629395	19	26.0166664123535	26.8833332061768	31	26.0166664123535	978	248	113.023101806641	655	1	127	655	227	132.970265151515	221.033333333333	55.7477272727273	5	85	0
1370	1	1	9.404723	18.145278	1	43	9	12	0.276869684457779	20.1517715454102	357.818125	3.25352307001263	110	650.15011041814	27.6000003814697	13.1333332061768	68.0483627319336	220.536560058594	36.5999984741211	17.2999992370605	19.2999992370605	25.7666664123535	26.6000003814697	30.8999996185303	25.7666664123535	965	246	112.516670227051	643	1	130	643	266.25	129.447916666667	236.108333333333	53.6666666666667	0	0	0
1371	0	0	9.929444444	17.66333333	1	351	52	5	0	20.1517715454102	351.423717948718	1.96226794012044	130	2606.18794778054	27.8708324432373	13.6583337783813	67.951904296875	225.705535888672	37.2000007629395	17.1000003814697	20.1000003814697	26.2666664123535	26.3166656494141	31.2666664123535	26	906	243	114.729110717773	612	1	120	4	225	114.865151515152	215.141666666667	38.9689393939394	2	4	0
1386	0	0	10.12888889	17.77388889	0	302	88	5	0	20.1517696380615	356.09625	1.49612329975843	130	3029.8542799413	28	13.3333339691162	66.6666717529297	234.21044921875	37.0999984741211	17.1000003814697	19.9999980926514	26.2333335876465	26.6499996185303	31.5833320617676	26.1833343505859	871	238	117.10457611084	599	0	104	3	225	133.048863636364	218.675	52.9371212121212	2	7	1
1388	0	0	9.7825	18.09555556	0	86	29	10	0	20.1517715454102	367.226923076923	0.984703154239245	60	4972.74021433069	27.7625007629395	13.0416660308838	66.8803405761719	226.104629516602	36.7000007629395	17.2000007629395	19.5	25.8999996185303	26.7333335876465	31.1833343505859	25.8999996185303	910	240	115.175636291504	619	1	111	619	240	141.599368686869	233.05	57.6280303030303	1	3	0
1389	1	1	10.07833333	17.59777778	1	208	86	13	0	20.1517715454102	347.970512820513	4.13426393535769	110	954.964717553618	27.9541664123535	13.5749998092651	67.2029724121094	231.550689697266	37.2999992370605	17.1000003814697	20.1999988555908	26.3833332061768	26.3333320617676	31.4500007629395	25.966667175293	887	241	115.852478027344	604	1	113	4	269	124.646401515152	224.533333333333	46.1272727272727	3	5	1
1395	0	0	9.096667	18.306111	0	769	203	70	0	20.1517734527588	365.242948717949	1.60478007019636	60	1816.24286944387	27.8541660308838	13.5583324432373	69.888313293457	211.879638671875	36.7999992370605	17.3999996185303	19.3999996185303	26.0499992370605	27	31.0166664123535	26.0499992370605	997	249	112.122856140137	663	1	132	663	240	130.748421717172	231.758333333333	49.4742424242424	5	95	0
1401	0	0	9.174722	18.215556	0	14657	3419	0	0	20.1517696380615	363.643125	2.49442459911608	110	599.778022755925	27.8291664123535	13.4916667938232	70.2690963745117	209.669204711914	36.7000007629395	17.5	19.2000007629395	26.0666656494141	26.8833332061768	30.966667175293	26.0666656494141	1002	247	110.223320007324	657	1	144	657	228.75	106.719128787879	217.633333333333	37.1	19	94	0
1407	1	4	9.119722	18.1825	0	697	167	167	0	20.5413455963135	366.853205128205	1.90461846671667	130	1482.22645482337	27.716667175293	13.4833335876465	69.8618240356445	209.331588745117	36.7000007629395	17.3999996185303	19.3000011444092	25.966667175293	26.783332824707	30.8500003814697	25.966667175293	989	247	111.573974609375	656	1	136	656	228.75	115.728724747475	219.458333333333	50.4037878787879	5	48	0
1408	0	0	9.165557	18.252222	0	1045	211	112	0	20.1517715454102	364.22125	1.61405596957496	20	2689.77082222184	27.9333343505859	13.6999998092651	69.8979568481445	213.683395385742	37	17.3999996185303	19.6000003814697	26.1000003814697	27.0666675567627	31.1333332061768	26.1000003814697	987	248	112.237251281738	657	1	132	657	225	118.428409090909	220.241666666667	42.9636363636364	0	0	0
1415	1	4	9.670555556	17.88555556	1	350	90	30	0.0233297534286976	20.1517696380615	357.07125	4.01917523174403	130	151.607058284348	27.8041667938232	13.341667175293	67.3821563720703	224.463592529297	37	17.2000007629395	19.7999992370605	26.033332824707	26.5499992370605	31.2000007629395	26.033332824707	943	244	112.41104888916	628	2	131	628	249.25	115.940151515152	227.558333333333	33.55	1	7	0
1418	0	0	9.581944444	17.93277778	1	435	100	21	0.380677282810211	20.1517715454102	356.016875	4.4250794981252	110	538.133865465776	27.6458339691162	13.1916666030884	67.9982833862305	222.960037231445	36.7999992370605	17.3999996185303	19.3999996185303	25.9166660308838	26.3833332061768	31.0166664123535	25.9166660308838	935	244	113.969398498535	631	2	120	631	266	126.075189393939	229.291666666667	52.3666666666667	1	4	0
1421	0	0	9.565	17.97305556	1	110	45	11	0.213097870349884	20.1517715454102	358.057051282051	4.13792999939067	60	693.223091237446	27.6791667938232	13.3250007629395	67.9846878051758	221.794952392578	36.9000015258789	17.2999992370605	19.6000022888184	25.9166660308838	26.4500007629395	31.033332824707	25.9166660308838	944	244	113.066184997559	632	1	127	632	257.75	122.015909090909	227.508333333333	48.1636363636364	1	6	0
1425	0	0	9.699722222	17.845	1	286	78	11	0.193923145532608	20.1517715454102	354.696794871795	4.22047788702206	110	242.473208897879	27.8999996185303	13.2666664123535	67.3434906005859	221.071746826172	37.0999984741211	17.3999996185303	19.6999988555908	26.1499996185303	26.6333332061768	31.25	26.1499996185303	933	243	112.97127532959	624	2	127	624	274.25	119.662121212121	229.325	37.3083333333333	2	6	0
1428	0	0	9.682222222	17.87361111	1	110	35	8	0.173667699098587	20.1517715454102	356.68375	3.90682421983354	110	131.91069044489	27.8583335876465	13.283332824707	67.428092956543	221.429565429688	37.0999984741211	17.3999996185303	19.6999988555908	26.1499996185303	26.5666675567627	31.216667175293	26.1499996185303	942	244	112.581329345703	628	2	130	628	262	114.723106060606	228.216666666667	30.5833333333333	2	6	0
1429	0	0	9.701666667	17.81333333	1	1300	236	18	0	20.1517715454102	368.942143326759	21.4346145996308	110	1430.31159820634	27.8666667938232	13.0333337783813	67.5302200317383	218.479614257812	36.9000015258789	17.6000003814697	19.3000011444092	26.1499996185303	26.6000003814697	31.1833343505859	26.1499996185303	922	244	114.562355041504	624	2	118	624	255.75	128.439583333333	218.35	51.2333333333333	4	6	0
1430	1	3	9.726111111	17.81833333	1	102	36	10	0.02191212028265	20.1517696380615	353.136538461538	3.81213057455305	110	216.543537704093	27.8041667938232	13.2583332061768	67.6445617675781	223.418243408203	37	17.3999996185303	19.6000003814697	26.1166667938232	26.3999996185303	31.1833343505859	26.0666675567627	935	244	112.738296508789	623	2	129	4	248.25	112.101325757576	214.15	35.0083333333333	2	5	0
1446	0	0	8.74609	18.10602	0	682	112	57	0	20.1517715454102	371.796875	2.25749870922196	130	259.069361889056	27.1708335876465	12.8916664123535	70.8333358764648	194.83625793457	35.5999984741211	17.3999996185303	18.1999988555908	25.5833339691162	26.3333339691162	30.0833339691162	25.5833339691162	1011	248	110.136940002441	666	1	141	666	225	124.94577020202	217.033333333333	53.255303030303	24	527	0
1450	0	0	8.747222	18.106667	0	257	43	12	0	20.1517715454102	371.763461538462	2.27484745031151	130	384.400113529569	27.1708335876465	12.8916664123535	70.8333358764648	194.83625793457	35.5999984741211	17.3999996185303	18.1999988555908	25.5833339691162	26.3333339691162	30.0833339691162	25.5833339691162	1011	248	110.136940002441	666	1	141	666	225	124.657512626263	216.791666666667	53.1356060606061	6	125	0
1451	0	0	8.73451	18.08544	0	94	17	7	0	20.1517715454102	372.731875	1.35319194486583	130	561.694023689118	27.1291675567627	12.875	70.7417602539062	195.476791381836	35.5999984741211	17.3999996185303	18.1999988555908	25.5166664123535	26.2999992370605	30.0500011444092	25.5166664123535	1009	248	110.225532531738	665	1	140	665	240	134.674431818182	232.4	57.5393939393939	4	103	0
1453	1	1	8.90044	18.26252	1	1024	215	104	0	20.1517734527588	368.078125	1.77876332988395	130	1660.13922209753	27.5083332061768	13.216667175293	71.0573577880859	199.747940063477	36.0999984741211	17.5	18.5999984741211	25.8500003814697	26.7000007629395	30.5	25.8500003814697	1006	248	110.741455078125	664	1	137	664	225	125.176704545455	217.1	51.9318181818182	16	144	0
1456	0	0	8.85305	18.11114	0	268	64	33	0	20.1517715454102	369.42375	1.58058449381512	130	79.6521951548475	27.3500003814697	13	70.6521682739258	199.636047363281	35.9000015258789	17.5	18.4000015258789	25.716667175293	26.4833335876465	30.3500003814697	25.716667175293	1003	248	110.616661071777	663	1	139	663	228.75	127.315088383838	219.675	53.1575757575758	8	122	0
1464	1	1	9.406389	18.904444	1	173	30	8	0	11.9063491821289	375.90625	2.49125267685505	130	812.155249395504	27.4958324432373	13.7083339691162	71.0276336669922	193.243347167969	36.2000007629395	16.8999996185303	19.3000011444092	25.8166656494141	26.6166667938232	30.3999996185303	25.8166656494141	938	230	109.662628173828	616	2	126	616	225	123.223737373737	208.7	50.0143939393939	6	136	1
1465	1	1	9.454444	18.941944	0	10652	2567	249	0	11.9063501358032	393.901875	7.70515102574771	20	198.710563625901	27.6208343505859	14.1583337783813	71.5067367553711	194.719573974609	36.5	16.7000007629395	19.7999992370605	25.9000015258789	26.783332824707	30.5499992370605	25.9000015258789	940	230	109.089179992676	614	2	128	614	225	114.141035353535	210.258333333333	37.8863636363636	253	0	1
1466	0	0	9.45166	18.93722	0	84	17	8	0	11.9063491821289	393.159375	8.28934076636001	20	508.647959313771	27.6124992370605	14.1750001907349	71.5909118652344	194.505462646484	36.5	16.7000007629395	19.7999992370605	25.8833351135254	26.783332824707	30.533332824707	25.8833351135254	940	230	109.089179992676	614	2	128	614	225	114.39696969697	210.391666666667	38.0295454545455	7	0	1
1475	0	0	9.46194	18.95305	0	29	10	2	0	11.9063491821289	394.62875	7.21515488225889	20	1106.90627916487	27.6166667938232	14.1166667938232	71.2963027954102	195.335754394531	36.5	16.7000007629395	19.7999992370605	25.9000015258789	26.783332824707	30.5499992370605	25.9000015258789	941	230	108.98413848877	614	2	129	614	240	122.144318181818	223.075	40.8939393939394	27	0	1
1476	0	0	9.45972	18.9488	0	1206	262	16	0	11.9063501358032	394.68625	7.14289500347332	20	675.724785805406	27.6083335876465	14.1000003814697	71.2121276855469	195.934020996094	36.5	16.7000007629395	19.7999992370605	25.8833351135254	26.783332824707	30.5499992370605	25.8833351135254	940	230	109.089179992676	614	2	128	614	240	121.387941919192	223.025	40.5378787878788	14	0	1
1483	0	0	9.55361	18.94111	0	203	51	12	0	11.9063491821289	459.24625	11.6432529507241	130	3995.86046893901	27.3083343505859	13.5500001907349	68.4343490600586	212.846832275391	36.2999992370605	16.5	19.7999992370605	25.3333339691162	26.5833339691162	30.4833335876465	25.3333339691162	939	232	109.99471282959	617	1	127	617	240	129.630681818182	227.083333333333	53.7143939393939	6	0	0
1486	0	0	9.53583	18.53583	0	113	23	18	0	11.9063491821289	417.419375	9.46490834163608	130	2614.07886236581	27.4458332061768	13.1916666030884	66.962776184082	225.29231262207	36.4000015258789	16.7000007629395	19.7000007629395	25.466667175293	26.6833324432373	30.8166656494141	25.466667175293	951	242	112.286804199219	634	1	124	634	225	129.608901515152	218.141666666667	52.5939393939394	6	0	0
1498	1	4	9.33083	18.74361	0	404	190	29	0	11.9063491821289	379.241875	7.53841089080445	20	1360.11518575105	27.4916667938232	13.5	69.5876235961914	199.975387573242	36.2000007629395	16.7999992370605	19.4000015258789	25.6499996185303	26.8166675567627	30.4500007629395	25.6499996185303	958	237	110.131309509277	630	1	130	630	225	127.028661616162	213.691666666667	57.3507575757576	12	197	1
1501	1	5	9.34277	18.58361	0	1666	455	232	0	11.9063491821289	390.355	22.1451852728585	60	2711.00216383834	27.6833343505859	13.6499996185303	68.5929718017578	213.736572265625	36.5999984741211	16.7000007629395	19.8999977111816	25.6000003814697	27.216667175293	30.8166656494141	25.6000003814697	967	243	111.672065734863	642	1	128	642	225	121.930871212121	216.225	50.3818181818182	33	171	1
1516	0	0	9.341389	18.831667	1	56	13	6	0	17.228479385376	373.137179487179	2.37296127543558	60	723.279564085727	27.408332824707	13.466667175293	70.1388854980469	196.998336791992	36	16.7999992370605	19.2000007629395	25.6499996185303	26.6833343505859	30.3500003814697	25.6499996185303	947	234	109.952301025391	622	2	127	622	225	125.937563131313	210.1	52.3530303030303	3	148	1
1518	1	1	9.38138	18.80277	0	125	26	15	0	11.9063491821289	393.935625	12.1144833278524	20	2661.73118726313	27.5208339691162	13.7750005722046	69.9238586425781	200.980102539062	36.4000015258789	16.7000007629395	19.7000007629395	25.7000007629395	26.75	30.5166664123535	25.7000007629395	951	235	109.905647277832	624	1	129	624	240	125.354103535354	224.825	49.9386363636364	6	140	1
1533	0	0	8.48611	17.96278	0	344	151	40	0	30.5957527160645	379.875	4.47528128603311	130	1498.86555007602	26.7666664123535	12.6499996185303	71.0674057006836	182.586669921875	34.9000015258789	17.1000003814697	17.8000011444092	25.4333324432373	25.7999992370605	29.466667175293	25.2999992370605	1033	249	108.727630615234	674	1	148	3	232.75	128.761742424242	219.875	50.630303030303	2	4	0
1539	0	0	8.51861	18.01917	0	268	69	61	0	30.5957546234131	377.534375	4.16709386490445	130	15.5039810488879	26.8041667938232	12.7083330154419	70.9962768554688	183.890518188477	35	17.1000003814697	17.8999996185303	25.466667175293	25.8166675567627	29.533332824707	25.3500003814697	1032	250	108.879814147949	674	1	147	3	225	125.631691919192	212.891666666667	46.6795454545455	2	2	0
1540	0	0	8.51861	17.01917	1	258	65	32	0	76.755241394043	391.731875	1.47736187448865	130	1828.20573325128	27.3916664123535	13.3499994277954	72.1621627807617	186.338333129883	36	17.5	18.5	25.8833332061768	26.3833332061768	30.2000007629395	25.8833332061768	1039	265	114.323707580566	703	0	129	703	225	117.18547979798	212.483333333333	51.869696969697	2	2	0
1554	0	0	8.24417	17.695556	0	510	125	35	0	30.5957546234131	390.328125	1.99071238989012	130	1249.83472902885	26.8166656494141	12.6166667938232	72.0952453613281	168.041275024414	34.5999984741211	17.1000003814697	17.4999980926514	25.6333332061768	25.783332824707	29.3166656494141	25.4166660308838	1063	254	108.35432434082	691	2	149	4	240	121.978156565657	220.391666666667	51.3598484848485	5	116	0
1559	0	0	8.23806	17.68722	0	969	240	65	0	30.5957565307617	390.753125	1.74257728497801	130	1000.64304600353	26.8083324432373	12.6666669845581	71.9697036743164	168.466781616211	34.5999984741211	17	17.5999984741211	25.6333332061768	25.7666664123535	29.3166656494141	25.4166660308838	1065	255	108.382095336914	692	2	149	4	240	121.576893939394	221.433333333333	51.1409090909091	4	67	0
1560	0	0	8.23667	17.29472	0	608	145	20	0	30.5957565307617	386.931875	1.22501914446885	60	3275.77861741264	26.7916660308838	12.4833335876465	72.1579971313477	170.891143798828	34.5999984741211	17.2999992370605	17.2999992370605	25.5	25.8333320617676	29.3500003814697	25.4833335876465	1062	266	112.426986694336	709	0	135	3	225	117.130303030303	210.933333333333	50.6962121212121	2	65	0
1563	0	0	8.00778	17.586389	0	57	11	7	0	30.5957546234131	397.844375	4.43663252670149	60	831.252403291967	26.4500007629395	12.3833332061768	71.9961242675781	165.954513549805	34.0999984741211	16.8999996185303	17.1999988555908	25.283332824707	25.5166664123535	28.9166660308838	25.0833339691162	1106	267	107.697708129883	713	1	152	5	225	119.063699494949	210.25	48.8492424242424	2	89	0
1566	0	0	8.01	17.694167	0	136	24	30	0	30.5957546234131	393.554240631164	3.35741276760224	60	3071.27287342044	26.466667175293	12.4333333969116	72.2868270874023	163.197189331055	34.0999984741211	16.8999996185303	17.1999988555908	25.3833332061768	25.4500007629395	28.8833332061768	25.033332824707	1107	263	106.115615844727	705	2	159	5	225	115.482196969697	210.716666666667	50.0871212121212	2	106	1
1568	0	0	8.12111	17.713889	0	358	79	30	0.0527731850743294	30.5957546234131	385.17	7.22746481518826	110	536.11144233095	26.6625003814697	12.4750003814697	72.1098175048828	164.719146728516	34.4000015258789	17.1000003814697	17.3000011444092	25.5833339691162	25.5666656494141	29.1166667938232	25.216667175293	1084	259	107.219337463379	697	2	154	4	225	117.376830808081	207.366666666667	53.1378787878788	4	91	0
1569	1	4	7.98667	17.651389	0	137	30	21	0	30.5957546234131	394.9925	7.25303887057255	60	369.218990708235	26.4583339691162	12.3666667938232	71.8992309570312	163.954437255859	34.0999984741211	16.8999996185303	17.1999988555908	25.3666667938232	25.4500007629395	28.8999996185303	25.033332824707	1109	264	106.230072021484	707	1	159	5	225	119.875694444444	208.825	50.6416666666667	2	123	1
1571	1	4	7.98667	17.644722	1	110	15	18	0	30.5957565307617	395.980625	7.41794383849861	60	138.699705837069	26.4500007629395	12.3333330154419	71.7054290771484	163.790313720703	34.0999984741211	16.8999996185303	17.1999988555908	25.3666667938232	25.4333343505859	28.8833332061768	25.033332824707	1109	265	106.405464172363	708	1	159	5	225	120.614204545455	208.491666666667	50.6651515151515	2	128	1
1576	1	10	8.06167	17.681667	1	715	168	121	0	30.5957546234131	400.633333333333	6.71371255595164	130	2911.400363561	26.5666656494141	12.5999984741211	71.9999847412109	167.811233520508	34.4000015258789	16.8999996185303	17.5000019073486	25.3833332061768	25.5833339691162	29.0666656494141	25.1666660308838	1100	262	106.57640838623	703	1	157	5	228.75	116.318244949495	213.191666666667	51.5340909090909	6	96	1
1579	0	0	8.17833	17.695833	0	850	156	47	0	30.5957565307617	391.3525	1.95592299739339	130	1295.5559240158	26.720832824707	12.6083335876465	72.0476226806641	166.807723999023	34.5	17	17.5	25.5833320617676	25.6666660308838	29.216667175293	25.2999992370605	1075	258	108.136924743652	697	2	151	4	228.75	114.790088383838	209.875	48.3992424242424	6	99	0
1580	1	1	8.09722	17.67444	0	1413	340	204	0	30.5957527160645	395.398125	4.96198143605277	130	1550.73940125755	26.6458339691162	12.6416664123535	71.8276443481445	166.794082641602	34.5	16.8999996185303	17.6000003814697	25.4833335876465	25.6333332061768	29.1333332061768	25.25	1094	261	107.206001281738	703	1	154	5	228.75	116.821022727273	213.025	50.5090909090909	6	62	0
1582	1	2	7.98917	17.636667	1	108	22	7	0	30.5957546234131	398.665384615385	7.65589866241744	60	390.93352555555	26.4458332061768	12.3083324432373	71.5600814819336	164.073959350586	34.0999984741211	16.8999996185303	17.1999988555908	25.3500003814697	25.4333343505859	28.8833332061768	25.033332824707	1109	265	106.613792419434	709	1	157	5	225	121.36351010101	208.316666666667	50.5984848484849	2	115	1
1584	1	6	7.98944	17.689167	1	887	161	55	0	30.1720600128174	390.89358974359	4.68934456698237	60	932.928165296767	26.4541664123535	12.4083337783813	72.1414794921875	162.305236816406	34.0999984741211	16.8999996185303	17.1999988555908	25.3999996185303	25.3999996185303	28.8666667938232	25.0166664123535	1111	263	105.72029876709	706	2	161	5	228.75	118.410353535354	212.666666666667	47.6469696969697	6	125	1
1587	0	0	8.15472	17.688333	0	750	161	42	0	30.5957546234131	393.19875	1.68924003472992	130	1548.13106856411	26.6791667938232	12.6416664123535	72.2380981445312	166.357498168945	34.5	17	17.5	25.5499992370605	25.6166667938232	29.1666679382324	25.2666664123535	1081	259	107.816040039062	699	2	152	4	240	120.303598484848	222.275	49.9810606060606	4	97	0
1588	1	5	8.01778	17.593056	0	87	16	12	0	30.5957527160645	399.943125	6.08968947755821	60	353.753922269625	26.466667175293	12.3166666030884	72.0272979736328	166.601470947266	34.0999984741211	17	17.0999984741211	25.2666664123535	25.5666656494141	28.9499988555908	25.1333332061768	1106	265	107.317771911621	711	1	154	5	225	118.705429292929	209.108333333333	49.9356060606061	2	98	1
1593	0	0	8.1225	17.681667	0	269	67	33	0	30.5957546234131	392.927679158448	2.56187183666929	60	1337.2779781603	26.6791667938232	12.6750001907349	72.4285736083984	166.903060913086	34.5	17	17.5	25.533332824707	25.6333332061768	29.1666679382324	25.25	1088	260	107.193412780762	699	2	154	4	228.75	115.002588383838	210.733333333333	45.0492424242424	2	91	0
1595	0	0	7.96583	17.5825	1	1065	258	117	0	30.5957546234131	402.282051282051	4.41917634710914	60	3905.68784794251	26.3916664123535	12.3500003814697	71.8023223876953	165.678131103516	34	16.7999992370605	17.2000007629395	25.2999992370605	25.3666667938232	28.8500003814697	24.9500007629395	1116	268	106.904907226562	715	1	157	5	240	123.016351010101	223.116666666667	53.4515151515151	10	91	0
1599	1	1	8.02417	17.580833	0	57	13	11	0	30.5957527160645	401.045625	6.78286797163083	110	599.783021811246	26.4958343505859	12.3583335876465	71.8507766723633	166.753189086914	34.2000007629395	17	17.2000007629395	25.3166675567627	25.5666656494141	28.9833335876465	25.1333332061768	1104	266	107.76025390625	712	1	152	5	225	118.4875	208.9	51.825	2	87	0
1600	0	0	8.381944	17.845833	0	612	94	51	0	30.5957527160645	379.47875	1.61784867461661	60	1170.07248621401	26.8999996185303	12.7333335876465	71.5355758666992	172.45556640625	34.9000015258789	17.1000003814697	17.8000011444092	25.6666660308838	25.9166679382324	29.466667175293	25.5	1042	250	108.48828125	678	2	148	3	225	117.810037878788	209.6	49.2734848484848	4	5	0
1606	0	0	8.29833	17.77222	0	152	32	12	0	30.5957527160645	379.514375	3.83098762079952	60	422.46231294384	26.7875003814697	12.5249996185303	71.5714263916016	169.680511474609	34.7000007629395	17.2000007629395	17.5	25.6499996185303	25.716667175293	29.3166656494141	25.3500003814697	1051	251	108.29923248291	683	2	151	3	240	122.963762626263	224.008333333333	56.2272727272727	2	4	0
1612	0	0	8.701389	17.975	0	121	25	38	0	30.5957546234131	371.770512820513	3.03833150991982	130	2129.83171486616	27.1458339691162	12.6749992370605	70.4166641235352	189.718200683594	35.5	17.5	18	25.7000007629395	26.1333332061768	30	25.7000007629395	1020	248	108.732940673828	665	1	153	665	228.75	112.480618686869	213	45.6527777777778	4	3	0
1615	0	0	8.641667	17.99	0	255	56	30	0	30.5957546234131	374.922419460881	1.67505803049201	130	2609.59372273671	27.0625	12.591667175293	70.7397079467773	186.085556030273	35.2999992370605	17.5	17.7999992370605	25.6499996185303	26.0666656494141	29.8500003814697	25.6499996185303	1026	248	108.054405212402	666	1	155	666	240	121.122095959596	228.775	55.4611111111111	4	3	0
1617	0	0	8.72444	18.0325	0	437	83	31	0	30.5957546234131	374.408974358974	1.60840367616065	130	1647.29400400787	27.0458335876465	12.7083339691162	70.6018447875977	191.826873779297	35.4000015258789	17.3999996185303	18.0000019073486	25.5166664123535	26.1499996185303	29.9166679382324	25.5166664123535	1005	248	110.537376403809	665	1	140	665	225	129.389898989899	216.991666666667	55.4318181818182	2	1	0
1619	0	0	8.729444	17.978056	0	201	51	20	0	30.5957546234131	371.399375	2.96253438640282	130	1724.85276177945	27.1416664123535	12.7333326339722	70.7407379150391	189.422988891602	35.5	17.5	18	25.6833324432373	26.1333332061768	29.9833335876465	25.6833324432373	1016	248	109.121223449707	665	1	150	665	234.25	114.718434343434	213.708333333333	50.0138888888889	4	3	0
1621	0	0	8.78444	18.04111	0	515	108	120	0	30.5957527160645	372.9125	1.35452591809431	130	1431.17255171305	27.1916675567627	12.8000001907349	70.7182388305664	194.758987426758	35.5999984741211	17.5	18.0999984741211	25.6000003814697	26.3166675567627	30.1000003814697	25.6000003814697	1001	247	110.725654602051	663	1	139	663	225	129.251578282828	215.066666666667	59.3590909090909	2	1	0
1630	0	0	11.20712	15.37523	0	72	17	0	0	28.1657104492188	308.1875	1.98205678354159	14	2308.47320210587	28.0750007629395	14.6000003814697	66.9724731445312	245.324478149414	38.4000015258789	16.6000003814697	21.8000011444092	26.8500003814697	27.283332824707	31.4500007629395	25.5499992370605	613	206	134.201522827148	470	0	51	0	225	133.158712121212	212.433333333333	34.5598484848485	10	157	1
1632	0	0	11.19638	15.37213	0	71	12	0	0	28.1657104492188	309.03875	1.7074309686838	14	1741.96988659071	28.1041660308838	14.6749992370605	67.0091323852539	246.424026489258	38.5	16.6000003814697	21.8999996185303	26.8500003814697	27.3333339691162	31.5	25.5833339691162	616	206	133.741409301758	471	0	52	0	225	133.225189393939	212.266666666667	34.7757575757576	10	158	1
1633	0	0	11.16374	15.38713	0	163	28	2	0	28.1657104492188	310.453125	1.61846837605889	14	2916.7073528684	28.1375007629395	14.7916660308838	67.2348556518555	245.293167114258	38.5999984741211	16.6000003814697	21.9999980926514	26.7999992370605	27.4166679382324	31.5499992370605	25.7000007629395	621	207	133.183410644531	473	0	53	0	225	131.883143939394	213.875	32.9159090909091	10	107	1
1634	1	1	11.15749	15.38958	1	203	34	6	0	28.1657104492188	310.439375	1.73405707968257	14	2730.06492922604	28.1458339691162	14.8249988555908	67.3863677978516	245.101608276367	38.5999984741211	16.6000003814697	21.9999980926514	26.8166656494141	27.4500007629395	31.5666656494141	25.716667175293	622	207	133.04118347168	473	0	54	0	225	132.530492424242	214.325	33.6719696969697	10	110	1
1640	0	0	11.11771	15.27669	1	153	32	5	0	28.1657104492188	308.599375	1.18680450157265	30	2141.26384947012	27.9208335876465	14.2916669845581	65.55810546875	250.748519897461	38.9000015258789	17.1000003814697	21.8000011444092	26.8666667938232	27.1166667938232	31.3166675567627	25.283332824707	622	205	133.388336181641	474	0	53	0	248.5	142.91875	224.05	38.575	10	98	1
1641	0	0	11.09588	15.29587	1	412	91	22	0	28.1657104492188	309.588125	1.57362055795314	20	2749.21383272993	27.9791660308838	14.2083330154419	65.476188659668	248.087768554688	38.7000007629395	17	21.7000007629395	26.7999992370605	27.3000011444092	31.4166679382324	25.4833335876465	625	205	132.834533691406	475	0	54	0	225	136.114204545455	210.85	45.2901515151515	20	200	1
1650	1	5	11.15378	15.4023	1	215	47	13	0	28.1657104492188	308.534375	3.19240317130059	14	1368.73153520349	28.125	14.6666669845581	66.9710845947266	245.213287353516	38.5	16.6000003814697	21.8999996185303	26.783332824707	27.4333343505859	31.5500011444092	25.716667175293	619	208	133.859588623047	473	0	53	0	232	133.463257575758	216.375	35.269696969697	8	118	1
1651	1	2	11.16076	15.40085	1	196	41	8	0	28.1657104492188	308.481875	3.16874534734139	14	1499.49954842449	28.1416664123535	14.6499996185303	66.8949813842773	245.290496826172	38.5	16.6000003814697	21.8999996185303	26.7999992370605	27.466667175293	31.5833339691162	25.7333335876465	619	207	133.401947021484	472	0	53	0	233.75	133.601893939394	216.341666666667	35.4159090909091	10	131	1
1653	0	0	11.14567	15.3812	0	133	30	7	0	28.1657104492188	311.04375	1.38131403210297	14	2269.37643140143	28.158332824707	14.8833322525024	67.3453979492188	245.790298461914	38.7000007629395	16.6000003814697	22.1000003814697	26.8166656494141	27.4499988555908	31.5833320617676	25.7333335876465	622	207	133.268646240234	474	0	54	0	225	133.121590909091	214.291666666667	34.2363636363636	10	93	1
1660	0	0	11.19098	15.34304	1	187	26	0	0	28.1657104492188	309.024375	1.3275474938181	20	987.304634536727	28.1041660308838	14.8249998092651	67.0814437866211	249.139038085938	38.7000007629395	16.6000003814697	22.1000003814697	26.8166656494141	27.3666667938232	31.5499992370605	25.6000003814697	614	205	133.626068115234	469	0	52	0	225	135.824242424242	209.908333333333	42.1386363636364	10	140	1
1661	0	0	11.17189	15.37231	1	124	40	1	0	28.1657104492188	309.9825	1.62136879610504	14	1298.54235421665	28.1333332061768	14.7999992370605	67.2727279663086	246.053665161133	38.5999984741211	16.6000003814697	21.9999980926514	26.8500003814697	27.3833332061768	31.5499992370605	25.6499996185303	619	206	133.298400878906	472	0	53	0	225	132.035606060606	212.333333333333	32.5007575757576	10	113	1
1663	0	0	11.17267	15.33778	1	151	44	0	0	28.1657104492188	309.255625	1.29182966148654	20	2425.21318219307	28.091667175293	14.7666664123535	66.817497253418	249.324859619141	38.7000007629395	16.6000003814697	22.1000003814697	26.7999992370605	27.3833332061768	31.5499992370605	25.5999984741211	615	205	133.986511230469	471	0	52	0	225	136.598295454545	211.191666666667	42.6931818181818	10	130	1
1667	0	0	11.13728	15.3347	0	75	25	0	0	28.1657104492188	309.859375	1.43165311039994	20	2362.16034665135	28.0750007629395	14.6833333969116	66.4404220581055	248.902114868164	38.7000007629395	16.6000003814697	22.1000003814697	26.7666664123535	27.4166660308838	31.5499992370605	25.6333332061768	618	205	133.571838378906	472	0	52	0	225	137.026515151515	210.391666666667	45.6060606060606	10	126	1
1669	0	0	11.14971	15.32218	0	73	24	0	0	28.1657104492188	309.2	1.35273562958629	20	2348.15563700414	28.033332824707	14.5333337783813	66.0606079101562	249.939392089844	38.7999992370605	16.7999992370605	22	26.7999992370605	27.3166675567627	31.4833335876465	25.533332824707	617	205	133.630661010742	471	0	52	0	225	136.875378787879	210.583333333333	44.9765151515152	10	127	1
1675	1	10	10.778731	15.771653	1	2380	504	64	0	28.1657104492188	320.795625	5.5317701651551	14	1386.59499568623	28.0666675567627	14.3500003814697	68.3333282470703	230.200836181641	37.9000015258789	16.8999996185303	21.0000019073486	26.5666675567627	26.0666656494141	31.4166660308838	26.0666656494141	688	221	128.923843383789	509	0	65	0	233.5	133.613257575758	218.075	36.669696969697	59	553	1
1676	0	0	10.78038	15.76859	0	345	101	0	0	28.1657104492188	320.416875	5.72307270704569	14	1052.96237871846	28.0666675567627	14.3500003814697	68.3333282470703	230.200836181641	37.9000015258789	16.8999996185303	21.0000019073486	26.5666675567627	26.0666656494141	31.4166660308838	26.0666656494141	688	221	128.923843383789	509	0	65	0	232.5	133.771401515152	217.916666666667	37.0856060606061	10	114	1
1685	0	0	10.812986	15.714219	0	269	57	0	0	28.1657123565674	324.36375	2.8493877094824	20	1341.7029195856	28.1291656494141	14.658332824707	68.1782913208008	234.883483886719	38.2000007629395	16.7000007629395	21.5	26.5499992370605	26.1333332061768	31.5499992370605	26.1333332061768	680	220	129.712280273438	505	0	64	0	240	143.508522727273	230.316666666667	42.6840909090909	10	125	1
1698	1	1	10.799722	15.738778	0	163	42	0	0	28.1657104492188	325.64	3.879730363351	20	2374.08431669529	28.1083335876465	14.5500001907349	68.6320724487305	231.89762878418	38	16.7999992370605	21.2000007629395	26.5499992370605	26.1166667938232	31.4833335876465	26.1166667938232	684	221	129.267501831055	507	0	64	0	244.75	142.876515151515	231.025	45.3727272727273	12	116	1
1711	0	0	10.79914	15.2966	0	58	13	0	0	33.2315483093262	314.306875	1.07920371561043	30	2696.4657289374	28.0791664123535	14.4583339691162	67.2480697631836	233.563827514648	38.5999984741211	17.1000003814697	21.4999980926514	26.6499996185303	26.0166664123535	31.4666652679443	26	667	212	130.709884643555	498	0	63	1	240	144.004734848485	226.158333333333	49.2189393939394	10	113	1
1712	0	0	10.7155	15.76578	0	59	24	0	0	28.1657104492188	327.20875	1.60367727442285	20	1691.75108746431	28.0833339691162	14.4166669845581	68.3254241943359	232.343154907227	37.9000015258789	16.7999992370605	21.1000022888184	26.466667175293	26.1833343505859	31.4833335876465	26.1499996185303	697	223	128.758270263672	515	0	66	3	225	138.692992424242	219.05	52.555303030303	10	110	1
1721	1	4	10.93416	15.53144	1	1069	251	66	0	28.1657104492188	316.560625	4.40905028743699	14	1472.75499095611	28.2291660308838	14.4583330154419	67.8795013427734	234.515548706055	38.2999992370605	17	21.2999992370605	26.7000007629395	26.1499996185303	31.6166667938232	26.1499996185303	655	214	131.41487121582	492	0	60	0	229.25	133.973295454545	216.516666666667	34.7681818181818	35	522	1
1723	0	0	10.93814	15.52572	0	406	92	18	0	28.1657104492188	317.359375	3.60046201043079	14	1976.60815028607	28.2291660308838	14.4583330154419	67.8795013427734	234.515548706055	38.2999992370605	17	21.2999992370605	26.7000007629395	26.1499996185303	31.6166667938232	26.1499996185303	655	214	131.41487121582	492	0	60	0	243.5	142.96553030303	230.683333333333	37.2287878787879	8	127	1
1726	0	0	10.95086	15.46625	0	98	32	7	0	28.1657104492188	317.62	1.33761663469523	20	3998.74567862435	28.2875003814697	14.7749996185303	68.0875549316406	236.692398071289	38.5	16.7999992370605	21.7000007629395	26.6833343505859	27.9333324432373	31.7000007629395	26.25	652	212	131.521606445312	490	0	59	0	225	131.991287878788	215.325	31.9234848484848	8	150	1
1727	0	0	10.95474	15.47917	0	196	49	8	0	28.1657123565674	317.653125	1.28552930747425	20	5178.91214859257	28.2583332061768	14.6333332061768	67.7469100952148	237.140502929688	38.4000015258789	16.7999992370605	21.6000022888184	26.6833324432373	26.2000007629395	31.6833343505859	26.2000007629395	653	212	131.202331542969	490	0	60	0	225	131.920265151515	215.733333333333	31.5393939393939	8	151	1
1733	0	0	10.97883	15.44904	1	150	44	4	0	28.1657123565674	315.868125	1.35531621241955	20	2180.30773325527	28.345832824707	14.9916667938232	68.1439361572266	238.026519775391	38.7000007629395	16.7000007629395	22	26.75	26.25	31.7666664123535	26.25	647	210	131.203018188477	486	0	60	0	225	131.066098484848	215.608333333333	32.0227272727273	10	151	1
1737	0	0	10.956	15.53761	1	227	52	4	0.131425753235817	27.9566402435303	315.38	4.53124515052252	200	670.882957579717	28.2250003814697	14.3500003814697	67.6886749267578	233.93376159668	38.2000007629395	17	21.2000007629395	26.716667175293	26.1499996185303	31.6000003814697	26.1499996185303	651	213	131.41618347168	489	0	60	0	228	132.74678030303	214.7	39.2954545454545	8	124	1
1741	1	7	10.97777	15.51611	1	170	53	36	0	28.1657104492188	314.836875	4.23706687393341	20	1447.12809703186	28.1791667938232	14.3916673660278	67.5665054321289	236.359313964844	38.2000007629395	16.8999996185303	21.3000011444092	26.7000007629395	26.033332824707	31.5666675567627	26.033332824707	648	212	131.429183959961	487	0	59	0	263	150.211931818182	246.708333333333	40.8643939393939	7	122	1
1766	0	0	10.87908	15.42836	0	286	50	29	0	28.1657104492188	316.624375	1.35533351613633	20	139.528312352898	28.3083343505859	14.5833339691162	68.1464157104492	233.031753540039	38.4000015258789	17	21.4000015258789	26.6666660308838	26.3500003814697	31.6833343505859	26.3500003814697	658	212	131.007705688477	493	0	61	0	240	139.322348484848	223.408333333333	39.0393939393939	8	120	1
1768	0	0	10.87119	15.4516	0	282	58	3	0	28.1657104492188	317.2725	1.22696155060139	14	190.937059803083	28.2916660308838	14.5500001907349	67.9906463623047	234.296203613281	38.4000015258789	17	21.4000015258789	26.6833324432373	26.2999992370605	31.6833343505859	26.2999992370605	661	212	130.655380249023	494	0	61	0	225	131.812689393939	208.3	37.2340909090909	8	122	1
1771	0	0	10.91895	15.51929	0	68	13	5	0	28.1657104492188	317.92125	1.50464727249749	14	673.123896837876	28.2458343505859	14.6083335876465	67.9457321166992	235.916595458984	38.4000015258789	16.8999996185303	21.5000019073486	26.7000007629395	26.1666660308838	31.6499996185303	26.1666660308838	660	214	130.884231567383	494	0	61	0	225	130.628409090909	214.541666666667	31.705303030303	8	154	1
1772	0	0	10.82725	15.51667	0	137	26	20	0	28.1657104492188	317.331875	1.18326203882861	14	2560.11249399368	28.279167175293	14.8916664123535	68.3103942871094	235.530883789062	38.5999984741211	16.7999992370605	21.7999992370605	26.6833324432373	26.2999992370605	31.6999988555908	26.2999992370605	670	215	130.241653442383	499	0	62	0	225	125.953977272727	210.108333333333	29.2575757575758	8	175	1
1773	0	0	10.83307	15.48397	0	72	20	1	0	28.1657104492188	316.979375	1.27228585779296	20	3745.3482594259	28.2875003814697	14.7583332061768	68.0107574462891	234.899612426758	38.5999984741211	16.8999996185303	21.6999988555908	26.6666660308838	26.3166656494141	31.6999988555908	26.3166656494141	668	215	130.534744262695	498	0	63	0	225	128.422537878788	209.5	32.3484848484849	8	176	1
1777	0	0	10.83955	15.58931	0	176	49	0	0	28.1657104492188	318.7775	1.40150682779918	14	1616.51467791147	28.2458324432373	14.8083333969116	68.2411651611328	234.999588012695	38.5	16.7999992370605	21.7000007629395	26.6666660308838	26.25	31.6499996185303	26.25	670	216	130.070831298828	499	0	62	0	225	131.319128787879	214.5	34.5681818181818	8	158	1
1783	0	0	10.86325	15.67648	1	146	50	4	0	28.1657123565674	318.839375	4.32148662366599	20	722.193877327998	28.1666660308838	14.6499996185303	68.139533996582	232.245300292969	38.2999992370605	16.7999992370605	21.5	26.7000007629395	26.1000003814697	31.5166664123535	26.1000003814697	670	218	130.382049560547	500	0	62	0	262.25	148.670265151515	246.991666666667	35.8560606060606	8	126	1
1784	1	14	10.87332	15.67182	1	260	60	22	0	28.1657104492188	317.79	5.15545940979839	14	440.488748476709	28.1375007629395	14.5583333969116	68.0295944213867	231.635726928711	38.2000007629395	16.7999992370605	21.4000015258789	26.7000007629395	26.0666656494141	31.4833335876465	26.0666656494141	669	218	130.437866210938	499	0	62	0	236.75	131.586742424242	218.4	31.830303030303	8	136	1
1800	1	3	10.90545	15.58905	0	600	120	17	0.0443638898432255	28.1657104492188	316.73125	4.98606171689169	20	427.505167192537	28.216667175293	14.3833332061768	67.8459091186523	231.146697998047	38.2000007629395	17	21.2000007629395	26.75	26.1666660308838	31.5666656494141	26.1666660308838	664	214	129.832794189453	494	0	63	0	228.25	122.248295454545	210.816666666667	27.6765151515152	24	188	1
1804	0	0	11.11042	15.37689	0	324	55	16	0	28.1657104492188	310.584375	1.36896024119173	20	2771.15567253722	28.1666660308838	14.9499998092651	67.3423385620117	245.489608764648	38.7000007629395	16.5	22.2000007629395	26.783332824707	27.533332824707	31.6000003814697	25.783332824707	624	207	133.239181518555	475	0	54	0	225	135.017803030303	216.4	42.7045454545455	10	153	1
1836	0	0	10.635206	15.997053	0	245	54	2	0	28.1657104492188	328.49875	1.56373806484963	20	2386.99691914562	28.0375003814697	13.5750007629395	66.8719253540039	232.184524536133	37.2999992370605	17	20.2999992370605	26.5	26.1666660308838	31.4833335876465	26.0499992370605	729	231	127.042488098145	534	0	71	4	225	140.017045454545	215.575	59.6098484848485	10	127	1
1839	0	0	10.3438	16.317	0	262	48	0	0	15.5605297088623	333.81625	1.27514790862395	130	1840.27462972336	28.2041664123535	14.1916656494141	67.5793609619141	234.137283325195	38	17	21	26.5999984741211	26.5	31.716667175293	26.2000007629395	804	245	122.983901977539	575	0	87	6	225	132.552840909091	216.366666666667	48.8530303030303	4	132	0
1844	0	0	10.600594	16.005525	0	115	44	3	0	28.3875541687012	329.595625	1.04954481780335	20	2395.19096554347	27.9916667938232	13.4333333969116	66.8325119018555	230.964721679688	37.0999984741211	17	20.0999984741211	26.4333324432373	26.1666660308838	31.4333343505859	26.033332824707	732	231	126.921890258789	536	0	71	4	225	142.542992424242	214.708333333333	64.3136363636364	10	131	1
1850	0	0	10.617481	16.048628	0	229	66	0	0	33.2315483093262	330.000625	1.22945896239469	20	3508.16962192726	27.9958324432373	13.3416662216187	66.3764572143555	232.207366943359	37.0999984741211	17	20.0999984741211	26.466667175293	26.1333332061768	31.4500007629395	25.9833335876465	736	232	126.534423828125	538	0	71	5	240	153.429356060606	229.933333333333	68.0090909090909	10	136	1
1854	0	0	11.500556	20.999444	1	404	80	29	0	8.15657997131348	479.9925	7.06761368688307	20	1081.07239788551	27.3083324432373	15.75	70.6278076171875	225.598541259766	37.0999984741211	14.8000001907349	22.2999992370605	26.1999988555908	25.1833324432373	30.466667175293	25	700	216	130.005569458008	521	0	56	1	256	168.272727272727	249.083333333333	81.7742424242424	4	0	0
1856	0	0	11.551111	20.972222	1	1175	216	17	0	8.15657997131348	477.860625	3.58283722222705	20	953.931017358191	27.3333339691162	15.3000001907349	70.5069122314453	222.999496459961	36.7999992370605	15.1000003814697	21.6999988555908	26.2000007629395	25.25	30.466667175293	25.0833339691162	691	215	130.775955200195	517	0	54	1	240	160.728409090909	236.133333333333	73.3469696969697	8	0	0
1861	0	0	11.535	20.973611	1	513	53	22	0	8.15657997131348	476.127564102564	3.18829791291843	20	563.706093564774	27.3624992370605	15.375	70.5275192260742	223.140045166016	36.9000015258789	15.1000003814697	21.8000011444092	26.216667175293	25.283332824707	30.5	25.1166667938232	693	215	130.569793701172	518	0	55	1	225	152.420265151515	221.741666666667	71.6143939393939	4	0	0
1864	0	0	11.575278	20.995	1	1053	213	45	0	8.15657997131348	480.704487179487	5.39823745911622	20	1069.37293074708	27.2583332061768	15.7333335876465	70.8708724975586	225.40705871582	37	14.8000001907349	22.2000007629395	26.216667175293	25.0666656494141	30.3500003814697	24.9166660308838	688	214	131.104064941406	516	0	53	1	256	167.679545454545	249.15	74.5348484848485	6	0	0
1873	0	0	11.064444	20.316111	1	898	121	29	0	8.15657997131348	438.931875	2.11660908191109	20	108.328268140287	27.6291656494141	15.908332824707	70.3908538818359	219.735961914062	37.7000007629395	15.1000003814697	22.6000003814697	26.3999996185303	25.783332824707	30.8333320617676	25.4500007629395	804	232	121.956497192383	565	0	85	2	225	133.95946969697	219.508333333333	48.0962121212121	2	0	0
1880	0	0	11.037778	20.285278	1	217	93	100	0	8.15657997131348	437.649375	2.55279456369442	30	4380.51997742766	27.6291656494141	15.8583326339722	70.1696166992188	219.663558959961	37.7999992370605	15.1999998092651	22.5999984741211	26.4166660308838	25.7999992370605	30.8333320617676	25.4499988555908	817	233	120.889129638672	570	0	88	2	225	122.953787878788	217.091666666667	39.5151515151515	2	0	0
1893	0	0	10.833611	20.718611	0	2396	200	100	0	8.15657997131348	439.805	1.38678656815532	130	2846.48878970564	27.345832824707	15.408332824707	69.7209625244141	224.159637451172	37.2000007629395	15.1000003814697	22.1000003814697	26.1666660308838	25.6166667938232	30.6166667938232	25.0499992370605	790	222	120.611755371094	553	0	83	2	228.75	144.337878787879	222.2	67.3765151515152	2	0	0
1897	0	0	10.893333	19.822778	0	90	20	18	0	8.15657997131348	417.514743589744	2.80401765471918	130	1417.94133718291	27.7374992370605	15.2749996185303	70.0688018798828	224.591812133789	37.7000007629395	15.8999996185303	21.8000011444092	26.3500003814697	25.9500007629395	31.0499992370605	25.6499996185303	819	234	120.547348022461	571	1	89	2	225	141.698106060606	220.583333333333	63.5757575757576	1	0	0
1900	0	0	11.371111	20.869167	1	106	60	0	0	8.15657997131348	464.86858974359	1.87280954324512	14	1777.9805035935	27.533332824707	15.966667175293	70.9629592895508	222.397430419922	37.4000015258789	14.8999996185303	22.5000019073486	26.2666664123535	25.5499992370605	30.7000007629395	25.3500003814697	720	221	129.216415405273	533	0	59	1	225	145.160227272727	221.25	59.2909090909091	4	0	0
1903	0	0	11.362222	20.854444	1	430	45	87	0	8.15657997131348	464.364375	2.21125798993724	20	1144.02438514068	27.5	16	71.1111068725586	223.850616455078	37.4000015258789	14.8999996185303	22.5000019073486	26.2333335876465	25.533332824707	30.7000007629395	25.2999992370605	725	222	129.01676940918	536	0	59	1	256	160.774621212121	249.15	63.3901515151515	5	0	0
1907	0	0	11.419167	20.884722	1	266	54	39	0	8.15657997131348	466.994871794872	2.03181225715813	130	1751.23571652868	27.5208339691162	15.8916664123535	70.944938659668	224.918746948242	37.4000015258789	15	22.4000015258789	26.2666664123535	25.5166664123535	30.716667175293	25.3000011444092	712	219	129.904876708984	529	0	57	1	240	155.695643939394	234.75	63.0325757575758	4	0	0
1908	0	0	11.426111	20.959722	1	380	89	38	0	8.15657997131348	469.4475	1.89327336973107	20	21.71348699146	27.4458332061768	16.0416679382324	70.980827331543	225.574615478516	37.4000015258789	14.8000001907349	22.6000022888184	26.3000011444092	25.3666667938232	30.6333332061768	25.1499996185303	708	217	129.412033081055	525	0	58	1	228.75	148.45928030303	222.2	68.7204545454545	5	0	0
1911	0	0	11.449444	20.976111	1	400	123	18	0	8.15657997131348	471.308125	2.77317337015973	20	43.3235637709261	27.3916664123535	15.8999996185303	70.3539810180664	227.574478149414	37.4000015258789	14.8000001907349	22.6000022888184	26.2333335876465	25.3166675567627	30.6166667938232	25.0833339691162	706	216	129.495986938477	524	0	57	1	225	147.768939393939	220.25	70.3674242424242	5	0	0
1912	0	0	11.421111	20.853333	0	180	35	31	0	8.15657997131348	465.846875	2.1121590835852	110	1188.45464214108	27.4916667938232	15.6666660308838	70.889892578125	224.973052978516	37.2999992370605	15.1999998092651	22.0999984741211	26.2000007629395	25.5499992370605	30.6999988555908	25.2999992370605	713	220	129.735534667969	529	0	57	1	225	149.812878787879	220.275	64.2848484848485	2	0	0
1914	0	0	11.385	20.883056	1	5013	745	98	0	8.15657997131348	465.780769230769	1.8777627628474	14	1452.72323486709	27.5750007629395	15.9833335876465	70.7227172851562	222.715682983398	37.5	14.8999996185303	22.6000003814697	26.283332824707	25.6000003814697	30.75	25.4166660308838	720	221	129.216415405273	533	0	59	1	240	154.071590909091	234.75	63.7030303030303	9	0	0
1915	0	0	11.431667	20.893056	0	517	114	30	0	8.15657997131348	468.038461538462	2.02100774240565	20	958.680482164424	27.533332824707	16.0166664123535	70.8702011108398	223.772750854492	37.5	14.8999996185303	22.6000003814697	26.283332824707	25.533332824707	30.7000007629395	25.3333339691162	712	219	129.606536865234	528	0	57	1	225	146.604356060606	221.233333333333	57.6590909090909	2	0	0
1919	0	0	11.141944	20.481389	0	600	197	4	0	8.15657997131348	445.255625	1.9903534362333	110	201.15924607796	27.4500007629395	15.6666660308838	70.2541122436523	222.547241210938	37.2999992370605	15	22.2999992370605	26.1333332061768	25.6166667938232	30.6833324432373	25.2999992370605	774	231	125.173065185547	556	0	74	1	225	146.408901515152	219.375	60.8022727272727	3	0	0
1924	0	0	11.133056	20.530278	1	150	28	15	0	8.15657997131348	447.4225	2.67108647170717	20	1519.93901334596	27.4416656494141	15.5	70.1357498168945	221.66552734375	37.2999992370605	15.1999998092651	22.0999984741211	26.1833343505859	25.6166667938232	30.6833324432373	25.283332824707	775	230	124.607521057129	555	0	75	1	225	142.748295454545	220.141666666667	58.1431818181818	1	0	0
1949	0	0	9.485556	20.510833	0	299	60	12	0	2.22182869911194	399.56	2.34010096904831	130	347.712355335423	27.2999992370605	14.5333337783813	73.0318222045898	195.680648803711	36.2000007629395	16.2999992370605	19.9000015258789	25.6666660308838	26.6833343505859	30.2000007629395	25.6666660308838	933	217	105.669944763184	590	1	137	590	225	126.318181818182	214.858333333333	54.5727272727273	4	0	0
1959	0	0	9.118889	20	1	45	7	5	0	2.22182846069336	386.503205128205	2.71195580369216	110	229.769858308514	27.1083335876465	13.6499996185303	73.3871002197266	182.144180297852	35.5999984741211	17	18.5999984741211	25.5499992370605	26.5833339691162	29.7999992370605	25.5499992370605	981	224	103.822853088379	612	2	149	612	132.5	69.6157196969697	121.608333333333	30.5378787878788	1	0	0
1964	0	0	9.4275	20.505556	1	185	105	24	0	2.22182869911194	398.555769230769	2.77683398438922	130	538.031595357623	27.2083339691162	14.25	73.45361328125	190.654769897461	35.7999992370605	16.3999996185303	19.3999996185303	25.6166667938232	26.6000003814697	30.033332824707	25.6166667938232	935	216	105.236610412598	589	1	138	589	228.75	130.248106060606	214.358333333333	55.1424242424242	2	5	0
1967	0	0	9.751389	21.013889	1	213	43	10	0	2.22182846069336	410.995	2.9705622616087	110	1196.04895058482	27.2583332061768	14.7666664123535	73.4660034179688	195.329971313477	36.2000007629395	16.1000003814697	20.1000003814697	25.7999992370605	26.3666667938232	30.1833343505859	25.6333332061768	884	211	108.013404846191	568	1	122	3	225	134.102462121212	217.158333333333	54.6431818181818	1	26	0
1968	0	0	9.730278	20.9975	1	1023	205	24	0	1.76033580303192	409.991025641026	3.11814347066323	110	1043.25624729612	27.1833343505859	14.7333326339722	73.3001708984375	196.044204711914	36.0999984741211	16	20.0999984741211	25.7000007629395	26.3000011444092	30.1166667938232	25.5666675567627	887	211	107.795989990234	569	1	123	3	240	143.999053030303	231.125	63.5878787878788	3	26	0
1975	0	0	9.79	21.075	1	990	61	63	0	2.22182846069336	415.540433925049	3.23587652991401	110	1454.23948260895	27.279167175293	15.0750007629395	73.1796112060547	197.489471435547	36.4000015258789	15.8000001907349	20.6000022888184	25.8333339691162	26.2666664123535	30.2333335876465	25.6000003814697	875	210	108.600563049316	565	1	120	3	225	136.885606060606	218.033333333333	52.7674242424242	4	35	0
1978	0	0	9.773889	21.0375	1	993	199	96	0	1.69058132171631	411.389743589744	3.35642337448437	110	1217.81194999018	27.3041667938232	15.0083341598511	73.2113800048828	194.614547729492	36.4000015258789	15.8999996185303	20.5000019073486	25.8833332061768	26.2999992370605	30.216667175293	25.6499996185303	882	210	108.062973022461	567	1	122	3	240	141.042613636364	232.583333333333	52.9871212121212	4	43	0
1979	0	0	9.647778	20.823889	1	1200	240	35	0	2.22182846069336	408.668125	2.60018452885849	110	1714.56776673922	27.1958332061768	14.4250011444092	73.5969314575195	190.793319702148	35.9000015258789	16.2999992370605	19.6000022888184	25.7000007629395	26.4500007629395	30.0499992370605	25.7000007629395	905	214	107.180809020996	579	1	128	579	240	143.633143939394	235.975	56.7242424242424	4	32	0
1981	0	0	9.863611	20.844722	0	1040	506	52	0	2.22182846069336	412.018125	2.39924868047671	130	1311.74802904409	27.3916664123535	15.1666660308838	73.268913269043	200.4521484375	36.7000007629395	16	20.7000007629395	25.8500003814697	26.4333324432373	30.4166679382324	25.7999992370605	884	215	109.105400085449	573	1	120	3	240	142.110416666667	236.833333333333	58.325	3	19	0
